# Supplementary material for: An unexpected clade of South American ground beetles (Coleoptera, Carabidae, Bembidion)
Source: Zookeys. 2014 Jun 17;(416):113–55. doi: 10.3897/zookeys.416.7706 (PMC4109512; doi:10.3897/zookeys.416.7706)
Supplement: XML Treatment for Antiperyphanes [file zookeys.416.7706-treatment1.xml]

<!DOCTYPE tp:taxon-treatment
  PUBLIC "-//TaxonX//DTD Taxonomic Treatment Publishing DTD v0 20100105//EN" "tax-treatment-NSO.dtd">
<tp:taxon-treatment xmlns:tp="http://www.plazi.org/taxpub"><tp:treatment-meta><kwd-group><label>Taxon classification</label><kwd><named-content content-type="kingdom">Animalia</named-content></kwd><kwd><named-content content-type="order">Coleoptera</named-content></kwd><kwd><named-content content-type="family">Carabidae</named-content></kwd></kwd-group><mixed-citation publication-type="journal"><person-group><name><surname>Maddison</surname><given-names>David R.</given-names></name></person-group><article-title>An unexpected clade of South American ground beetles (Coleoptera, Carabidae, <italic>Bembidion</italic>)</article-title><source>Zookeys</source><day>17</day><month>6</month><year>2014</year><volume>2014</volume><issue>416</issue><fpage>113</fpage><lpage>155</lpage><pub-id pub-id-type="doi">10.3897/zookeys.416.7706</pub-id></mixed-citation></tp:treatment-meta><tp:nomenclature><tp:taxon-name>
                        <tp:taxon-name-part taxon-name-part-type="genus">Antiperyphanes</tp:taxon-name-part>
                    </tp:taxon-name><tp:taxon-status xmlns:xlink="http://www.w3.org/1999/xlink" xlink:type="simple">Complex</tp:taxon-status></tp:nomenclature><tp:treatment-sec sec-type="Remarks"><title>Remarks.</title><p>Members of the <!--PageBreak--><italic><tp:taxon-name>Antiperyphanes</tp:taxon-name></italic> Complex are diverse in form (<xref ref-type="fig" rid="F1">Figs 1</xref>–<xref ref-type="fig" rid="F3">3</xref>, <xref ref-type="fig" rid="F5">5</xref>). There are no recognized derived morphological characteristics of the group, although the clade is moderately well supported by the concatenated DNA sequence data (<xref ref-type="fig" rid="F8">Fig. 8</xref>, <xref ref-type="table" rid="T3">Table 3</xref>). Within the South American fauna, most species can be recognized by the lack of an N sclerite in the internal sac of the male genitalia (<xref ref-type="bibr" rid="B40">Toledano 2008</xref>). However, some members of the complex, including some species in subgenus <italic><tp:taxon-name>Nothonepha</tp:taxon-name></italic>, have a small sclerite that could be homologous to the N sclerite (<xref ref-type="bibr" rid="B40">Toledano 2008</xref>).</p><p>The <italic><tp:taxon-name>Antiperyphanes</tp:taxon-name></italic> Complex, as here classified, consists of at least five subgenera: <italic><tp:taxon-name>Antiperyphanes</tp:taxon-name></italic>, <italic><tp:taxon-name>Chilioperyphus</tp:taxon-name></italic>, <italic><tp:taxon-name>Antiperyphus</tp:taxon-name></italic>, <italic><tp:taxon-name>Notholopha</tp:taxon-name></italic>, <italic><tp:taxon-name>Ecuadion</tp:taxon-name></italic>, and <italic><tp:taxon-name>Nothonepha</tp:taxon-name></italic>. Each of these subgenera is briefly discussed below, with notes about their composition. Two other poorly known subgenera, <italic><tp:taxon-name>Pseudotrepanes</tp:taxon-name></italic> Jeannel and <italic><tp:taxon-name>Notoperyphus</tp:taxon-name></italic> Bonniard de Saludo, are likely members of this complex, but specimens will need to be examined to confirm their membership.</p></tp:treatment-sec><tp:treatment-sec><!--Section generated to contain objects referenced in tp:taxon-treatment.--><fig id="F1" position="float" orientation="portrait"><label>Figure 1.</label><caption><p>Adults of subgenera <italic><tp:taxon-name>Antiperyphanes</tp:taxon-name></italic> and <italic><tp:taxon-name>Chilioperyphus</tp:taxon-name></italic>. <bold>A</bold> <italic><tp:taxon-name>Bembidion (Antiperyphanes) rufoplagiatum</tp:taxon-name></italic>. Argentina: Neuquén: Arroyo Queñi at Lago Queñi, DRM voucher V100796 <bold>B</bold> <italic><tp:taxon-name>Bembidion (Antiperyphanes) hirtipes</tp:taxon-name></italic>, Argentina: Mendoza: Pampa Palauco, DRM voucher V100792 <bold>C</bold> <italic><tp:taxon-name>Bembidion (Antiperyphanes) spinolai</tp:taxon-name></italic>, Argentina: Chubut: Rio Azul at Lago Puelo, DRM voucher V100788 <bold>D</bold> <italic><tp:taxon-name>Bembidion (Antiperyphanes) zanettii</tp:taxon-name></italic>, Ecuador: Napo: Rio Quijos W of Baeza, DRM voucher V100791 <bold>E</bold> <italic><tp:taxon-name>Bembidion (Antiperyphanes) mandibulare</tp:taxon-name></italic>. Chile: Reg. X, Chiloé: Cucao, DRM voucher V100789 <bold>F</bold> <italic><tp:taxon-name>Bembidion (Chilioperyphus) orregoi</tp:taxon-name></italic>, Argentina: Chubut: Rio Azul at Lago Puelo, DRM voucher V100674. Scale bar 1 mm.</p></caption><graphic xmlns:xlink="http://www.w3.org/1999/xlink" xlink:href="zookeys-416-113-g001.jpg" position="float" orientation="portrait" xlink:type="simple"/></fig><fig id="F3" position="float" orientation="portrait"><label>Figure 3.</label><caption><p>Adults of subgenus <italic><tp:taxon-name>Ecuadion</tp:taxon-name></italic>. <bold>A</bold> <italic><tp:taxon-name>Bembidion chimborazonum</tp:taxon-name></italic>, ECUADOR: Pichincha: Paso de la Virgen, DRM voucher V100793 <bold>B</bold> <italic><tp:taxon-name>Bembidion sanctaemarthae</tp:taxon-name></italic>, ECUADOR: Napo: Rio Chalpi Grande, DRM voucher V100798 <bold>C</bold> <italic><tp:taxon-name>Bembidion andersoni</tp:taxon-name></italic>, ECUADOR: Pichincha: Reserva Yanacocha, start Andean Snipe Trail, DRM voucher V100655 <bold>D</bold> <italic><tp:taxon-name>Bembidion walterrossi</tp:taxon-name></italic>, ECUADOR: Napo: Vinillos, 4.1 km S Cosanga, DRM voucher V100794 <bold>E</bold> <italic><tp:taxon-name>Bembidion cotopaxi</tp:taxon-name></italic>, ECUADOR: Pichincha: km 17 on route 28 W of Papallacta DRM voucher V100797 <bold>F</bold> <italic><tp:taxon-name>Bembidion ricei</tp:taxon-name></italic>, ECUADOR: Napo: Rio Chalpi Grande, DRM voucher V100622. Scale bar 1 mm.</p></caption><graphic xmlns:xlink="http://www.w3.org/1999/xlink" xlink:href="zookeys-416-113-g003.jpg" position="float" orientation="portrait" xlink:type="simple"/></fig><fig id="F5" position="float" orientation="portrait"><label>Figure 5.</label><caption><p>Adults of subgenus <italic><tp:taxon-name>Nothonepha</tp:taxon-name></italic>. <bold>A</bold> <italic><tp:taxon-name>Bembidion tetrapholeon</tp:taxon-name></italic> (black form), Argentina: Neuquén: Arroyo Queñi at Lago Queñi, DRM voucher V100781 <bold>B</bold> <italic><tp:taxon-name>Bembidion tetrapholeon</tp:taxon-name></italic> (orange form), Argentina: Chubut: Rio Azul at Lago Puelo, DRM voucher V100780 <bold>C</bold> <italic><tp:taxon-name>Bembidion germainianum</tp:taxon-name></italic>, Argentina: Neuquén: Rio Salado at route 40, DRM voucher V100782 <bold>D</bold> <italic><tp:taxon-name>Bembidion lonae</tp:taxon-name></italic>, Argentina: Mendoza: Salinas del Diamante, DRM voucher V100786 <bold>E</bold> <italic><tp:taxon-name>Bembidion eburneonigrum</tp:taxon-name></italic>, Argentina: Neuquén: Rio Neuquén at Chos Malal, DRM voucher V100785 <bold>F</bold> <italic><tp:taxon-name>Bembidion tucumanum</tp:taxon-name></italic>, Argentina: Mendoza: Salinas del Diamante, DRM voucher V100783 <bold>G</bold> <italic><tp:taxon-name>Bembidion engelhardti engelhardti</tp:taxon-name></italic>, Argentina: Neuquén: Rio Salado at route 40, DRM voucher V100784. Scale bar 1 mm.</p></caption><graphic xmlns:xlink="http://www.w3.org/1999/xlink" xlink:href="zookeys-416-113-g005.jpg" position="float" orientation="portrait" xlink:type="simple"/></fig><fig id="F8" position="float" orientation="portrait"><label>Figure 8.</label><caption><p>Maximum likelihood bootstrap tree showing only those clades appearing in 90% of the bootstrap replicates; taxa outside of the <italic><tp:taxon-name>Antiperyphanes</tp:taxon-name></italic> Complex not shown. Numbers below branches indicate maximum likelihood bootstrap percentage / parsimony bootstrap percentage. Circled letters on branches correspond to groups documented in <xref ref-type="table" rid="T3">Table 3</xref>.</p></caption><graphic xmlns:xlink="http://www.w3.org/1999/xlink" xlink:href="zookeys-416-113-g008.jpg" position="float" orientation="portrait" xlink:type="simple"/></fig><table-wrap id="T3" position="float" orientation="portrait"><label>Table 3.</label><caption><p>Support for and against various clades. The letter at the left corresponds to the circled letters of clades in <xref ref-type="fig" rid="F8">Fig. 8</xref> (although clade <bold>i</bold>, consisting of clades <bold>j</bold> and <bold>k</bold>, is absent in <xref ref-type="fig" rid="F8">Fig. 8</xref>). ML: Maximum likelihood analysis; P: parsimony analysis. Numbers indicate the bootstrap support expressed as a percentage. Cells shaded in gray to black indicate that the clade is present with bootstrap support greater than 50 or present in the optimal (maximum likelihood or most parsimonious) trees but with bootstrap value below 50. Cells in white indicate that the clade has a bootstrap value less than 50 and is not present in the optimal tree; if the bootstrap value is listed in parentheses, it means that a contradictory clade was present in the optimal trees. For no analysis was there bootstrap support greater than 50 against any of these clades. Abbreviations: “exc.” = “excluding”.</p></caption><table><tbody><tr><th rowspan="2" colspan="1" style="text-align:left"/><th rowspan="2" colspan="1" style="text-align:left">Clade</th><th rowspan="1" colspan="2" style="text-align:center">Combined</th><th rowspan="1" colspan="2" style="text-align:center">CAD</th><th rowspan="1" colspan="2" style="text-align:center">wg</th><th rowspan="1" colspan="2" style="text-align:center">ArgK</th><th rowspan="1" colspan="2" style="text-align:center">Topo</th><th rowspan="1" colspan="2" style="text-align:center">28S</th><th rowspan="1" colspan="2" style="text-align:center">18S</th><th rowspan="1" colspan="2" style="text-align:center">COI</th></tr><tr><th rowspan="1" colspan="1" style="text-align:center">ML</th><th rowspan="1" colspan="1" style="text-align:center">P</th><th rowspan="1" colspan="1" style="text-align:center">ML</th><th rowspan="1" colspan="1" style="text-align:center">P</th><th rowspan="1" colspan="1" style="text-align:center">ML</th><th rowspan="1" colspan="1" style="text-align:center">P</th><th rowspan="1" colspan="1" style="text-align:center">ML</th><th rowspan="1" colspan="1" style="text-align:center">P</th><th rowspan="1" colspan="1" style="text-align:center">ML</th><th rowspan="1" colspan="1" style="text-align:center">P</th><th rowspan="1" colspan="1" style="text-align:center">ML</th><th rowspan="1" colspan="1" style="text-align:center">P</th><th rowspan="1" colspan="1" style="text-align:center">ML</th><th rowspan="1" colspan="1" style="text-align:center">P</th><th rowspan="1" colspan="1" style="text-align:center">ML</th><th rowspan="1" colspan="1" style="text-align:center">P</th></tr><tr><td rowspan="1" colspan="1" style="text-align:left"><bold>a</bold></td><td rowspan="1" colspan="1" style="text-align:left"><italic><tp:taxon-name>Antiperyphanes</tp:taxon-name></italic> Complex</td><td rowspan="1" colspan="1" style="text-align:center; background-color:#000000; color:#FFFFFF"><bold>98</bold></td><td rowspan="1" colspan="1" style="text-align:center; background-color:#000000; color:#FFFFFF"><bold>94</bold></td><td rowspan="1" colspan="1" style="text-align:center; background-color:#808080; color:#FFFFFF"><bold>88</bold></td><td rowspan="1" colspan="1" style="text-align:center; background-color:#808080; color:#FFFFFF"><bold>86</bold></td><td rowspan="1" colspan="1" style="text-align:center; background-color:#BCBCBC; color:#FFFFFF"><bold>27</bold></td><td rowspan="1" colspan="1" style="text-align:center; background-color:#FFFFFF; color:#BCBCBC"><bold>19</bold></td><td rowspan="1" colspan="1" style="text-align:center; background-color:#FFFFFF; color:#808080"><bold>(4)</bold></td><td rowspan="1" colspan="1" style="text-align:center; background-color:#FFFFFF; color:#BCBCBC"><bold>1</bold></td><td rowspan="1" colspan="1" style="text-align:center; background-color:#FFFFFF; color:#808080"><bold>(1)</bold></td><td rowspan="1" colspan="1" style="text-align:center; background-color:#FFFFFF; color:#BCBCBC"><bold>0</bold></td><td rowspan="1" colspan="1" style="text-align:center; background-color:#FFFFFF; color:#808080"><bold>(0)</bold></td><td rowspan="1" colspan="1" style="text-align:center; background-color:#FFFFFF; color:#BCBCBC"><bold>0</bold></td><td rowspan="1" colspan="1" style="text-align:center; background-color:#FFFFFF; color:#808080"><bold>(2)</bold></td><td rowspan="1" colspan="1" style="text-align:center; background-color:#FFFFFF; color:#BCBCBC"><bold>1</bold></td><td rowspan="1" colspan="1" style="text-align:center; background-color:#FFFFFF; color:#808080"><bold>(0)</bold></td><td rowspan="1" colspan="1" style="text-align:center; background-color:#FFFFFF; color:#808080"><bold>(0)</bold></td></tr><tr><td rowspan="1" colspan="1" style="text-align:left"><bold>b</bold></td><td rowspan="1" colspan="1" style="text-align:left"><italic><tp:taxon-name>Nothonepha</tp:taxon-name></italic></td><td rowspan="1" colspan="1" style="text-align:center; background-color:#000000; color:#FFFFFF"><bold>100</bold></td><td rowspan="1" colspan="1" style="text-align:center; background-color:#000000; color:#FFFFFF"><bold>100</bold></td><td rowspan="1" colspan="1" style="text-align:center; background-color:#000000; color:#FFFFFF"><bold>97</bold></td><td rowspan="1" colspan="1" style="text-align:center; background-color:#000000; color:#FFFFFF"><bold>92</bold></td><td rowspan="1" colspan="1" style="text-align:center; background-color:#A7A7A7; color:#FFFFFF"><bold>69</bold></td><td rowspan="1" colspan="1" style="text-align:center; background-color:#A7A7A7; color:#FFFFFF"><bold>70</bold></td><td rowspan="1" colspan="1" style="text-align:center; background-color:#FFFFFF; color:#808080"><bold>(1)</bold></td><td rowspan="1" colspan="1" style="text-align:center; background-color:#FFFFFF; color:#BCBCBC"><bold>0</bold></td><td rowspan="1" colspan="1" style="text-align:center; background-color:#FFFFFF; color:#808080"><bold>(2)</bold></td><td rowspan="1" colspan="1" style="text-align:center; background-color:#FFFFFF; color:#BCBCBC"><bold>1</bold></td><td rowspan="1" colspan="1" style="text-align:center; background-color:#BCBCBC; color:#FFFFFF"><bold>50</bold></td><td rowspan="1" colspan="1" style="text-align:center; background-color:#BCBCBC; color:#FFFFFF"><bold>34</bold></td><td rowspan="1" colspan="1" style="text-align:center; background-color:#808080; color:#FFFFFF"><bold>79</bold></td><td rowspan="1" colspan="1" style="text-align:center; background-color:#A7A7A7; color:#FFFFFF"><bold>59</bold></td><td rowspan="1" colspan="1" style="text-align:center; background-color:#FFFFFF; color:#808080"><bold>(0)</bold></td><td rowspan="1" colspan="1" style="text-align:center; background-color:#FFFFFF; color:#808008"><bold>(0)</bold></td></tr><tr><td rowspan="1" colspan="1" style="text-align:left"><bold>c</bold></td><td rowspan="1" colspan="1" style="text-align:left"><italic><tp:taxon-name>Nothonepha</tp:taxon-name></italic> exc. <italic><tp:taxon-name>Bembidion tetrapholeon</tp:taxon-name></italic></td><td rowspan="1" colspan="1" style="text-align:center; background-color:#000000; color:#FFFFFF"><bold>95</bold></td><td rowspan="1" colspan="1" style="text-align:center; background-color:#FFFFFF; color:#808080"><bold>(48)</bold></td><td rowspan="1" colspan="1" style="text-align:center; background-color:#808080; color:#FFFFFF"><bold>81</bold></td><td rowspan="1" colspan="1" style="text-align:center; background-color:#A7A7A7; color:#FFFFFF"><bold>71</bold></td><td rowspan="1" colspan="1" style="text-align:center; background-color:#A7A7A7; color:#FFFFFF"><bold>55</bold></td><td rowspan="1" colspan="1" style="text-align:center; background-color:#A7A7A7; color:#FFFFFF"><bold>62</bold></td><td rowspan="1" colspan="1" style="text-align:center; background-color:#BCBCBC; color:#FFFFFF"><bold>42</bold></td><td rowspan="1" colspan="1" style="text-align:center; background-color:#BCBCBC; color:#FFFFFF"><bold>43</bold></td><td rowspan="1" colspan="1" style="text-align:center; background-color:#FFFFFF; color:#808080"><bold>(1)</bold></td><td rowspan="1" colspan="1" style="text-align:center; background-color:#FFFFFF; color:#BCBCBC"><bold>1</bold></td><td rowspan="1" colspan="1" style="text-align:center; background-color:#FFFFFF; color:#808080"><bold>(9)</bold></td><td rowspan="1" colspan="1" style="text-align:center; background-color:#FFFFFF; color:#BCBCBC"><bold>7</bold></td><td rowspan="1" colspan="1" style="text-align:center; background-color:#BCBCBC; color:#FFFFFF"><bold>46</bold></td><td rowspan="1" colspan="1" style="text-align:center; background-color:#FFFFFF; color:#BCBCBC"><bold>40</bold></td><td rowspan="1" colspan="1" style="text-align:center; background-color:#FFFFFF; color:#808080"><bold>(0)</bold></td><td rowspan="1" colspan="1" style="text-align:center; background-color:#FFFFFF; color:#808080"><bold>(0)</bold></td></tr><tr><td rowspan="1" colspan="1" style="text-align:left"><bold>d</bold></td><td rowspan="1" colspan="1" style="text-align:left"><italic><tp:taxon-name>Antiperyphanes</tp:taxon-name></italic> Complex exc. <italic><tp:taxon-name>Nothonepha</tp:taxon-name></italic></td><td rowspan="1" colspan="1" style="text-align:center; background-color:#000000; color:#FFFFFF"><bold>100</bold></td><td rowspan="1" colspan="1" style="text-align:center; background-color:#000000; color:#FFFFFF"><bold>99</bold></td><td rowspan="1" colspan="1" style="text-align:center; background-color:#808080; color:#FFFFFF"><bold>80</bold></td><td rowspan="1" colspan="1" style="text-align:center; background-color:#808080; color:#FFFFFF"><bold>79</bold></td><td rowspan="1" colspan="1" style="text-align:center; background-color:#FFFFFF; color:#808080"><bold>(15)</bold></td><td rowspan="1" colspan="1" style="text-align:center; background-color:#FFFFFF; color:#BCBCBC"><bold>20</bold></td><td rowspan="1" colspan="1" style="text-align:center; background-color:#BCBCBC; color:#FFFFFF"><bold>38</bold></td><td rowspan="1" colspan="1" style="text-align:center; background-color:#BCBCBC; color:#FFFFFF"><bold>22</bold></td><td rowspan="1" colspan="1" style="text-align:center; background-color:#FFFFFF; color:#808080"><bold>(3)</bold></td><td rowspan="1" colspan="1" style="text-align:center; background-color:#FFFFFF; color:#BCBCBC"><bold>9</bold></td><td rowspan="1" colspan="1" style="text-align:center; background-color:#808080; color:#FFFFFF"><bold>81</bold></td><td rowspan="1" colspan="1" style="text-align:center; background-color:#A7A7A7; color:#FFFFFF"><bold>75</bold></td><td rowspan="1" colspan="1" style="text-align:center; background-color:#A7A7A7; color:#FFFFFF"><bold>54</bold></td><td rowspan="1" colspan="1" style="text-align:center; background-color:#FFFFFF; color:#BCBCBC"><bold>23</bold></td><td rowspan="1" colspan="1" style="text-align:center; background-color:#FFFFFF; color:#808080"><bold>(0)</bold></td><td rowspan="1" colspan="1" style="text-align:center; background-color:#FFFFFF; color:#BCBCBC"><bold>0</bold></td></tr><tr><td rowspan="1" colspan="1" style="text-align:left"><bold>e</bold></td><td rowspan="1" colspan="1" style="text-align:left"><italic><tp:taxon-name>Antiperyphus</tp:taxon-name></italic> + <italic><tp:taxon-name>Notholopha</tp:taxon-name></italic></td><td rowspan="1" colspan="1" style="text-align:center; background-color:#000000; color:#FFFFFF"><bold>100</bold></td><td rowspan="1" colspan="1" style="text-align:center; background-color:#000000; color:#FFFFFF"><bold>98</bold></td><td rowspan="1" colspan="1" style="text-align:center; background-color:#000000; color:#FFFFFF"><bold>98</bold></td><td rowspan="1" colspan="1" style="text-align:center; background-color:#000000; color:#FFFFFF"><bold>98</bold></td><td rowspan="1" colspan="1" style="text-align:center; background-color:#808080; color:#FFFFFF"><bold>78</bold></td><td rowspan="1" colspan="1" style="text-align:center; background-color:#A7A7A7; color:#FFFFFF"><bold>70</bold></td><td rowspan="1" colspan="1" style="text-align:center; background-color:#BCBCBC; color:#FFFFFF"><bold>8</bold></td><td rowspan="1" colspan="1" style="text-align:center; background-color:#FFFFFF; color:#BCBCBC"><bold>2</bold></td><td rowspan="1" colspan="1" style="text-align:center; background-color:#FFFFFF; color:#808080"><bold>(20)</bold></td><td rowspan="1" colspan="1" style="text-align:center; background-color:#FFFFFF; color:#BCBCBC"><bold>20</bold></td><td rowspan="1" colspan="1" style="text-align:center; background-color:#FFFFFF; color:#808080"><bold>(1)</bold></td><td rowspan="1" colspan="1" style="text-align:center; background-color:#FFFFFF; color:#BCBCBC"><bold>3</bold></td><td rowspan="1" colspan="1" style="text-align:center; background-color:#FFFFFF; color:#808080"><bold>(8)</bold></td><td rowspan="1" colspan="1" style="text-align:center; background-color:#FFFFFF; color:#BCBCBC"><bold>46</bold></td><td rowspan="1" colspan="1" style="text-align:center; background-color:#FFFFFF; color:#808080"><bold>(0)</bold></td><td rowspan="1" colspan="1" style="text-align:center; background-color:#FFFFFF; color:#808080"><bold>(0)</bold></td></tr><tr><td rowspan="1" colspan="1" style="text-align:left"><bold>f</bold></td><td rowspan="1" colspan="1" style="text-align:left"><italic><tp:taxon-name>Notholopha</tp:taxon-name></italic></td><td rowspan="1" colspan="1" style="text-align:center; background-color:#000000; color:#FFFFFF"><bold>100</bold></td><td rowspan="1" colspan="1" style="text-align:center; background-color:#000000; color:#FFFFFF"><bold>100</bold></td><td rowspan="1" colspan="1" style="text-align:center; background-color:#A7A7A7; color:#FFFFFF"><bold>63</bold></td><td rowspan="1" colspan="1" style="text-align:center; background-color:#808080; color:#FFFFFF"><bold>80</bold></td><td rowspan="1" colspan="1" style="text-align:center; background-color:#808080; color:#FFFFFF"><bold>83</bold></td><td rowspan="1" colspan="1" style="text-align:center; background-color:#808080; color:#FFFFFF"><bold>81</bold></td><td rowspan="1" colspan="1" style="text-align:center; background-color:#BCBCBC; color:#FFFFFF"><bold>16</bold></td><td rowspan="1" colspan="1" style="text-align:center; background-color:#FFFFFF; color:#BCBCBC"><bold>43</bold></td><td rowspan="1" colspan="1" style="text-align:center; background-color:#BCBCBC; color:#FFFFFF"><bold>43</bold></td><td rowspan="1" colspan="1" style="text-align:center; background-color:#FFFFFF; color:#BCBCBC"><bold>53</bold></td><td rowspan="1" colspan="1" style="text-align:center; background-color:#FFFFFF; color:#808080"><bold>(2)</bold></td><td rowspan="1" colspan="1" style="text-align:center; background-color:#FFFFFF; color:#BCBCBC"><bold>3</bold></td><td rowspan="1" colspan="1" style="text-align:center; background-color:#A7A7A7; color:#FFFFFF"><bold>72</bold></td><td rowspan="1" colspan="1" style="text-align:center; background-color:#A7A7A7; color:#FFFFFF"><bold>68</bold></td><td rowspan="1" colspan="1" style="text-align:center; background-color:#BCBCBC; color:#FFFFFF"><bold>49</bold></td><td rowspan="1" colspan="1" style="text-align:center; background-color:#A7A7A7; color:#FFFFFF"><bold>63</bold></td></tr><tr><td rowspan="1" colspan="1" style="text-align:left"><bold>g</bold></td><td rowspan="1" colspan="1" style="text-align:left"><italic><tp:taxon-name>Antiperyphanes</tp:taxon-name></italic> + <italic><tp:taxon-name>Chilioperyphus</tp:taxon-name></italic> + <italic><tp:taxon-name>Ecuadion</tp:taxon-name></italic></td><td rowspan="1" colspan="1" style="text-align:center; background-color:#000000; color:#FFFFFF"><bold>100</bold></td><td rowspan="1" colspan="1" style="text-align:center; background-color:#000000; color:#FFFFFF"><bold>100</bold></td><td rowspan="1" colspan="1" style="text-align:center; background-color:#000000; color:#FFFFFF"><bold>97</bold></td><td rowspan="1" colspan="1" style="text-align:center; background-color:#000000; color:#FFFFFF"><bold>97</bold></td><td rowspan="1" colspan="1" style="text-align:center; background-color:#BCBCBC; color:#FFFFFF"><bold>22</bold></td><td rowspan="1" colspan="1" style="text-align:center; background-color:#FFFFFF; color:#BCBCBC"><bold>32</bold></td><td rowspan="1" colspan="1" style="text-align:center; background-color:#FFFFFF; color:#808080"><bold>(1)</bold></td><td rowspan="1" colspan="1" style="text-align:center; background-color:#FFFFFF; color:#BCBCBC"><bold>0</bold></td><td rowspan="1" colspan="1" style="text-align:center; background-color:#FFFFFF; color:#808080"><bold>(29)</bold></td><td rowspan="1" colspan="1" style="text-align:center; background-color:#FFFFFF; color:#BCBCBC"><bold>45</bold></td><td rowspan="1" colspan="1" style="text-align:center; background-color:#A7A7A7; color:#FFFFFF"><bold>65</bold></td><td rowspan="1" colspan="1" style="text-align:center; background-color:#A7A7A7; color:#FFFFFF"><bold>53</bold></td><td rowspan="1" colspan="1" style="text-align:center; background-color:#A7A7A7; color:#FFFFFF"><bold>65</bold></td><td rowspan="1" colspan="1" style="text-align:center; background-color:#FFFFFF; color:#BCBCBC"><bold>34</bold></td><td rowspan="1" colspan="1" style="text-align:center; background-color:#FFFFFF; color:#808080"><bold>(0)</bold></td><td rowspan="1" colspan="1" style="text-align:center; background-color:#FFFFFF; color:#BCBCBC"><bold>0</bold></td></tr><tr><td rowspan="1" colspan="1" style="text-align:left"><bold>h</bold></td><td rowspan="1" colspan="1" style="text-align:left"><italic><tp:taxon-name>Antiperyphanes</tp:taxon-name></italic> + <italic><tp:taxon-name>Chilioperyphus</tp:taxon-name></italic></td><td rowspan="1" colspan="1" style="text-align:center; background-color:#000000; color:#FFFFFF"><bold>100</bold></td><td rowspan="1" colspan="1" style="text-align:center; background-color:#000000; color:#FFFFFF"><bold>100</bold></td><td rowspan="1" colspan="1" style="text-align:center; background-color:#000000; color:#FFFFFF"><bold>99</bold></td><td rowspan="1" colspan="1" style="text-align:center; background-color:#000000; color:#FFFFFF"><bold>99</bold></td><td rowspan="1" colspan="1" style="text-align:center; background-color:#BCBCBC; color:#FFFFFF"><bold>48</bold></td><td rowspan="1" colspan="1" style="text-align:center; background-color:#A7A7A7; color:#FFFFFF"><bold>57</bold></td><td rowspan="1" colspan="1" style="text-align:center; background-color:#FFFFFF; color:#808080"><bold>(7)</bold></td><td rowspan="1" colspan="1" style="text-align:center; background-color:#FFFFFF; color:#BCBCBC"><bold>3</bold></td><td rowspan="1" colspan="1" style="text-align:center; background-color:#A7A7A7; color:#FFFFFF"><bold>61</bold></td><td rowspan="1" colspan="1" style="text-align:center; background-color:#A7A7A7; color:#FFFFFF"><bold>60</bold></td><td rowspan="1" colspan="1" style="text-align:center; background-color:#A7A7A7; color:#FFFFFF"><bold>65</bold></td><td rowspan="1" colspan="1" style="text-align:center; background-color:#A7A7A7; color:#FFFFFF"><bold>71</bold></td><td rowspan="1" colspan="1" style="text-align:center; background-color:#808080; color:#FFFFFF"><bold>87</bold></td><td rowspan="1" colspan="1" style="text-align:center; background-color:#A7A7A7; color:#FFFFFF"><bold>70</bold></td><td rowspan="1" colspan="1" style="text-align:center; background-color:#FFFFFF; color:#808080"><bold>(0)</bold></td><td rowspan="1" colspan="1" style="text-align:center; background-color:#FFFFFF; color:#BCBCBC"><bold>0</bold></td></tr><tr><td rowspan="1" colspan="1" style="text-align:left"><bold>i</bold></td><td rowspan="1" colspan="1" style="text-align:left"><italic><tp:taxon-name>Antiperyphanes</tp:taxon-name></italic></td><td rowspan="1" colspan="1" style="text-align:center; background-color:#A7A7A7; color:#FFFFFF"><bold>68</bold></td><td rowspan="1" colspan="1" style="text-align:center; background-color:#A7A7A7; color:#FFFFFF"><bold>71</bold></td><td rowspan="1" colspan="1" style="text-align:center; background-color:#A7A7A7; color:#FFFFFF"><bold>54</bold></td><td rowspan="1" colspan="1" style="text-align:center; background-color:#A7A7A7; color:#FFFFFF"><bold>59</bold></td><td rowspan="1" colspan="1" style="text-align:center; background-color:#FFFFFF; color:#808080"><bold>(15)</bold></td><td rowspan="1" colspan="1" style="text-align:center; background-color:#FFFFFF; color:#BCBCBC"><bold>16</bold></td><td rowspan="1" colspan="1" style="text-align:center; background-color:#FFFFFF; color:#808080"><bold>(6)</bold></td><td rowspan="1" colspan="1" style="text-align:center; background-color:#FFFFFF; color:#BCBCBC"><bold>7</bold></td><td rowspan="1" colspan="1" style="text-align:center; background-color:#BCBCBC; color:#FFFFFF"><bold>33</bold></td><td rowspan="1" colspan="1" style="text-align:center; background-color:#A7A7A7; color:#FFFFFF"><bold>58</bold></td><td rowspan="1" colspan="1" style="text-align:center; background-color:#A7A7A7; color:#FFFFFF"><bold>68</bold></td><td rowspan="1" colspan="1" style="text-align:center; background-color:#A7A7A7; color:#FFFFFF"><bold>73</bold></td><td rowspan="1" colspan="1" style="text-align:center; background-color:#808080; color:#FFFFFF"><bold>75</bold></td><td rowspan="1" colspan="1" style="text-align:center; background-color:#A7A7A7; color:#FFFFFF"><bold>62</bold></td><td rowspan="1" colspan="1" style="text-align:center; background-color:#FFFFFF; color:#808080"><bold>(0)</bold></td><td rowspan="1" colspan="1" style="text-align:center; background-color:#FFFFFF; color:#BCBCBC"><bold>0</bold></td></tr><tr><td rowspan="1" colspan="1" style="text-align:left"><bold>j</bold></td><td rowspan="1" colspan="1" style="text-align:left"><italic><tp:taxon-name>Bembidion caoduroi</tp:taxon-name></italic> group</td><td rowspan="1" colspan="1" style="text-align:center; background-color:#000000; color:#FFFFFF"><bold>100</bold></td><td rowspan="1" colspan="1" style="text-align:center; background-color:#000000; color:#FFFFFF"><bold>100</bold></td><td rowspan="1" colspan="1" style="text-align:center; background-color:#000000; color:#FFFFFF"><bold>100</bold></td><td rowspan="1" colspan="1" style="text-align:center; background-color:#000000; color:#FFFFFF"><bold>100</bold></td><td rowspan="1" colspan="1" style="text-align:center; background-color:#000000; color:#FFFFFF"><bold>95</bold></td><td rowspan="1" colspan="1" style="text-align:center; background-color:#000000; color:#FFFFFF"><bold>96</bold></td><td rowspan="1" colspan="1" style="text-align:center; background-color:#000000; color:#FFFFFF"><bold>98</bold></td><td rowspan="1" colspan="1" style="text-align:center; background-color:#000000; color:#FFFFFF"><bold>98</bold></td><td rowspan="1" colspan="1" style="text-align:center; background-color:#000000; color:#FFFFFF"><bold>96</bold></td><td rowspan="1" colspan="1" style="text-align:center; background-color:#000000; color:#FFFFFF"><bold>96</bold></td><td rowspan="1" colspan="1" style="text-align:center; background-color:#000000; color:#FFFFFF"><bold>93</bold></td><td rowspan="1" colspan="1" style="text-align:center; background-color:#000000; color:#FFFFFF"><bold>92</bold></td><td rowspan="1" colspan="1" style="text-align:center; background-color:#A7A7A7; color:#FFFFFF"><bold>66</bold></td><td rowspan="1" colspan="1" style="text-align:center; background-color:#A7A7A7; color:#FFFFFF"><bold>57</bold></td><td rowspan="1" colspan="1" style="text-align:center; background-color:#A7A7A7; color:#FFFFFF"><bold>62</bold></td><td rowspan="1" colspan="1" style="text-align:center; background-color:#A7A7A7; color:#FFFFFF"><bold>57</bold></td></tr><tr><td rowspan="1" colspan="1" style="text-align:left"><bold>k</bold></td><td rowspan="1" colspan="1" style="text-align:left"><italic><tp:taxon-name>Antiperyphanes</tp:taxon-name></italic> exc. <italic><tp:taxon-name>Bembidion caoduroi</tp:taxon-name></italic> group</td><td rowspan="1" colspan="1" style="text-align:center; background-color:#000000; color:#FFFFFF"><bold>100</bold></td><td rowspan="1" colspan="1" style="text-align:center; background-color:#000000; color:#FFFFFF"><bold>100</bold></td><td rowspan="1" colspan="1" style="text-align:center; background-color:#000000; color:#FFFFFF"><bold>99</bold></td><td rowspan="1" colspan="1" style="text-align:center; background-color:#000000; color:#FFFFFF"><bold>100</bold></td><td rowspan="1" colspan="1" style="text-align:center; background-color:#000000; color:#FFFFFF"><bold>96</bold></td><td rowspan="1" colspan="1" style="text-align:center; background-color:#000000; color:#FFFFFF"><bold>97</bold></td><td rowspan="1" colspan="1" style="text-align:center; background-color:#BCBCBC; color:#FFFFFF"><bold>32</bold></td><td rowspan="1" colspan="1" style="text-align:center; background-color:#BCBCBC; color:#FFFFFF"><bold>32</bold></td><td rowspan="1" colspan="1" style="text-align:center; background-color:#A7A7A7; color:#FFFFFF"><bold>61</bold></td><td rowspan="1" colspan="1" style="text-align:center; background-color:#808080; color:#FFFFFF"><bold>77</bold></td><td rowspan="1" colspan="1" style="text-align:center; background-color:#000000; color:#FFFFFF"><bold>94</bold></td><td rowspan="1" colspan="1" style="text-align:center; background-color:#000000; color:#FFFFFF"><bold>91</bold></td><td rowspan="1" colspan="1" style="text-align:center; background-color:#FFFFFF; color:#808080"><bold>(38)</bold></td><td rowspan="1" colspan="1" style="text-align:center; background-color:#FFFFFF; color:#BCBCBC"><bold>34</bold></td><td rowspan="1" colspan="1" style="text-align:center; background-color:#FFFFFF; color:#808080"><bold>(29)</bold></td><td rowspan="1" colspan="1" style="text-align:center; background-color:#FFFFFF; color:#BCBCBC"><bold>12</bold></td></tr><tr><td rowspan="1" colspan="1" style="text-align:left"><bold>l</bold></td><td rowspan="1" colspan="1" style="text-align:left"><italic><tp:taxon-name>Ecuadion</tp:taxon-name></italic></td><td rowspan="1" colspan="1" style="text-align:center; background-color:#000000; color:#FFFFFF"><bold>100</bold></td><td rowspan="1" colspan="1" style="text-align:center; background-color:#000000; color:#FFFFFF"><bold>100</bold></td><td rowspan="1" colspan="1" style="text-align:center; background-color:#A7A7A7; color:#FFFFFF"><bold>54</bold></td><td rowspan="1" colspan="1" style="text-align:center; background-color:#FFFFFF; color:#BCBCBC"><bold>46</bold></td><td rowspan="1" colspan="1" style="text-align:center; background-color:#BCBCBC; color:#FFFFFF"><bold>47</bold></td><td rowspan="1" colspan="1" style="text-align:center; background-color:#A7A7A7; color:#FFFFFF"><bold>53</bold></td><td rowspan="1" colspan="1" style="text-align:center; background-color:#BCBCBC; color:#FFFFFF"><bold>44</bold></td><td rowspan="1" colspan="1" style="text-align:center; background-color:#BCBCBC; color:#FFFFFF"><bold>33</bold></td><td rowspan="1" colspan="1" style="text-align:center; background-color:#A7A7A7; color:#FFFFFF"><bold>66</bold></td><td rowspan="1" colspan="1" style="text-align:center; background-color:#A7A7A7; color:#FFFFFF"><bold>59</bold></td><td rowspan="1" colspan="1" style="text-align:center; background-color:#000000; color:#FFFFFF"><bold>99</bold></td><td rowspan="1" colspan="1" style="text-align:center; background-color:#000000; color:#FFFFFF"><bold>100</bold></td><td rowspan="1" colspan="1" style="text-align:center; background-color:#A7A7A7; color:#FFFFFF"><bold>55</bold></td><td rowspan="1" colspan="1" style="text-align:center; background-color:#FFFFFF; color:#BCBCBC"><bold>43</bold></td><td rowspan="1" colspan="1" style="text-align:center; background-color:#FFFFFF; color:#808080"><bold>(2)</bold></td><td rowspan="1" colspan="1" style="text-align:center; background-color:#FFFFFF; color:#BCBCBC"><bold>0</bold></td></tr><tr><td rowspan="1" colspan="1" style="text-align:left"><bold>m</bold></td><td rowspan="1" colspan="1" style="text-align:left"><italic><tp:taxon-name>Bembidion chimborazonum</tp:taxon-name></italic> group</td><td rowspan="1" colspan="1" style="text-align:center; background-color:#000000; color:#FFFFFF"><bold>100</bold></td><td rowspan="1" colspan="1" style="text-align:center; background-color:#000000; color:#FFFFFF"><bold>100</bold></td><td rowspan="1" colspan="1" style="text-align:center; background-color:#000000; color:#FFFFFF"><bold>100</bold></td><td rowspan="1" colspan="1" style="text-align:center; background-color:#000000; color:#FFFFFF"><bold>100</bold></td><td rowspan="1" colspan="1" style="text-align:center; background-color:#A7A7A7; color:#FFFFFF"><bold>53</bold></td><td rowspan="1" colspan="1" style="text-align:center; background-color:#A7A7A7; color:#FFFFFF"><bold>56</bold></td><td rowspan="1" colspan="1" style="text-align:center; background-color:#000000; color:#FFFFFF"><bold>95</bold></td><td rowspan="1" colspan="1" style="text-align:center; background-color:#000000; color:#FFFFFF"><bold>95</bold></td><td rowspan="1" colspan="1" style="text-align:center; background-color:#000000; color:#FFFFFF"><bold>97</bold></td><td rowspan="1" colspan="1" style="text-align:center; background-color:#000000; color:#FFFFFF"><bold>93</bold></td><td rowspan="1" colspan="1" style="text-align:center; background-color:#A7A7A7; color:#FFFFFF"><bold>68</bold></td><td rowspan="1" colspan="1" style="text-align:center; background-color:#808080; color:#FFFFFF"><bold>68</bold></td><td rowspan="1" colspan="1" style="text-align:center; background-color:#000000; color:#FFFFFF"><bold>93</bold></td><td rowspan="1" colspan="1" style="text-align:center; background-color:#000000; color:#FFFFFF"><bold>90</bold></td><td rowspan="1" colspan="1" style="text-align:center; background-color:#BCBCBC; color:#FFFFFF"><bold>17</bold></td><td rowspan="1" colspan="1" style="text-align:center; background-color:#BCBCBC; color:#FFFFFF"><bold>11</bold></td></tr><tr><td rowspan="1" colspan="1" style="text-align:left"><bold>n</bold></td><td rowspan="1" colspan="1" style="text-align:left"><italic><tp:taxon-name>Ecuadion</tp:taxon-name></italic> exc. <italic><tp:taxon-name>Bembidion chimborazonum</tp:taxon-name></italic> group</td><td rowspan="1" colspan="1" style="text-align:center; background-color:#000000; color:#FFFFFF"><bold>100</bold></td><td rowspan="1" colspan="1" style="text-align:center; background-color:#000000; color:#FFFFFF"><bold>100</bold></td><td rowspan="1" colspan="1" style="text-align:center; background-color:#BCBCBC; color:#FFFFFF"><bold>46</bold></td><td rowspan="1" colspan="1" style="text-align:center; background-color:#FFFFFF; color:#BCBCBC"><bold>33</bold></td><td rowspan="1" colspan="1" style="text-align:center; background-color:#FFFFFF; color:#808080"><bold>(38)</bold></td><td rowspan="1" colspan="1" style="text-align:center; background-color:#FFFFFF; color:#BCBCBC"><bold>5</bold></td><td rowspan="1" colspan="1" style="text-align:center; background-color:#FFFFFF; color:#808080"><bold>(23)</bold></td><td rowspan="1" colspan="1" style="text-align:center; background-color:#FFFFFF; color:#BCBCBC"><bold>21</bold></td><td rowspan="1" colspan="1" style="text-align:center; background-color:#BCBCBC; color:#FFFFFF"><bold>46</bold></td><td rowspan="1" colspan="1" style="text-align:center; background-color:#FFFFFF; color:#BCBCBC"><bold>39</bold></td><td rowspan="1" colspan="1" style="text-align:center; background-color:#000000; color:#FFFFFF"><bold>99</bold></td><td rowspan="1" colspan="1" style="text-align:center; background-color:#000000; color:#FFFFFF"><bold>99</bold></td><td rowspan="1" colspan="1" style="text-align:center; background-color:#808080; color:#FFFFFF"><bold>89</bold></td><td rowspan="1" colspan="1" style="text-align:center; background-color:#808080; color:#FFFFFF"><bold>83</bold></td><td rowspan="1" colspan="1" style="text-align:center; background-color:#FFFFFF; color:#808080"><bold>(1)</bold></td><td rowspan="1" colspan="1" style="text-align:center; background-color:#BCBCBC; color:#FFFFFF"><bold>0</bold></td></tr></tbody></table></table-wrap></tp:treatment-sec><ref-list><ref id="B40"><mixed-citation xmlns:xlink="http://www.w3.org/1999/xlink" xlink:type="simple"><person-group><name name-style="western"><surname>Toledano</surname><given-names>L</given-names></name></person-group> (<year>2008</year>) <article-title>Systematic notes on the Bembidiina of the northern Andes with particular reference to the fauna of Ecuador (Coleoptera, Carabidae).</article-title><source>Memoirs on Biodiversity</source><volume>1</volume>: <fpage>81</fpage>–<lpage>130</lpage>.</mixed-citation></ref></ref-list></tp:taxon-treatment>
