# Supplementary material for: An unexpected clade of South American ground beetles (Coleoptera, Carabidae, Bembidion)
Source: Zookeys. 2014 Jun 17;(416):113–55. doi: 10.3897/zookeys.416.7706 (PMC4109512; doi:10.3897/zookeys.416.7706)
Supplement: XML Treatment for Chilioperyphus [file zookeys.416.7706-treatment3.xml]

<!DOCTYPE tp:taxon-treatment
  PUBLIC "-//TaxonX//DTD Taxonomic Treatment Publishing DTD v0 20100105//EN" "tax-treatment-NSO.dtd">
<tp:taxon-treatment xmlns:tp="http://www.plazi.org/taxpub"><tp:treatment-meta><kwd-group><label>Taxon classification</label><kwd><named-content content-type="kingdom">Animalia</named-content></kwd><kwd><named-content content-type="order">Coleoptera</named-content></kwd><kwd><named-content content-type="family">Carabidae</named-content></kwd></kwd-group><mixed-citation publication-type="journal"><person-group><name><surname>Maddison</surname><given-names>David R.</given-names></name></person-group><article-title>An unexpected clade of South American ground beetles (Coleoptera, Carabidae, <italic>Bembidion</italic>)</article-title><source>Zookeys</source><day>17</day><month>6</month><year>2014</year><volume>2014</volume><issue>416</issue><fpage>113</fpage><lpage>155</lpage><pub-id pub-id-type="doi">10.3897/zookeys.416.7706</pub-id></mixed-citation></tp:treatment-meta><tp:nomenclature><label>Subgenus</label><tp:taxon-name>
                        <tp:taxon-name-part taxon-name-part-type="subgenus">Chilioperyphus</tp:taxon-name-part>
                    </tp:taxon-name><tp:taxon-authority>Jeannel, 1962</tp:taxon-authority><tp:nomenclature-citation-list><tp:nomenclature-citation><tp:taxon-name>Chilioperyphus</tp:taxon-name><comment> Jeannel, 1962; type species <italic><tp:taxon-name>Bembidium orregoi</tp:taxon-name></italic> Germain, by original designation.</comment></tp:nomenclature-citation></tp:nomenclature-citation-list></tp:nomenclature><tp:treatment-sec sec-type="Remarks"><title>Remarks.</title><p>This subgenus contains two described species (<xref ref-type="bibr" rid="B16">Jeannel 1962</xref>; <xref ref-type="bibr" rid="B31">Maddison et al. 2013</xref>) (<xref ref-type="fig" rid="F1">Fig. 1F</xref>) and at least three undescribed species. Males are characterized by having a brush sclerite, and by having an extremely elongate flagellum, so long that it can only fit within the median lobe through folding (<xref ref-type="bibr" rid="B31">Maddison et al. 2013</xref>). Members of this subgenus occur on steep sand or clay banks of rivers and creeks.</p></tp:treatment-sec><tp:treatment-sec><!--Section generated to contain objects referenced in tp:taxon-treatment.--><fig id="F1" position="float" orientation="portrait"><label>Figure 1.</label><caption><p>Adults of subgenera <italic><tp:taxon-name>Antiperyphanes</tp:taxon-name></italic> and <italic><tp:taxon-name>Chilioperyphus</tp:taxon-name></italic>. <bold>A</bold> <italic><tp:taxon-name>Bembidion (Antiperyphanes) rufoplagiatum</tp:taxon-name></italic>. Argentina: Neuquén: Arroyo Queñi at Lago Queñi, DRM voucher V100796 <bold>B</bold> <italic><tp:taxon-name>Bembidion (Antiperyphanes) hirtipes</tp:taxon-name></italic>, Argentina: Mendoza: Pampa Palauco, DRM voucher V100792 <bold>C</bold> <italic><tp:taxon-name>Bembidion (Antiperyphanes) spinolai</tp:taxon-name></italic>, Argentina: Chubut: Rio Azul at Lago Puelo, DRM voucher V100788 <bold>D</bold> <italic><tp:taxon-name>Bembidion (Antiperyphanes) zanettii</tp:taxon-name></italic>, Ecuador: Napo: Rio Quijos W of Baeza, DRM voucher V100791 <bold>E</bold> <italic><tp:taxon-name>Bembidion (Antiperyphanes) mandibulare</tp:taxon-name></italic>. Chile: Reg. X, Chiloé: Cucao, DRM voucher V100789 <bold>F</bold> <italic><tp:taxon-name>Bembidion (Chilioperyphus) orregoi</tp:taxon-name></italic>, Argentina: Chubut: Rio Azul at Lago Puelo, DRM voucher V100674. Scale bar 1 mm.</p></caption><graphic xmlns:xlink="http://www.w3.org/1999/xlink" xlink:href="zookeys-416-113-g001.jpg" position="float" orientation="portrait" xlink:type="simple"/></fig></tp:treatment-sec><ref-list><ref id="B16"><mixed-citation xmlns:xlink="http://www.w3.org/1999/xlink" xlink:type="simple"><person-group><name name-style="western"><surname>Jeannel</surname><given-names>R</given-names></name></person-group> (<year>1962</year>) <article-title>Les Trechides de la Paléantarctide occidentale.</article-title> In: <person-group><name name-style="western"><surname>Deboutteville</surname><given-names>CD</given-names></name><name name-style="western"><surname>Rapoport</surname><given-names>E</given-names></name></person-group> (<role>Eds</role>) <source>Biologie de l’Amérique Australe, Études sur la Faune du Sol</source>. <publisher-loc>Paris</publisher-loc>, <fpage>527</fpage>–<lpage>655</lpage>.</mixed-citation></ref><ref id="B31"><mixed-citation xmlns:xlink="http://www.w3.org/1999/xlink" xlink:type="simple"><person-group><name name-style="western"><surname>Maddison</surname><given-names>DR</given-names></name><name name-style="western"><surname>Toledano</surname><given-names>L</given-names></name><name name-style="western"><surname>Sallenave</surname><given-names>S</given-names></name><name name-style="western"><surname>Roig-Junent</surname><given-names>S</given-names></name></person-group> (<year>2013</year>) <article-title>Phylogenetic relationships of the South American ground beetle subgenus <italic>Chilioperyphus</italic> Jeannel (Coleoptera: Carabidae: Trechinae: Bembidiini: <italic>Bembidion</italic> Latreille).</article-title><source>Zootaxa</source><volume>3636</volume>: <fpage>547</fpage>–<lpage>560</lpage>. doi: <ext-link ext-link-type="doi" xlink:href="10.11646/zootaxa.3636.4.3" xlink:type="simple">10.11646/zootaxa.3636.4.3</ext-link></mixed-citation></ref></ref-list></tp:taxon-treatment>
