# Supplementary material for: An unexpected clade of South American ground beetles (Coleoptera, Carabidae, Bembidion)
Source: Zookeys. 2014 Jun 17;(416):113–55. doi: 10.3897/zookeys.416.7706 (PMC4109512; doi:10.3897/zookeys.416.7706)
Supplement: XML Treatment for Antiperyphus [file zookeys.416.7706-treatment4.xml]

<!DOCTYPE tp:taxon-treatment
  PUBLIC "-//TaxonX//DTD Taxonomic Treatment Publishing DTD v0 20100105//EN" "tax-treatment-NSO.dtd">
<tp:taxon-treatment xmlns:tp="http://www.plazi.org/taxpub"><tp:treatment-meta><kwd-group><label>Taxon classification</label><kwd><named-content content-type="kingdom">Animalia</named-content></kwd><kwd><named-content content-type="order">Coleoptera</named-content></kwd><kwd><named-content content-type="family">Carabidae</named-content></kwd></kwd-group><mixed-citation publication-type="journal"><person-group><name><surname>Maddison</surname><given-names>David R.</given-names></name></person-group><article-title>An unexpected clade of South American ground beetles (Coleoptera, Carabidae, <italic>Bembidion</italic>)</article-title><source>Zookeys</source><day>17</day><month>6</month><year>2014</year><volume>2014</volume><issue>416</issue><fpage>113</fpage><lpage>155</lpage><pub-id pub-id-type="doi">10.3897/zookeys.416.7706</pub-id></mixed-citation></tp:treatment-meta><tp:nomenclature><label>Subgenus</label><tp:taxon-name>
                        <tp:taxon-name-part taxon-name-part-type="subgenus">Antiperyphus</tp:taxon-name-part>
                    </tp:taxon-name><tp:taxon-authority>Jeannel, 1962</tp:taxon-authority><tp:nomenclature-citation-list><tp:nomenclature-citation><tp:taxon-name>Antiperyphus</tp:taxon-name><comment> Jeannel, 1962; type species <italic><tp:taxon-name>Bembidium philippii</tp:taxon-name></italic> Germain, by original designation.</comment></tp:nomenclature-citation></tp:nomenclature-citation-list></tp:nomenclature><tp:treatment-sec sec-type="Remarks"><title>Remarks.</title><p>As noted by <xref ref-type="bibr" rid="B40">Toledano (2008)</xref>, Jeannel’s concept of <italic><tp:taxon-name>Antiperyphus</tp:taxon-name></italic> was polyphyletic, with at least <italic><tp:taxon-name>Bembidion hirtipes</tp:taxon-name></italic>, <italic><tp:taxon-name>Bembidion ringueleti</tp:taxon-name></italic>, <italic><tp:taxon-name>Bembidion rufoplagiatum</tp:taxon-name></italic>, and <italic><tp:taxon-name>Bembidion uniforme</tp:taxon-name></italic> Csiki belonging within <italic><tp:taxon-name>Antiperyphanes</tp:taxon-name></italic>. This is confirmed in part by my results (<xref ref-type="fig" rid="F8">Fig. 8</xref>, <xref ref-type="table" rid="T3">Table 3</xref>). In addition, <italic><tp:taxon-name>Bembidion engelhardti</tp:taxon-name></italic>, <italic><tp:taxon-name>Bembidion eburneonigrum</tp:taxon-name></italic>, <italic><tp:taxon-name>Bembidion tucumanum</tp:taxon-name></italic>, and <italic><tp:taxon-name>Bembidion germainianum</tp:taxon-name></italic> are members of <italic><tp:taxon-name>Nothonepha</tp:taxon-name></italic>, not <italic><tp:taxon-name>Antiperyphus</tp:taxon-name></italic>. Of the species included in the subgenus by <xref ref-type="bibr" rid="B16">Jeannel (1962)</xref>, this leaves only the type species, <italic><tp:taxon-name>Bembidium philippii</tp:taxon-name></italic> (<xref ref-type="fig" rid="F2">Fig. 2A</xref>).</p><p>In addition, <italic><tp:taxon-name>Bembidion peterseni</tp:taxon-name></italic> <xref ref-type="bibr" rid="B17">Jensen-Haarup (1910)</xref>, from Mendoza, Argentina, can tentatively be placed here. I have examined a male syntype (in ZMUC), and it is similar in appearance to <italic><tp:taxon-name>Bembidium philippii</tp:taxon-name></italic>, although with much deeper and longer elytral striae. It is not a member of <italic><tp:taxon-name>Nothonepha</tp:taxon-name></italic> (as it lacks mesepisternal pits), nor is it a member of <italic><tp:taxon-name>Antiperyphanes</tp:taxon-name></italic> (it has a brush sclerite, and does not have the long flagellum characteristic of <italic><tp:taxon-name>Antiperyphanes</tp:taxon-name></italic>). The internal sac of the male genitalia, although difficult to see because of the nature of the preparation, appears very similar to that of <italic><tp:taxon-name>Bembidium philippii</tp:taxon-name></italic>.</p><p>B. <italic>philippii</italic> is common on sand shores of rivers in the provinces of Neuquén and Chubut in Argentina; it also occurs in Chile.</p></tp:treatment-sec><tp:treatment-sec><!--Section generated to contain objects referenced in tp:taxon-treatment.--><fig id="F8" position="float" orientation="portrait"><label>Figure 8.</label><caption><p>Maximum likelihood bootstrap tree showing only those clades appearing in 90% of the bootstrap replicates; taxa outside of the <italic><tp:taxon-name>Antiperyphanes</tp:taxon-name></italic> Complex not shown. Numbers below branches indicate maximum likelihood bootstrap percentage / parsimony bootstrap percentage. Circled letters on branches correspond to groups documented in <xref ref-type="table" rid="T3">Table 3</xref>.</p></caption><graphic xmlns:xlink="http://www.w3.org/1999/xlink" xlink:href="zookeys-416-113-g008.jpg" position="float" orientation="portrait" xlink:type="simple"/></fig><table-wrap id="T3" position="float" orientation="portrait"><label>Table 3.</label><caption><p>Support for and against various clades. The letter at the left corresponds to the circled letters of clades in <xref ref-type="fig" rid="F8">Fig. 8</xref> (although clade <bold>i</bold>, consisting of clades <bold>j</bold> and <bold>k</bold>, is absent in <xref ref-type="fig" rid="F8">Fig. 8</xref>). ML: Maximum likelihood analysis; P: parsimony analysis. Numbers indicate the bootstrap support expressed as a percentage. Cells shaded in gray to black indicate that the clade is present with bootstrap support greater than 50 or present in the optimal (maximum likelihood or most parsimonious) trees but with bootstrap value below 50. Cells in white indicate that the clade has a bootstrap value less than 50 and is not present in the optimal tree; if the bootstrap value is listed in parentheses, it means that a contradictory clade was present in the optimal trees. For no analysis was there bootstrap support greater than 50 against any of these clades. Abbreviations: “exc.” = “excluding”.</p></caption><table><tbody><tr><th rowspan="2" colspan="1" style="text-align:left"/><th rowspan="2" colspan="1" style="text-align:left">Clade</th><th rowspan="1" colspan="2" style="text-align:center">Combined</th><th rowspan="1" colspan="2" style="text-align:center">CAD</th><th rowspan="1" colspan="2" style="text-align:center">wg</th><th rowspan="1" colspan="2" style="text-align:center">ArgK</th><th rowspan="1" colspan="2" style="text-align:center">Topo</th><th rowspan="1" colspan="2" style="text-align:center">28S</th><th rowspan="1" colspan="2" style="text-align:center">18S</th><th rowspan="1" colspan="2" style="text-align:center">COI</th></tr><tr><th rowspan="1" colspan="1" style="text-align:center">ML</th><th rowspan="1" colspan="1" style="text-align:center">P</th><th rowspan="1" colspan="1" style="text-align:center">ML</th><th rowspan="1" colspan="1" style="text-align:center">P</th><th rowspan="1" colspan="1" style="text-align:center">ML</th><th rowspan="1" colspan="1" style="text-align:center">P</th><th rowspan="1" colspan="1" style="text-align:center">ML</th><th rowspan="1" colspan="1" style="text-align:center">P</th><th rowspan="1" colspan="1" style="text-align:center">ML</th><th rowspan="1" colspan="1" style="text-align:center">P</th><th rowspan="1" colspan="1" style="text-align:center">ML</th><th rowspan="1" colspan="1" style="text-align:center">P</th><th rowspan="1" colspan="1" style="text-align:center">ML</th><th rowspan="1" colspan="1" style="text-align:center">P</th><th rowspan="1" colspan="1" style="text-align:center">ML</th><th rowspan="1" colspan="1" style="text-align:center">P</th></tr><tr><td rowspan="1" colspan="1" style="text-align:left"><bold>a</bold></td><td rowspan="1" colspan="1" style="text-align:left"><italic><tp:taxon-name>Antiperyphanes</tp:taxon-name></italic> Complex</td><td rowspan="1" colspan="1" style="text-align:center; background-color:#000000; color:#FFFFFF"><bold>98</bold></td><td rowspan="1" colspan="1" style="text-align:center; background-color:#000000; color:#FFFFFF"><bold>94</bold></td><td rowspan="1" colspan="1" style="text-align:center; background-color:#808080; color:#FFFFFF"><bold>88</bold></td><td rowspan="1" colspan="1" style="text-align:center; background-color:#808080; color:#FFFFFF"><bold>86</bold></td><td rowspan="1" colspan="1" style="text-align:center; background-color:#BCBCBC; color:#FFFFFF"><bold>27</bold></td><td rowspan="1" colspan="1" style="text-align:center; background-color:#FFFFFF; color:#BCBCBC"><bold>19</bold></td><td rowspan="1" colspan="1" style="text-align:center; background-color:#FFFFFF; color:#808080"><bold>(4)</bold></td><td rowspan="1" colspan="1" style="text-align:center; background-color:#FFFFFF; color:#BCBCBC"><bold>1</bold></td><td rowspan="1" colspan="1" style="text-align:center; background-color:#FFFFFF; color:#808080"><bold>(1)</bold></td><td rowspan="1" colspan="1" style="text-align:center; background-color:#FFFFFF; color:#BCBCBC"><bold>0</bold></td><td rowspan="1" colspan="1" style="text-align:center; background-color:#FFFFFF; color:#808080"><bold>(0)</bold></td><td rowspan="1" colspan="1" style="text-align:center; background-color:#FFFFFF; color:#BCBCBC"><bold>0</bold></td><td rowspan="1" colspan="1" style="text-align:center; background-color:#FFFFFF; color:#808080"><bold>(2)</bold></td><td rowspan="1" colspan="1" style="text-align:center; background-color:#FFFFFF; color:#BCBCBC"><bold>1</bold></td><td rowspan="1" colspan="1" style="text-align:center; background-color:#FFFFFF; color:#808080"><bold>(0)</bold></td><td rowspan="1" colspan="1" style="text-align:center; background-color:#FFFFFF; color:#808080"><bold>(0)</bold></td></tr><tr><td rowspan="1" colspan="1" style="text-align:left"><bold>b</bold></td><td rowspan="1" colspan="1" style="text-align:left"><italic><tp:taxon-name>Nothonepha</tp:taxon-name></italic></td><td rowspan="1" colspan="1" style="text-align:center; background-color:#000000; color:#FFFFFF"><bold>100</bold></td><td rowspan="1" colspan="1" style="text-align:center; background-color:#000000; color:#FFFFFF"><bold>100</bold></td><td rowspan="1" colspan="1" style="text-align:center; background-color:#000000; color:#FFFFFF"><bold>97</bold></td><td rowspan="1" colspan="1" style="text-align:center; background-color:#000000; color:#FFFFFF"><bold>92</bold></td><td rowspan="1" colspan="1" style="text-align:center; background-color:#A7A7A7; color:#FFFFFF"><bold>69</bold></td><td rowspan="1" colspan="1" style="text-align:center; background-color:#A7A7A7; color:#FFFFFF"><bold>70</bold></td><td rowspan="1" colspan="1" style="text-align:center; background-color:#FFFFFF; color:#808080"><bold>(1)</bold></td><td rowspan="1" colspan="1" style="text-align:center; background-color:#FFFFFF; color:#BCBCBC"><bold>0</bold></td><td rowspan="1" colspan="1" style="text-align:center; background-color:#FFFFFF; color:#808080"><bold>(2)</bold></td><td rowspan="1" colspan="1" style="text-align:center; background-color:#FFFFFF; color:#BCBCBC"><bold>1</bold></td><td rowspan="1" colspan="1" style="text-align:center; background-color:#BCBCBC; color:#FFFFFF"><bold>50</bold></td><td rowspan="1" colspan="1" style="text-align:center; background-color:#BCBCBC; color:#FFFFFF"><bold>34</bold></td><td rowspan="1" colspan="1" style="text-align:center; background-color:#808080; color:#FFFFFF"><bold>79</bold></td><td rowspan="1" colspan="1" style="text-align:center; background-color:#A7A7A7; color:#FFFFFF"><bold>59</bold></td><td rowspan="1" colspan="1" style="text-align:center; background-color:#FFFFFF; color:#808080"><bold>(0)</bold></td><td rowspan="1" colspan="1" style="text-align:center; background-color:#FFFFFF; color:#808008"><bold>(0)</bold></td></tr><tr><td rowspan="1" colspan="1" style="text-align:left"><bold>c</bold></td><td rowspan="1" colspan="1" style="text-align:left"><italic><tp:taxon-name>Nothonepha</tp:taxon-name></italic> exc. <italic><tp:taxon-name>Bembidion tetrapholeon</tp:taxon-name></italic></td><td rowspan="1" colspan="1" style="text-align:center; background-color:#000000; color:#FFFFFF"><bold>95</bold></td><td rowspan="1" colspan="1" style="text-align:center; background-color:#FFFFFF; color:#808080"><bold>(48)</bold></td><td rowspan="1" colspan="1" style="text-align:center; background-color:#808080; color:#FFFFFF"><bold>81</bold></td><td rowspan="1" colspan="1" style="text-align:center; background-color:#A7A7A7; color:#FFFFFF"><bold>71</bold></td><td rowspan="1" colspan="1" style="text-align:center; background-color:#A7A7A7; color:#FFFFFF"><bold>55</bold></td><td rowspan="1" colspan="1" style="text-align:center; background-color:#A7A7A7; color:#FFFFFF"><bold>62</bold></td><td rowspan="1" colspan="1" style="text-align:center; background-color:#BCBCBC; color:#FFFFFF"><bold>42</bold></td><td rowspan="1" colspan="1" style="text-align:center; background-color:#BCBCBC; color:#FFFFFF"><bold>43</bold></td><td rowspan="1" colspan="1" style="text-align:center; background-color:#FFFFFF; color:#808080"><bold>(1)</bold></td><td rowspan="1" colspan="1" style="text-align:center; background-color:#FFFFFF; color:#BCBCBC"><bold>1</bold></td><td rowspan="1" colspan="1" style="text-align:center; background-color:#FFFFFF; color:#808080"><bold>(9)</bold></td><td rowspan="1" colspan="1" style="text-align:center; background-color:#FFFFFF; color:#BCBCBC"><bold>7</bold></td><td rowspan="1" colspan="1" style="text-align:center; background-color:#BCBCBC; color:#FFFFFF"><bold>46</bold></td><td rowspan="1" colspan="1" style="text-align:center; background-color:#FFFFFF; color:#BCBCBC"><bold>40</bold></td><td rowspan="1" colspan="1" style="text-align:center; background-color:#FFFFFF; color:#808080"><bold>(0)</bold></td><td rowspan="1" colspan="1" style="text-align:center; background-color:#FFFFFF; color:#808080"><bold>(0)</bold></td></tr><tr><td rowspan="1" colspan="1" style="text-align:left"><bold>d</bold></td><td rowspan="1" colspan="1" style="text-align:left"><italic><tp:taxon-name>Antiperyphanes</tp:taxon-name></italic> Complex exc. <italic><tp:taxon-name>Nothonepha</tp:taxon-name></italic></td><td rowspan="1" colspan="1" style="text-align:center; background-color:#000000; color:#FFFFFF"><bold>100</bold></td><td rowspan="1" colspan="1" style="text-align:center; background-color:#000000; color:#FFFFFF"><bold>99</bold></td><td rowspan="1" colspan="1" style="text-align:center; background-color:#808080; color:#FFFFFF"><bold>80</bold></td><td rowspan="1" colspan="1" style="text-align:center; background-color:#808080; color:#FFFFFF"><bold>79</bold></td><td rowspan="1" colspan="1" style="text-align:center; background-color:#FFFFFF; color:#808080"><bold>(15)</bold></td><td rowspan="1" colspan="1" style="text-align:center; background-color:#FFFFFF; color:#BCBCBC"><bold>20</bold></td><td rowspan="1" colspan="1" style="text-align:center; background-color:#BCBCBC; color:#FFFFFF"><bold>38</bold></td><td rowspan="1" colspan="1" style="text-align:center; background-color:#BCBCBC; color:#FFFFFF"><bold>22</bold></td><td rowspan="1" colspan="1" style="text-align:center; background-color:#FFFFFF; color:#808080"><bold>(3)</bold></td><td rowspan="1" colspan="1" style="text-align:center; background-color:#FFFFFF; color:#BCBCBC"><bold>9</bold></td><td rowspan="1" colspan="1" style="text-align:center; background-color:#808080; color:#FFFFFF"><bold>81</bold></td><td rowspan="1" colspan="1" style="text-align:center; background-color:#A7A7A7; color:#FFFFFF"><bold>75</bold></td><td rowspan="1" colspan="1" style="text-align:center; background-color:#A7A7A7; color:#FFFFFF"><bold>54</bold></td><td rowspan="1" colspan="1" style="text-align:center; background-color:#FFFFFF; color:#BCBCBC"><bold>23</bold></td><td rowspan="1" colspan="1" style="text-align:center; background-color:#FFFFFF; color:#808080"><bold>(0)</bold></td><td rowspan="1" colspan="1" style="text-align:center; background-color:#FFFFFF; color:#BCBCBC"><bold>0</bold></td></tr><tr><td rowspan="1" colspan="1" style="text-align:left"><bold>e</bold></td><td rowspan="1" colspan="1" style="text-align:left"><italic><tp:taxon-name>Antiperyphus</tp:taxon-name></italic> + <italic><tp:taxon-name>Notholopha</tp:taxon-name></italic></td><td rowspan="1" colspan="1" style="text-align:center; background-color:#000000; color:#FFFFFF"><bold>100</bold></td><td rowspan="1" colspan="1" style="text-align:center; background-color:#000000; color:#FFFFFF"><bold>98</bold></td><td rowspan="1" colspan="1" style="text-align:center; background-color:#000000; color:#FFFFFF"><bold>98</bold></td><td rowspan="1" colspan="1" style="text-align:center; background-color:#000000; color:#FFFFFF"><bold>98</bold></td><td rowspan="1" colspan="1" style="text-align:center; background-color:#808080; color:#FFFFFF"><bold>78</bold></td><td rowspan="1" colspan="1" style="text-align:center; background-color:#A7A7A7; color:#FFFFFF"><bold>70</bold></td><td rowspan="1" colspan="1" style="text-align:center; background-color:#BCBCBC; color:#FFFFFF"><bold>8</bold></td><td rowspan="1" colspan="1" style="text-align:center; background-color:#FFFFFF; color:#BCBCBC"><bold>2</bold></td><td rowspan="1" colspan="1" style="text-align:center; background-color:#FFFFFF; color:#808080"><bold>(20)</bold></td><td rowspan="1" colspan="1" style="text-align:center; background-color:#FFFFFF; color:#BCBCBC"><bold>20</bold></td><td rowspan="1" colspan="1" style="text-align:center; background-color:#FFFFFF; color:#808080"><bold>(1)</bold></td><td rowspan="1" colspan="1" style="text-align:center; background-color:#FFFFFF; color:#BCBCBC"><bold>3</bold></td><td rowspan="1" colspan="1" style="text-align:center; background-color:#FFFFFF; color:#808080"><bold>(8)</bold></td><td rowspan="1" colspan="1" style="text-align:center; background-color:#FFFFFF; color:#BCBCBC"><bold>46</bold></td><td rowspan="1" colspan="1" style="text-align:center; background-color:#FFFFFF; color:#808080"><bold>(0)</bold></td><td rowspan="1" colspan="1" style="text-align:center; background-color:#FFFFFF; color:#808080"><bold>(0)</bold></td></tr><tr><td rowspan="1" colspan="1" style="text-align:left"><bold>f</bold></td><td rowspan="1" colspan="1" style="text-align:left"><italic><tp:taxon-name>Notholopha</tp:taxon-name></italic></td><td rowspan="1" colspan="1" style="text-align:center; background-color:#000000; color:#FFFFFF"><bold>100</bold></td><td rowspan="1" colspan="1" style="text-align:center; background-color:#000000; color:#FFFFFF"><bold>100</bold></td><td rowspan="1" colspan="1" style="text-align:center; background-color:#A7A7A7; color:#FFFFFF"><bold>63</bold></td><td rowspan="1" colspan="1" style="text-align:center; background-color:#808080; color:#FFFFFF"><bold>80</bold></td><td rowspan="1" colspan="1" style="text-align:center; background-color:#808080; color:#FFFFFF"><bold>83</bold></td><td rowspan="1" colspan="1" style="text-align:center; background-color:#808080; color:#FFFFFF"><bold>81</bold></td><td rowspan="1" colspan="1" style="text-align:center; background-color:#BCBCBC; color:#FFFFFF"><bold>16</bold></td><td rowspan="1" colspan="1" style="text-align:center; background-color:#FFFFFF; color:#BCBCBC"><bold>43</bold></td><td rowspan="1" colspan="1" style="text-align:center; background-color:#BCBCBC; color:#FFFFFF"><bold>43</bold></td><td rowspan="1" colspan="1" style="text-align:center; background-color:#FFFFFF; color:#BCBCBC"><bold>53</bold></td><td rowspan="1" colspan="1" style="text-align:center; background-color:#FFFFFF; color:#808080"><bold>(2)</bold></td><td rowspan="1" colspan="1" style="text-align:center; background-color:#FFFFFF; color:#BCBCBC"><bold>3</bold></td><td rowspan="1" colspan="1" style="text-align:center; background-color:#A7A7A7; color:#FFFFFF"><bold>72</bold></td><td rowspan="1" colspan="1" style="text-align:center; background-color:#A7A7A7; color:#FFFFFF"><bold>68</bold></td><td rowspan="1" colspan="1" style="text-align:center; background-color:#BCBCBC; color:#FFFFFF"><bold>49</bold></td><td rowspan="1" colspan="1" style="text-align:center; background-color:#A7A7A7; color:#FFFFFF"><bold>63</bold></td></tr><tr><td rowspan="1" colspan="1" style="text-align:left"><bold>g</bold></td><td rowspan="1" colspan="1" style="text-align:left"><italic><tp:taxon-name>Antiperyphanes</tp:taxon-name></italic> + <italic><tp:taxon-name>Chilioperyphus</tp:taxon-name></italic> + <italic><tp:taxon-name>Ecuadion</tp:taxon-name></italic></td><td rowspan="1" colspan="1" style="text-align:center; background-color:#000000; color:#FFFFFF"><bold>100</bold></td><td rowspan="1" colspan="1" style="text-align:center; background-color:#000000; color:#FFFFFF"><bold>100</bold></td><td rowspan="1" colspan="1" style="text-align:center; background-color:#000000; color:#FFFFFF"><bold>97</bold></td><td rowspan="1" colspan="1" style="text-align:center; background-color:#000000; color:#FFFFFF"><bold>97</bold></td><td rowspan="1" colspan="1" style="text-align:center; background-color:#BCBCBC; color:#FFFFFF"><bold>22</bold></td><td rowspan="1" colspan="1" style="text-align:center; background-color:#FFFFFF; color:#BCBCBC"><bold>32</bold></td><td rowspan="1" colspan="1" style="text-align:center; background-color:#FFFFFF; color:#808080"><bold>(1)</bold></td><td rowspan="1" colspan="1" style="text-align:center; background-color:#FFFFFF; color:#BCBCBC"><bold>0</bold></td><td rowspan="1" colspan="1" style="text-align:center; background-color:#FFFFFF; color:#808080"><bold>(29)</bold></td><td rowspan="1" colspan="1" style="text-align:center; background-color:#FFFFFF; color:#BCBCBC"><bold>45</bold></td><td rowspan="1" colspan="1" style="text-align:center; background-color:#A7A7A7; color:#FFFFFF"><bold>65</bold></td><td rowspan="1" colspan="1" style="text-align:center; background-color:#A7A7A7; color:#FFFFFF"><bold>53</bold></td><td rowspan="1" colspan="1" style="text-align:center; background-color:#A7A7A7; color:#FFFFFF"><bold>65</bold></td><td rowspan="1" colspan="1" style="text-align:center; background-color:#FFFFFF; color:#BCBCBC"><bold>34</bold></td><td rowspan="1" colspan="1" style="text-align:center; background-color:#FFFFFF; color:#808080"><bold>(0)</bold></td><td rowspan="1" colspan="1" style="text-align:center; background-color:#FFFFFF; color:#BCBCBC"><bold>0</bold></td></tr><tr><td rowspan="1" colspan="1" style="text-align:left"><bold>h</bold></td><td rowspan="1" colspan="1" style="text-align:left"><italic><tp:taxon-name>Antiperyphanes</tp:taxon-name></italic> + <italic><tp:taxon-name>Chilioperyphus</tp:taxon-name></italic></td><td rowspan="1" colspan="1" style="text-align:center; background-color:#000000; color:#FFFFFF"><bold>100</bold></td><td rowspan="1" colspan="1" style="text-align:center; background-color:#000000; color:#FFFFFF"><bold>100</bold></td><td rowspan="1" colspan="1" style="text-align:center; background-color:#000000; color:#FFFFFF"><bold>99</bold></td><td rowspan="1" colspan="1" style="text-align:center; background-color:#000000; color:#FFFFFF"><bold>99</bold></td><td rowspan="1" colspan="1" style="text-align:center; background-color:#BCBCBC; color:#FFFFFF"><bold>48</bold></td><td rowspan="1" colspan="1" style="text-align:center; background-color:#A7A7A7; color:#FFFFFF"><bold>57</bold></td><td rowspan="1" colspan="1" style="text-align:center; background-color:#FFFFFF; color:#808080"><bold>(7)</bold></td><td rowspan="1" colspan="1" style="text-align:center; background-color:#FFFFFF; color:#BCBCBC"><bold>3</bold></td><td rowspan="1" colspan="1" style="text-align:center; background-color:#A7A7A7; color:#FFFFFF"><bold>61</bold></td><td rowspan="1" colspan="1" style="text-align:center; background-color:#A7A7A7; color:#FFFFFF"><bold>60</bold></td><td rowspan="1" colspan="1" style="text-align:center; background-color:#A7A7A7; color:#FFFFFF"><bold>65</bold></td><td rowspan="1" colspan="1" style="text-align:center; background-color:#A7A7A7; color:#FFFFFF"><bold>71</bold></td><td rowspan="1" colspan="1" style="text-align:center; background-color:#808080; color:#FFFFFF"><bold>87</bold></td><td rowspan="1" colspan="1" style="text-align:center; background-color:#A7A7A7; color:#FFFFFF"><bold>70</bold></td><td rowspan="1" colspan="1" style="text-align:center; background-color:#FFFFFF; color:#808080"><bold>(0)</bold></td><td rowspan="1" colspan="1" style="text-align:center; background-color:#FFFFFF; color:#BCBCBC"><bold>0</bold></td></tr><tr><td rowspan="1" colspan="1" style="text-align:left"><bold>i</bold></td><td rowspan="1" colspan="1" style="text-align:left"><italic><tp:taxon-name>Antiperyphanes</tp:taxon-name></italic></td><td rowspan="1" colspan="1" style="text-align:center; background-color:#A7A7A7; color:#FFFFFF"><bold>68</bold></td><td rowspan="1" colspan="1" style="text-align:center; background-color:#A7A7A7; color:#FFFFFF"><bold>71</bold></td><td rowspan="1" colspan="1" style="text-align:center; background-color:#A7A7A7; color:#FFFFFF"><bold>54</bold></td><td rowspan="1" colspan="1" style="text-align:center; background-color:#A7A7A7; color:#FFFFFF"><bold>59</bold></td><td rowspan="1" colspan="1" style="text-align:center; background-color:#FFFFFF; color:#808080"><bold>(15)</bold></td><td rowspan="1" colspan="1" style="text-align:center; background-color:#FFFFFF; color:#BCBCBC"><bold>16</bold></td><td rowspan="1" colspan="1" style="text-align:center; background-color:#FFFFFF; color:#808080"><bold>(6)</bold></td><td rowspan="1" colspan="1" style="text-align:center; background-color:#FFFFFF; color:#BCBCBC"><bold>7</bold></td><td rowspan="1" colspan="1" style="text-align:center; background-color:#BCBCBC; color:#FFFFFF"><bold>33</bold></td><td rowspan="1" colspan="1" style="text-align:center; background-color:#A7A7A7; color:#FFFFFF"><bold>58</bold></td><td rowspan="1" colspan="1" style="text-align:center; background-color:#A7A7A7; color:#FFFFFF"><bold>68</bold></td><td rowspan="1" colspan="1" style="text-align:center; background-color:#A7A7A7; color:#FFFFFF"><bold>73</bold></td><td rowspan="1" colspan="1" style="text-align:center; background-color:#808080; color:#FFFFFF"><bold>75</bold></td><td rowspan="1" colspan="1" style="text-align:center; background-color:#A7A7A7; color:#FFFFFF"><bold>62</bold></td><td rowspan="1" colspan="1" style="text-align:center; background-color:#FFFFFF; color:#808080"><bold>(0)</bold></td><td rowspan="1" colspan="1" style="text-align:center; background-color:#FFFFFF; color:#BCBCBC"><bold>0</bold></td></tr><tr><td rowspan="1" colspan="1" style="text-align:left"><bold>j</bold></td><td rowspan="1" colspan="1" style="text-align:left"><italic><tp:taxon-name>Bembidion caoduroi</tp:taxon-name></italic> group</td><td rowspan="1" colspan="1" style="text-align:center; background-color:#000000; color:#FFFFFF"><bold>100</bold></td><td rowspan="1" colspan="1" style="text-align:center; background-color:#000000; color:#FFFFFF"><bold>100</bold></td><td rowspan="1" colspan="1" style="text-align:center; background-color:#000000; color:#FFFFFF"><bold>100</bold></td><td rowspan="1" colspan="1" style="text-align:center; background-color:#000000; color:#FFFFFF"><bold>100</bold></td><td rowspan="1" colspan="1" style="text-align:center; background-color:#000000; color:#FFFFFF"><bold>95</bold></td><td rowspan="1" colspan="1" style="text-align:center; background-color:#000000; color:#FFFFFF"><bold>96</bold></td><td rowspan="1" colspan="1" style="text-align:center; background-color:#000000; color:#FFFFFF"><bold>98</bold></td><td rowspan="1" colspan="1" style="text-align:center; background-color:#000000; color:#FFFFFF"><bold>98</bold></td><td rowspan="1" colspan="1" style="text-align:center; background-color:#000000; color:#FFFFFF"><bold>96</bold></td><td rowspan="1" colspan="1" style="text-align:center; background-color:#000000; color:#FFFFFF"><bold>96</bold></td><td rowspan="1" colspan="1" style="text-align:center; background-color:#000000; color:#FFFFFF"><bold>93</bold></td><td rowspan="1" colspan="1" style="text-align:center; background-color:#000000; color:#FFFFFF"><bold>92</bold></td><td rowspan="1" colspan="1" style="text-align:center; background-color:#A7A7A7; color:#FFFFFF"><bold>66</bold></td><td rowspan="1" colspan="1" style="text-align:center; background-color:#A7A7A7; color:#FFFFFF"><bold>57</bold></td><td rowspan="1" colspan="1" style="text-align:center; background-color:#A7A7A7; color:#FFFFFF"><bold>62</bold></td><td rowspan="1" colspan="1" style="text-align:center; background-color:#A7A7A7; color:#FFFFFF"><bold>57</bold></td></tr><tr><td rowspan="1" colspan="1" style="text-align:left"><bold>k</bold></td><td rowspan="1" colspan="1" style="text-align:left"><italic><tp:taxon-name>Antiperyphanes</tp:taxon-name></italic> exc. <italic><tp:taxon-name>Bembidion caoduroi</tp:taxon-name></italic> group</td><td rowspan="1" colspan="1" style="text-align:center; background-color:#000000; color:#FFFFFF"><bold>100</bold></td><td rowspan="1" colspan="1" style="text-align:center; background-color:#000000; color:#FFFFFF"><bold>100</bold></td><td rowspan="1" colspan="1" style="text-align:center; background-color:#000000; color:#FFFFFF"><bold>99</bold></td><td rowspan="1" colspan="1" style="text-align:center; background-color:#000000; color:#FFFFFF"><bold>100</bold></td><td rowspan="1" colspan="1" style="text-align:center; background-color:#000000; color:#FFFFFF"><bold>96</bold></td><td rowspan="1" colspan="1" style="text-align:center; background-color:#000000; color:#FFFFFF"><bold>97</bold></td><td rowspan="1" colspan="1" style="text-align:center; background-color:#BCBCBC; color:#FFFFFF"><bold>32</bold></td><td rowspan="1" colspan="1" style="text-align:center; background-color:#BCBCBC; color:#FFFFFF"><bold>32</bold></td><td rowspan="1" colspan="1" style="text-align:center; background-color:#A7A7A7; color:#FFFFFF"><bold>61</bold></td><td rowspan="1" colspan="1" style="text-align:center; background-color:#808080; color:#FFFFFF"><bold>77</bold></td><td rowspan="1" colspan="1" style="text-align:center; background-color:#000000; color:#FFFFFF"><bold>94</bold></td><td rowspan="1" colspan="1" style="text-align:center; background-color:#000000; color:#FFFFFF"><bold>91</bold></td><td rowspan="1" colspan="1" style="text-align:center; background-color:#FFFFFF; color:#808080"><bold>(38)</bold></td><td rowspan="1" colspan="1" style="text-align:center; background-color:#FFFFFF; color:#BCBCBC"><bold>34</bold></td><td rowspan="1" colspan="1" style="text-align:center; background-color:#FFFFFF; color:#808080"><bold>(29)</bold></td><td rowspan="1" colspan="1" style="text-align:center; background-color:#FFFFFF; color:#BCBCBC"><bold>12</bold></td></tr><tr><td rowspan="1" colspan="1" style="text-align:left"><bold>l</bold></td><td rowspan="1" colspan="1" style="text-align:left"><italic><tp:taxon-name>Ecuadion</tp:taxon-name></italic></td><td rowspan="1" colspan="1" style="text-align:center; background-color:#000000; color:#FFFFFF"><bold>100</bold></td><td rowspan="1" colspan="1" style="text-align:center; background-color:#000000; color:#FFFFFF"><bold>100</bold></td><td rowspan="1" colspan="1" style="text-align:center; background-color:#A7A7A7; color:#FFFFFF"><bold>54</bold></td><td rowspan="1" colspan="1" style="text-align:center; background-color:#FFFFFF; color:#BCBCBC"><bold>46</bold></td><td rowspan="1" colspan="1" style="text-align:center; background-color:#BCBCBC; color:#FFFFFF"><bold>47</bold></td><td rowspan="1" colspan="1" style="text-align:center; background-color:#A7A7A7; color:#FFFFFF"><bold>53</bold></td><td rowspan="1" colspan="1" style="text-align:center; background-color:#BCBCBC; color:#FFFFFF"><bold>44</bold></td><td rowspan="1" colspan="1" style="text-align:center; background-color:#BCBCBC; color:#FFFFFF"><bold>33</bold></td><td rowspan="1" colspan="1" style="text-align:center; background-color:#A7A7A7; color:#FFFFFF"><bold>66</bold></td><td rowspan="1" colspan="1" style="text-align:center; background-color:#A7A7A7; color:#FFFFFF"><bold>59</bold></td><td rowspan="1" colspan="1" style="text-align:center; background-color:#000000; color:#FFFFFF"><bold>99</bold></td><td rowspan="1" colspan="1" style="text-align:center; background-color:#000000; color:#FFFFFF"><bold>100</bold></td><td rowspan="1" colspan="1" style="text-align:center; background-color:#A7A7A7; color:#FFFFFF"><bold>55</bold></td><td rowspan="1" colspan="1" style="text-align:center; background-color:#FFFFFF; color:#BCBCBC"><bold>43</bold></td><td rowspan="1" colspan="1" style="text-align:center; background-color:#FFFFFF; color:#808080"><bold>(2)</bold></td><td rowspan="1" colspan="1" style="text-align:center; background-color:#FFFFFF; color:#BCBCBC"><bold>0</bold></td></tr><tr><td rowspan="1" colspan="1" style="text-align:left"><bold>m</bold></td><td rowspan="1" colspan="1" style="text-align:left"><italic><tp:taxon-name>Bembidion chimborazonum</tp:taxon-name></italic> group</td><td rowspan="1" colspan="1" style="text-align:center; background-color:#000000; color:#FFFFFF"><bold>100</bold></td><td rowspan="1" colspan="1" style="text-align:center; background-color:#000000; color:#FFFFFF"><bold>100</bold></td><td rowspan="1" colspan="1" style="text-align:center; background-color:#000000; color:#FFFFFF"><bold>100</bold></td><td rowspan="1" colspan="1" style="text-align:center; background-color:#000000; color:#FFFFFF"><bold>100</bold></td><td rowspan="1" colspan="1" style="text-align:center; background-color:#A7A7A7; color:#FFFFFF"><bold>53</bold></td><td rowspan="1" colspan="1" style="text-align:center; background-color:#A7A7A7; color:#FFFFFF"><bold>56</bold></td><td rowspan="1" colspan="1" style="text-align:center; background-color:#000000; color:#FFFFFF"><bold>95</bold></td><td rowspan="1" colspan="1" style="text-align:center; background-color:#000000; color:#FFFFFF"><bold>95</bold></td><td rowspan="1" colspan="1" style="text-align:center; background-color:#000000; color:#FFFFFF"><bold>97</bold></td><td rowspan="1" colspan="1" style="text-align:center; background-color:#000000; color:#FFFFFF"><bold>93</bold></td><td rowspan="1" colspan="1" style="text-align:center; background-color:#A7A7A7; color:#FFFFFF"><bold>68</bold></td><td rowspan="1" colspan="1" style="text-align:center; background-color:#808080; color:#FFFFFF"><bold>68</bold></td><td rowspan="1" colspan="1" style="text-align:center; background-color:#000000; color:#FFFFFF"><bold>93</bold></td><td rowspan="1" colspan="1" style="text-align:center; background-color:#000000; color:#FFFFFF"><bold>90</bold></td><td rowspan="1" colspan="1" style="text-align:center; background-color:#BCBCBC; color:#FFFFFF"><bold>17</bold></td><td rowspan="1" colspan="1" style="text-align:center; background-color:#BCBCBC; color:#FFFFFF"><bold>11</bold></td></tr><tr><td rowspan="1" colspan="1" style="text-align:left"><bold>n</bold></td><td rowspan="1" colspan="1" style="text-align:left"><italic><tp:taxon-name>Ecuadion</tp:taxon-name></italic> exc. <italic><tp:taxon-name>Bembidion chimborazonum</tp:taxon-name></italic> group</td><td rowspan="1" colspan="1" style="text-align:center; background-color:#000000; color:#FFFFFF"><bold>100</bold></td><td rowspan="1" colspan="1" style="text-align:center; background-color:#000000; color:#FFFFFF"><bold>100</bold></td><td rowspan="1" colspan="1" style="text-align:center; background-color:#BCBCBC; color:#FFFFFF"><bold>46</bold></td><td rowspan="1" colspan="1" style="text-align:center; background-color:#FFFFFF; color:#BCBCBC"><bold>33</bold></td><td rowspan="1" colspan="1" style="text-align:center; background-color:#FFFFFF; color:#808080"><bold>(38)</bold></td><td rowspan="1" colspan="1" style="text-align:center; background-color:#FFFFFF; color:#BCBCBC"><bold>5</bold></td><td rowspan="1" colspan="1" style="text-align:center; background-color:#FFFFFF; color:#808080"><bold>(23)</bold></td><td rowspan="1" colspan="1" style="text-align:center; background-color:#FFFFFF; color:#BCBCBC"><bold>21</bold></td><td rowspan="1" colspan="1" style="text-align:center; background-color:#BCBCBC; color:#FFFFFF"><bold>46</bold></td><td rowspan="1" colspan="1" style="text-align:center; background-color:#FFFFFF; color:#BCBCBC"><bold>39</bold></td><td rowspan="1" colspan="1" style="text-align:center; background-color:#000000; color:#FFFFFF"><bold>99</bold></td><td rowspan="1" colspan="1" style="text-align:center; background-color:#000000; color:#FFFFFF"><bold>99</bold></td><td rowspan="1" colspan="1" style="text-align:center; background-color:#808080; color:#FFFFFF"><bold>89</bold></td><td rowspan="1" colspan="1" style="text-align:center; background-color:#808080; color:#FFFFFF"><bold>83</bold></td><td rowspan="1" colspan="1" style="text-align:center; background-color:#FFFFFF; color:#808080"><bold>(1)</bold></td><td rowspan="1" colspan="1" style="text-align:center; background-color:#BCBCBC; color:#FFFFFF"><bold>0</bold></td></tr></tbody></table></table-wrap><fig id="F2" position="float" orientation="portrait"><label>Figure 2.</label><caption><p>Adults of subgenera <italic><tp:taxon-name>Antiperyphus</tp:taxon-name></italic> and <italic><tp:taxon-name>Notholopha</tp:taxon-name></italic>. <bold>A</bold> <italic><tp:taxon-name>Bembidion (Antiperyphus) philippii</tp:taxon-name></italic>, Argentina: Neuquén: Rio Collón Curá ca 13 km S La Rinconada, DRM voucher V100787 <bold>B</bold> <italic><tp:taxon-name>Bembidion (Notholopha) scitulum</tp:taxon-name></italic>, CHILE: Reg. VII: Los Niches E of Curicó, DRM voucher V100790 <bold>C</bold> <italic><tp:taxon-name>Bembidion (Notholopha) sexfoveolatum</tp:taxon-name></italic>, CHILE: Reg. IX: 16.3 km E Malalcahuello, Cuesta Las Raices, DRM voucher V100598. Scale bar 1 mm.</p></caption><graphic xmlns:xlink="http://www.w3.org/1999/xlink" xlink:href="zookeys-416-113-g002.jpg" position="float" orientation="portrait" xlink:type="simple"/></fig></tp:treatment-sec><ref-list><ref id="B40"><mixed-citation xmlns:xlink="http://www.w3.org/1999/xlink" xlink:type="simple"><person-group><name name-style="western"><surname>Toledano</surname><given-names>L</given-names></name></person-group> (<year>2008</year>) <article-title>Systematic notes on the Bembidiina of the northern Andes with particular reference to the fauna of Ecuador (Coleoptera, Carabidae).</article-title><source>Memoirs on Biodiversity</source><volume>1</volume>: <fpage>81</fpage>–<lpage>130</lpage>.</mixed-citation></ref><ref id="B16"><mixed-citation xmlns:xlink="http://www.w3.org/1999/xlink" xlink:type="simple"><person-group><name name-style="western"><surname>Jeannel</surname><given-names>R</given-names></name></person-group> (<year>1962</year>) <article-title>Les Trechides de la Paléantarctide occidentale.</article-title> In: <person-group><name name-style="western"><surname>Deboutteville</surname><given-names>CD</given-names></name><name name-style="western"><surname>Rapoport</surname><given-names>E</given-names></name></person-group> (<role>Eds</role>) <source>Biologie de l’Amérique Australe, Études sur la Faune du Sol</source>. <publisher-loc>Paris</publisher-loc>, <fpage>527</fpage>–<lpage>655</lpage>.</mixed-citation></ref><ref id="B17"><mixed-citation xmlns:xlink="http://www.w3.org/1999/xlink" xlink:type="simple"><person-group><name name-style="western"><surname>Jensen-Haarup</surname><given-names>AC</given-names></name></person-group> (<year>1910</year>) <article-title>New species of Coleoptera from West Argentina.</article-title><source>Deutsche Entomologische Zeitschrift</source><volume>1910</volume>: <fpage>541</fpage>–<lpage>554</lpage>.</mixed-citation></ref></ref-list></tp:taxon-treatment>
