# Supplementary material for: An unexpected clade of South American ground beetles (Coleoptera, Carabidae, Bembidion)
Source: Zookeys. 2014 Jun 17;(416):113–55. doi: 10.3897/zookeys.416.7706 (PMC4109512; doi:10.3897/zookeys.416.7706)
Supplement: XML Treatment for Notholopha [file zookeys.416.7706-treatment5.xml]

<!DOCTYPE tp:taxon-treatment
  PUBLIC "-//TaxonX//DTD Taxonomic Treatment Publishing DTD v0 20100105//EN" "tax-treatment-NSO.dtd">
<tp:taxon-treatment xmlns:tp="http://www.plazi.org/taxpub"><tp:treatment-meta><kwd-group><label>Taxon classification</label><kwd><named-content content-type="kingdom">Animalia</named-content></kwd><kwd><named-content content-type="order">Coleoptera</named-content></kwd><kwd><named-content content-type="family">Carabidae</named-content></kwd></kwd-group><mixed-citation publication-type="journal"><person-group><name><surname>Maddison</surname><given-names>David R.</given-names></name></person-group><article-title>An unexpected clade of South American ground beetles (Coleoptera, Carabidae, <italic>Bembidion</italic>)</article-title><source>Zookeys</source><day>17</day><month>6</month><year>2014</year><volume>2014</volume><issue>416</issue><fpage>113</fpage><lpage>155</lpage><pub-id pub-id-type="doi">10.3897/zookeys.416.7706</pub-id></mixed-citation></tp:treatment-meta><tp:nomenclature><label>Subgenus</label><tp:taxon-name>
                        <tp:taxon-name-part taxon-name-part-type="subgenus">Notholopha</tp:taxon-name-part>
                    </tp:taxon-name><tp:taxon-authority>Jeannel, 1962</tp:taxon-authority><tp:nomenclature-citation-list><tp:nomenclature-citation><tp:taxon-name>Notholopha</tp:taxon-name><comment> Jeannel, 1962; type species <italic><tp:taxon-name>Bembidium punctigerum</tp:taxon-name></italic> Solier, by original designation.</comment></tp:nomenclature-citation><tp:nomenclature-citation><tp:taxon-name>Pacmophena</tp:taxon-name><comment> Jeannel, 1962; type species <italic><tp:taxon-name>Bembidium scitulum</tp:taxon-name></italic> Erichson, by original designation.</comment></tp:nomenclature-citation><!--PageBreak--></tp:nomenclature-citation-list></tp:nomenclature><tp:treatment-sec sec-type="Remarks"><title>Remarks.</title><p><italic><tp:taxon-name>Notholopha</tp:taxon-name></italic> consists of 11 described species (<xref ref-type="bibr" rid="B39">Toledano 2002</xref>; <xref ref-type="bibr" rid="B40">Toledano 2008</xref>), and several undescribed (two of which are sequenced here). These are small beetles with large, protruding eyes (<xref ref-type="fig" rid="F2">Fig. 2B, C</xref>), with small flagella in the internal sac of the male genitalia, and with brush sclerites. They have the general appearance when running of a member of the Holarctic subgenus <italic><tp:taxon-name>Bembidion</tp:taxon-name></italic>. Some frequent habitats similar to those of subgenus <italic><tp:taxon-name>Bembidion</tp:taxon-name></italic>, including dry habitats far from water (<italic><tp:taxon-name>Bembidion stricticolle</tp:taxon-name></italic>), or upper banks of creeks (e.g., <italic><tp:taxon-name>Bembidion</tp:taxon-name></italic> sp. “Nahuelbuta”). Others occur at high elevation near small rivulets in open, alpine areas (e.g., <italic><tp:taxon-name>Bembidion rugosellum</tp:taxon-name></italic> and <italic><tp:taxon-name>Bembidion melanopodum</tp:taxon-name></italic>), or at the edges of snowfields (<italic><tp:taxon-name>Bembidion sexfoveolatum</tp:taxon-name></italic>).</p><p>Jeannel considered <italic><tp:taxon-name>Pacmophena</tp:taxon-name></italic> and <italic><tp:taxon-name>Notholopha</tp:taxon-name></italic> to be two subgenera within the genus <italic><tp:taxon-name>Notholopha</tp:taxon-name></italic>. As the characters that Jeannel used to distinguish the two are minor characters such as surface texture and antennal length, and as it appears that <italic><tp:taxon-name>Pacmophena</tp:taxon-name></italic> is paraphyletic with respect to the <italic><tp:taxon-name>Notholopha</tp:taxon-name></italic> (<italic>s. str.</italic>) (<xref ref-type="fig" rid="F7">Fig. 7</xref>), I consider them synonymous, with <italic><tp:taxon-name>Notholopha</tp:taxon-name></italic> as the valid name.</p></tp:treatment-sec><tp:treatment-sec><!--Section generated to contain objects referenced in tp:taxon-treatment.--><fig id="F2" position="float" orientation="portrait"><label>Figure 2.</label><caption><p>Adults of subgenera <italic><tp:taxon-name>Antiperyphus</tp:taxon-name></italic> and <italic><tp:taxon-name>Notholopha</tp:taxon-name></italic>. <bold>A</bold> <italic><tp:taxon-name>Bembidion (Antiperyphus) philippii</tp:taxon-name></italic>, Argentina: Neuquén: Rio Collón Curá ca 13 km S La Rinconada, DRM voucher V100787 <bold>B</bold> <italic><tp:taxon-name>Bembidion (Notholopha) scitulum</tp:taxon-name></italic>, CHILE: Reg. VII: Los Niches E of Curicó, DRM voucher V100790 <bold>C</bold> <italic><tp:taxon-name>Bembidion (Notholopha) sexfoveolatum</tp:taxon-name></italic>, CHILE: Reg. IX: 16.3 km E Malalcahuello, Cuesta Las Raices, DRM voucher V100598. Scale bar 1 mm.</p></caption><graphic xmlns:xlink="http://www.w3.org/1999/xlink" xlink:href="zookeys-416-113-g002.jpg" position="float" orientation="portrait" xlink:type="simple"/></fig><fig id="F7" position="float" orientation="portrait"><label>Figure 7.</label><caption><p>Tree of highest likelihood found for the combined, seven-gene matrix with partitioning scheme chosen by PartitionFinder. Only members of the <italic><tp:taxon-name>Bembidion</tp:taxon-name></italic> Series shown; more distant outgroups not depicted. Scale bar: 0.01, branch lengths as reconstructed by RAxML.</p></caption><graphic xmlns:xlink="http://www.w3.org/1999/xlink" xlink:href="zookeys-416-113-g007.jpg" position="float" orientation="portrait" xlink:type="simple"/></fig></tp:treatment-sec><ref-list><ref id="B39"><mixed-citation xmlns:xlink="http://www.w3.org/1999/xlink" xlink:type="simple"><person-group><name name-style="western"><surname>Toledano</surname><given-names>L</given-names></name></person-group> (<year>2002</year>) <article-title>Nomenclatorial revision of the supraspecific taxa of Bembidiini s.str. of South America described by Jeannel (1962) and related taxa with some descriptions of the fauna of South America (Coleoptera: Carabidae).</article-title><source>Koleopterologische Rundschau</source><volume>72</volume>: <fpage>1</fpage>–<lpage>14</lpage>.</mixed-citation></ref><ref id="B40"><mixed-citation xmlns:xlink="http://www.w3.org/1999/xlink" xlink:type="simple"><person-group><name name-style="western"><surname>Toledano</surname><given-names>L</given-names></name></person-group> (<year>2008</year>) <article-title>Systematic notes on the Bembidiina of the northern Andes with particular reference to the fauna of Ecuador (Coleoptera, Carabidae).</article-title><source>Memoirs on Biodiversity</source><volume>1</volume>: <fpage>81</fpage>–<lpage>130</lpage>.</mixed-citation></ref></ref-list></tp:taxon-treatment>
