# Supplementary material for: An unexpected clade of South American ground beetles (Coleoptera, Carabidae, Bembidion)
Source: Zookeys. 2014 Jun 17;(416):113–55. doi: 10.3897/zookeys.416.7706 (PMC4109512; doi:10.3897/zookeys.416.7706)
Supplement: XML Treatment for Ecuadion [file zookeys.416.7706-treatment6.xml]

<!DOCTYPE tp:taxon-treatment
  PUBLIC "-//TaxonX//DTD Taxonomic Treatment Publishing DTD v0 20100105//EN" "tax-treatment-NSO.dtd">
<tp:taxon-treatment xmlns:tp="http://www.plazi.org/taxpub"><tp:treatment-meta><kwd-group><label>Taxon classification</label><kwd><named-content content-type="kingdom">Animalia</named-content></kwd><kwd><named-content content-type="order">Coleoptera</named-content></kwd><kwd><named-content content-type="family">Carabidae</named-content></kwd></kwd-group><mixed-citation publication-type="journal"><person-group><name><surname>Maddison</surname><given-names>David R.</given-names></name></person-group><article-title>An unexpected clade of South American ground beetles (Coleoptera, Carabidae, <italic>Bembidion</italic>)</article-title><source>Zookeys</source><day>17</day><month>6</month><year>2014</year><volume>2014</volume><issue>416</issue><fpage>113</fpage><lpage>155</lpage><pub-id pub-id-type="doi">10.3897/zookeys.416.7706</pub-id></mixed-citation></tp:treatment-meta><tp:nomenclature><label>Subgenus</label><tp:taxon-name>
                        <tp:taxon-name-part taxon-name-part-type="subgenus">Ecuadion</tp:taxon-name-part>
                    </tp:taxon-name><tp:taxon-authority>Moret &amp; Toledano, 2002</tp:taxon-authority><tp:nomenclature-citation-list><tp:nomenclature-citation><tp:taxon-name>Ecuadion</tp:taxon-name><comment> Moret &amp; Toledano, 2002; type species <italic><tp:taxon-name>Bembidion fulvocinctum</tp:taxon-name></italic> Bates, by original designation.</comment></tp:nomenclature-citation></tp:nomenclature-citation-list></tp:nomenclature><tp:treatment-sec sec-type="Remarks"><title>Remarks.</title><p><italic><tp:taxon-name>Ecuadion</tp:taxon-name></italic> is the largest subgenus in the <italic><tp:taxon-name>Antiperyphanes</tp:taxon-name></italic> Complex, with over 50 described species (<xref ref-type="bibr" rid="B30">Maddison and Toledano 2012</xref>; Moret and <xref ref-type="bibr" rid="B39">Toledano 2002</xref>; <xref ref-type="bibr" rid="B40">Toledano 2008</xref>; <xref ref-type="bibr" rid="B41">Vigna Taglianti and Toledano 2008</xref>) and likely many undescribed. It occurs from Costa Rica south to the mountains near Mendoza, Argentina. There are no known exoskeletal synapomorphies of the group, but it is well-supported by the molecular data, with bootstrap support in six of the seven genes examined (<xref ref-type="table" rid="T3">Table 3</xref>).</p><p><italic><tp:taxon-name>Ecuadion</tp:taxon-name></italic> falls into two distinct clades among the sampled species: (1) the <italic><tp:taxon-name>Bembidion chimborazonum</tp:taxon-name></italic> group (clade <bold>m</bold> in <xref ref-type="fig" rid="F8">Fig. 8</xref>), consisting mostly of larger, long-legged species (<xref ref-type="fig" rid="F3">Figs 3A, B</xref>); (2) remaining <italic><tp:taxon-name>Ecuadion</tp:taxon-name></italic> (clade <bold>n</bold> in <xref ref-type="fig" rid="F8">Fig. 8</xref>), consisting of mostly smaller species with shorter appendages (<xref ref-type="fig" rid="F3">Figs 3C–F</xref>). The <italic><tp:taxon-name>Bembidion chimborazonum</tp:taxon-name></italic> group is supported by all genes examined (<xref ref-type="table" rid="T3">Table 3</xref>); support for the complementary clade is not quite as strong, with the clearest evidence coming from ribosomal genes (<xref ref-type="table" rid="T3">Table 3</xref>).</p><p>Unlike most <italic><tp:taxon-name>Bembidion</tp:taxon-name></italic>, this subgenus has radiated in habitats away from water. Some occur in leaf litter in cloud forests (e.g., <italic><tp:taxon-name>Bembidion andersoni</tp:taxon-name></italic>, <italic><tp:taxon-name>Bembidion georgeballi</tp:taxon-name></italic>, <italic><tp:taxon-name>Bembidion onorei</tp:taxon-name></italic>, <italic><tp:taxon-name>Bembidion</tp:taxon-name></italic> sp. “Papallacta”; <xref ref-type="fig" rid="F4">Fig. 4D</xref>), in habitats that would typically be occupied by the genus <italic><tp:taxon-name>Trechus</tp:taxon-name></italic> Clairville in North America. A number of species are found in open, high-elevation grasslands (e.g., <italic><tp:taxon-name>Bembidion chimborazonum</tp:taxon-name></italic>, <italic><tp:taxon-name>Bembidion guamani</tp:taxon-name></italic>, <italic><tp:taxon-name>Bembidion humboldti</tp:taxon-name></italic>; <xref ref-type="fig" rid="F4">Fig. 4C</xref>). Some species occur on the upper banks of creek shores (e.g., <italic><tp:taxon-name>Bembidion sanctaemarthae</tp:taxon-name></italic>, <italic><tp:taxon-name>Bembidion ricei</tp:taxon-name></italic>); others are found on clay or silt cliffs (e.g., <italic><tp:taxon-name>Bembidion agonoides</tp:taxon-name></italic>, <italic><tp:taxon-name>Bembidion walterrossii</tp:taxon-name></italic>).</p><!--PageBreak--></tp:treatment-sec><tp:treatment-sec><!--Section generated to contain objects referenced in tp:taxon-treatment.--><table-wrap id="T3" position="float" orientation="portrait"><label>Table 3.</label><caption><p>Support for and against various clades. The letter at the left corresponds to the circled letters of clades in <xref ref-type="fig" rid="F8">Fig. 8</xref> (although clade <bold>i</bold>, consisting of clades <bold>j</bold> and <bold>k</bold>, is absent in <xref ref-type="fig" rid="F8">Fig. 8</xref>). ML: Maximum likelihood analysis; P: parsimony analysis. Numbers indicate the bootstrap support expressed as a percentage. Cells shaded in gray to black indicate that the clade is present with bootstrap support greater than 50 or present in the optimal (maximum likelihood or most parsimonious) trees but with bootstrap value below 50. Cells in white indicate that the clade has a bootstrap value less than 50 and is not present in the optimal tree; if the bootstrap value is listed in parentheses, it means that a contradictory clade was present in the optimal trees. For no analysis was there bootstrap support greater than 50 against any of these clades. Abbreviations: “exc.” = “excluding”.</p></caption><table><tbody><tr><th rowspan="2" colspan="1" style="text-align:left"/><th rowspan="2" colspan="1" style="text-align:left">Clade</th><th rowspan="1" colspan="2" style="text-align:center">Combined</th><th rowspan="1" colspan="2" style="text-align:center">CAD</th><th rowspan="1" colspan="2" style="text-align:center">wg</th><th rowspan="1" colspan="2" style="text-align:center">ArgK</th><th rowspan="1" colspan="2" style="text-align:center">Topo</th><th rowspan="1" colspan="2" style="text-align:center">28S</th><th rowspan="1" colspan="2" style="text-align:center">18S</th><th rowspan="1" colspan="2" style="text-align:center">COI</th></tr><tr><th rowspan="1" colspan="1" style="text-align:center">ML</th><th rowspan="1" colspan="1" style="text-align:center">P</th><th rowspan="1" colspan="1" style="text-align:center">ML</th><th rowspan="1" colspan="1" style="text-align:center">P</th><th rowspan="1" colspan="1" style="text-align:center">ML</th><th rowspan="1" colspan="1" style="text-align:center">P</th><th rowspan="1" colspan="1" style="text-align:center">ML</th><th rowspan="1" colspan="1" style="text-align:center">P</th><th rowspan="1" colspan="1" style="text-align:center">ML</th><th rowspan="1" colspan="1" style="text-align:center">P</th><th rowspan="1" colspan="1" style="text-align:center">ML</th><th rowspan="1" colspan="1" style="text-align:center">P</th><th rowspan="1" colspan="1" style="text-align:center">ML</th><th rowspan="1" colspan="1" style="text-align:center">P</th><th rowspan="1" colspan="1" style="text-align:center">ML</th><th rowspan="1" colspan="1" style="text-align:center">P</th></tr><tr><td rowspan="1" colspan="1" style="text-align:left"><bold>a</bold></td><td rowspan="1" colspan="1" style="text-align:left"><italic><tp:taxon-name>Antiperyphanes</tp:taxon-name></italic> Complex</td><td rowspan="1" colspan="1" style="text-align:center; background-color:#000000; color:#FFFFFF"><bold>98</bold></td><td rowspan="1" colspan="1" style="text-align:center; background-color:#000000; color:#FFFFFF"><bold>94</bold></td><td rowspan="1" colspan="1" style="text-align:center; background-color:#808080; color:#FFFFFF"><bold>88</bold></td><td rowspan="1" colspan="1" style="text-align:center; background-color:#808080; color:#FFFFFF"><bold>86</bold></td><td rowspan="1" colspan="1" style="text-align:center; background-color:#BCBCBC; color:#FFFFFF"><bold>27</bold></td><td rowspan="1" colspan="1" style="text-align:center; background-color:#FFFFFF; color:#BCBCBC"><bold>19</bold></td><td rowspan="1" colspan="1" style="text-align:center; background-color:#FFFFFF; color:#808080"><bold>(4)</bold></td><td rowspan="1" colspan="1" style="text-align:center; background-color:#FFFFFF; color:#BCBCBC"><bold>1</bold></td><td rowspan="1" colspan="1" style="text-align:center; background-color:#FFFFFF; color:#808080"><bold>(1)</bold></td><td rowspan="1" colspan="1" style="text-align:center; background-color:#FFFFFF; color:#BCBCBC"><bold>0</bold></td><td rowspan="1" colspan="1" style="text-align:center; background-color:#FFFFFF; color:#808080"><bold>(0)</bold></td><td rowspan="1" colspan="1" style="text-align:center; background-color:#FFFFFF; color:#BCBCBC"><bold>0</bold></td><td rowspan="1" colspan="1" style="text-align:center; background-color:#FFFFFF; color:#808080"><bold>(2)</bold></td><td rowspan="1" colspan="1" style="text-align:center; background-color:#FFFFFF; color:#BCBCBC"><bold>1</bold></td><td rowspan="1" colspan="1" style="text-align:center; background-color:#FFFFFF; color:#808080"><bold>(0)</bold></td><td rowspan="1" colspan="1" style="text-align:center; background-color:#FFFFFF; color:#808080"><bold>(0)</bold></td></tr><tr><td rowspan="1" colspan="1" style="text-align:left"><bold>b</bold></td><td rowspan="1" colspan="1" style="text-align:left"><italic><tp:taxon-name>Nothonepha</tp:taxon-name></italic></td><td rowspan="1" colspan="1" style="text-align:center; background-color:#000000; color:#FFFFFF"><bold>100</bold></td><td rowspan="1" colspan="1" style="text-align:center; background-color:#000000; color:#FFFFFF"><bold>100</bold></td><td rowspan="1" colspan="1" style="text-align:center; background-color:#000000; color:#FFFFFF"><bold>97</bold></td><td rowspan="1" colspan="1" style="text-align:center; background-color:#000000; color:#FFFFFF"><bold>92</bold></td><td rowspan="1" colspan="1" style="text-align:center; background-color:#A7A7A7; color:#FFFFFF"><bold>69</bold></td><td rowspan="1" colspan="1" style="text-align:center; background-color:#A7A7A7; color:#FFFFFF"><bold>70</bold></td><td rowspan="1" colspan="1" style="text-align:center; background-color:#FFFFFF; color:#808080"><bold>(1)</bold></td><td rowspan="1" colspan="1" style="text-align:center; background-color:#FFFFFF; color:#BCBCBC"><bold>0</bold></td><td rowspan="1" colspan="1" style="text-align:center; background-color:#FFFFFF; color:#808080"><bold>(2)</bold></td><td rowspan="1" colspan="1" style="text-align:center; background-color:#FFFFFF; color:#BCBCBC"><bold>1</bold></td><td rowspan="1" colspan="1" style="text-align:center; background-color:#BCBCBC; color:#FFFFFF"><bold>50</bold></td><td rowspan="1" colspan="1" style="text-align:center; background-color:#BCBCBC; color:#FFFFFF"><bold>34</bold></td><td rowspan="1" colspan="1" style="text-align:center; background-color:#808080; color:#FFFFFF"><bold>79</bold></td><td rowspan="1" colspan="1" style="text-align:center; background-color:#A7A7A7; color:#FFFFFF"><bold>59</bold></td><td rowspan="1" colspan="1" style="text-align:center; background-color:#FFFFFF; color:#808080"><bold>(0)</bold></td><td rowspan="1" colspan="1" style="text-align:center; background-color:#FFFFFF; color:#808008"><bold>(0)</bold></td></tr><tr><td rowspan="1" colspan="1" style="text-align:left"><bold>c</bold></td><td rowspan="1" colspan="1" style="text-align:left"><italic><tp:taxon-name>Nothonepha</tp:taxon-name></italic> exc. <italic><tp:taxon-name>Bembidion tetrapholeon</tp:taxon-name></italic></td><td rowspan="1" colspan="1" style="text-align:center; background-color:#000000; color:#FFFFFF"><bold>95</bold></td><td rowspan="1" colspan="1" style="text-align:center; background-color:#FFFFFF; color:#808080"><bold>(48)</bold></td><td rowspan="1" colspan="1" style="text-align:center; background-color:#808080; color:#FFFFFF"><bold>81</bold></td><td rowspan="1" colspan="1" style="text-align:center; background-color:#A7A7A7; color:#FFFFFF"><bold>71</bold></td><td rowspan="1" colspan="1" style="text-align:center; background-color:#A7A7A7; color:#FFFFFF"><bold>55</bold></td><td rowspan="1" colspan="1" style="text-align:center; background-color:#A7A7A7; color:#FFFFFF"><bold>62</bold></td><td rowspan="1" colspan="1" style="text-align:center; background-color:#BCBCBC; color:#FFFFFF"><bold>42</bold></td><td rowspan="1" colspan="1" style="text-align:center; background-color:#BCBCBC; color:#FFFFFF"><bold>43</bold></td><td rowspan="1" colspan="1" style="text-align:center; background-color:#FFFFFF; color:#808080"><bold>(1)</bold></td><td rowspan="1" colspan="1" style="text-align:center; background-color:#FFFFFF; color:#BCBCBC"><bold>1</bold></td><td rowspan="1" colspan="1" style="text-align:center; background-color:#FFFFFF; color:#808080"><bold>(9)</bold></td><td rowspan="1" colspan="1" style="text-align:center; background-color:#FFFFFF; color:#BCBCBC"><bold>7</bold></td><td rowspan="1" colspan="1" style="text-align:center; background-color:#BCBCBC; color:#FFFFFF"><bold>46</bold></td><td rowspan="1" colspan="1" style="text-align:center; background-color:#FFFFFF; color:#BCBCBC"><bold>40</bold></td><td rowspan="1" colspan="1" style="text-align:center; background-color:#FFFFFF; color:#808080"><bold>(0)</bold></td><td rowspan="1" colspan="1" style="text-align:center; background-color:#FFFFFF; color:#808080"><bold>(0)</bold></td></tr><tr><td rowspan="1" colspan="1" style="text-align:left"><bold>d</bold></td><td rowspan="1" colspan="1" style="text-align:left"><italic><tp:taxon-name>Antiperyphanes</tp:taxon-name></italic> Complex exc. <italic><tp:taxon-name>Nothonepha</tp:taxon-name></italic></td><td rowspan="1" colspan="1" style="text-align:center; background-color:#000000; color:#FFFFFF"><bold>100</bold></td><td rowspan="1" colspan="1" style="text-align:center; background-color:#000000; color:#FFFFFF"><bold>99</bold></td><td rowspan="1" colspan="1" style="text-align:center; background-color:#808080; color:#FFFFFF"><bold>80</bold></td><td rowspan="1" colspan="1" style="text-align:center; background-color:#808080; color:#FFFFFF"><bold>79</bold></td><td rowspan="1" colspan="1" style="text-align:center; background-color:#FFFFFF; color:#808080"><bold>(15)</bold></td><td rowspan="1" colspan="1" style="text-align:center; background-color:#FFFFFF; color:#BCBCBC"><bold>20</bold></td><td rowspan="1" colspan="1" style="text-align:center; background-color:#BCBCBC; color:#FFFFFF"><bold>38</bold></td><td rowspan="1" colspan="1" style="text-align:center; background-color:#BCBCBC; color:#FFFFFF"><bold>22</bold></td><td rowspan="1" colspan="1" style="text-align:center; background-color:#FFFFFF; color:#808080"><bold>(3)</bold></td><td rowspan="1" colspan="1" style="text-align:center; background-color:#FFFFFF; color:#BCBCBC"><bold>9</bold></td><td rowspan="1" colspan="1" style="text-align:center; background-color:#808080; color:#FFFFFF"><bold>81</bold></td><td rowspan="1" colspan="1" style="text-align:center; background-color:#A7A7A7; color:#FFFFFF"><bold>75</bold></td><td rowspan="1" colspan="1" style="text-align:center; background-color:#A7A7A7; color:#FFFFFF"><bold>54</bold></td><td rowspan="1" colspan="1" style="text-align:center; background-color:#FFFFFF; color:#BCBCBC"><bold>23</bold></td><td rowspan="1" colspan="1" style="text-align:center; background-color:#FFFFFF; color:#808080"><bold>(0)</bold></td><td rowspan="1" colspan="1" style="text-align:center; background-color:#FFFFFF; color:#BCBCBC"><bold>0</bold></td></tr><tr><td rowspan="1" colspan="1" style="text-align:left"><bold>e</bold></td><td rowspan="1" colspan="1" style="text-align:left"><italic><tp:taxon-name>Antiperyphus</tp:taxon-name></italic> + <italic><tp:taxon-name>Notholopha</tp:taxon-name></italic></td><td rowspan="1" colspan="1" style="text-align:center; background-color:#000000; color:#FFFFFF"><bold>100</bold></td><td rowspan="1" colspan="1" style="text-align:center; background-color:#000000; color:#FFFFFF"><bold>98</bold></td><td rowspan="1" colspan="1" style="text-align:center; background-color:#000000; color:#FFFFFF"><bold>98</bold></td><td rowspan="1" colspan="1" style="text-align:center; background-color:#000000; color:#FFFFFF"><bold>98</bold></td><td rowspan="1" colspan="1" style="text-align:center; background-color:#808080; color:#FFFFFF"><bold>78</bold></td><td rowspan="1" colspan="1" style="text-align:center; background-color:#A7A7A7; color:#FFFFFF"><bold>70</bold></td><td rowspan="1" colspan="1" style="text-align:center; background-color:#BCBCBC; color:#FFFFFF"><bold>8</bold></td><td rowspan="1" colspan="1" style="text-align:center; background-color:#FFFFFF; color:#BCBCBC"><bold>2</bold></td><td rowspan="1" colspan="1" style="text-align:center; background-color:#FFFFFF; color:#808080"><bold>(20)</bold></td><td rowspan="1" colspan="1" style="text-align:center; background-color:#FFFFFF; color:#BCBCBC"><bold>20</bold></td><td rowspan="1" colspan="1" style="text-align:center; background-color:#FFFFFF; color:#808080"><bold>(1)</bold></td><td rowspan="1" colspan="1" style="text-align:center; background-color:#FFFFFF; color:#BCBCBC"><bold>3</bold></td><td rowspan="1" colspan="1" style="text-align:center; background-color:#FFFFFF; color:#808080"><bold>(8)</bold></td><td rowspan="1" colspan="1" style="text-align:center; background-color:#FFFFFF; color:#BCBCBC"><bold>46</bold></td><td rowspan="1" colspan="1" style="text-align:center; background-color:#FFFFFF; color:#808080"><bold>(0)</bold></td><td rowspan="1" colspan="1" style="text-align:center; background-color:#FFFFFF; color:#808080"><bold>(0)</bold></td></tr><tr><td rowspan="1" colspan="1" style="text-align:left"><bold>f</bold></td><td rowspan="1" colspan="1" style="text-align:left"><italic><tp:taxon-name>Notholopha</tp:taxon-name></italic></td><td rowspan="1" colspan="1" style="text-align:center; background-color:#000000; color:#FFFFFF"><bold>100</bold></td><td rowspan="1" colspan="1" style="text-align:center; background-color:#000000; color:#FFFFFF"><bold>100</bold></td><td rowspan="1" colspan="1" style="text-align:center; background-color:#A7A7A7; color:#FFFFFF"><bold>63</bold></td><td rowspan="1" colspan="1" style="text-align:center; background-color:#808080; color:#FFFFFF"><bold>80</bold></td><td rowspan="1" colspan="1" style="text-align:center; background-color:#808080; color:#FFFFFF"><bold>83</bold></td><td rowspan="1" colspan="1" style="text-align:center; background-color:#808080; color:#FFFFFF"><bold>81</bold></td><td rowspan="1" colspan="1" style="text-align:center; background-color:#BCBCBC; color:#FFFFFF"><bold>16</bold></td><td rowspan="1" colspan="1" style="text-align:center; background-color:#FFFFFF; color:#BCBCBC"><bold>43</bold></td><td rowspan="1" colspan="1" style="text-align:center; background-color:#BCBCBC; color:#FFFFFF"><bold>43</bold></td><td rowspan="1" colspan="1" style="text-align:center; background-color:#FFFFFF; color:#BCBCBC"><bold>53</bold></td><td rowspan="1" colspan="1" style="text-align:center; background-color:#FFFFFF; color:#808080"><bold>(2)</bold></td><td rowspan="1" colspan="1" style="text-align:center; background-color:#FFFFFF; color:#BCBCBC"><bold>3</bold></td><td rowspan="1" colspan="1" style="text-align:center; background-color:#A7A7A7; color:#FFFFFF"><bold>72</bold></td><td rowspan="1" colspan="1" style="text-align:center; background-color:#A7A7A7; color:#FFFFFF"><bold>68</bold></td><td rowspan="1" colspan="1" style="text-align:center; background-color:#BCBCBC; color:#FFFFFF"><bold>49</bold></td><td rowspan="1" colspan="1" style="text-align:center; background-color:#A7A7A7; color:#FFFFFF"><bold>63</bold></td></tr><tr><td rowspan="1" colspan="1" style="text-align:left"><bold>g</bold></td><td rowspan="1" colspan="1" style="text-align:left"><italic><tp:taxon-name>Antiperyphanes</tp:taxon-name></italic> + <italic><tp:taxon-name>Chilioperyphus</tp:taxon-name></italic> + <italic><tp:taxon-name>Ecuadion</tp:taxon-name></italic></td><td rowspan="1" colspan="1" style="text-align:center; background-color:#000000; color:#FFFFFF"><bold>100</bold></td><td rowspan="1" colspan="1" style="text-align:center; background-color:#000000; color:#FFFFFF"><bold>100</bold></td><td rowspan="1" colspan="1" style="text-align:center; background-color:#000000; color:#FFFFFF"><bold>97</bold></td><td rowspan="1" colspan="1" style="text-align:center; background-color:#000000; color:#FFFFFF"><bold>97</bold></td><td rowspan="1" colspan="1" style="text-align:center; background-color:#BCBCBC; color:#FFFFFF"><bold>22</bold></td><td rowspan="1" colspan="1" style="text-align:center; background-color:#FFFFFF; color:#BCBCBC"><bold>32</bold></td><td rowspan="1" colspan="1" style="text-align:center; background-color:#FFFFFF; color:#808080"><bold>(1)</bold></td><td rowspan="1" colspan="1" style="text-align:center; background-color:#FFFFFF; color:#BCBCBC"><bold>0</bold></td><td rowspan="1" colspan="1" style="text-align:center; background-color:#FFFFFF; color:#808080"><bold>(29)</bold></td><td rowspan="1" colspan="1" style="text-align:center; background-color:#FFFFFF; color:#BCBCBC"><bold>45</bold></td><td rowspan="1" colspan="1" style="text-align:center; background-color:#A7A7A7; color:#FFFFFF"><bold>65</bold></td><td rowspan="1" colspan="1" style="text-align:center; background-color:#A7A7A7; color:#FFFFFF"><bold>53</bold></td><td rowspan="1" colspan="1" style="text-align:center; background-color:#A7A7A7; color:#FFFFFF"><bold>65</bold></td><td rowspan="1" colspan="1" style="text-align:center; background-color:#FFFFFF; color:#BCBCBC"><bold>34</bold></td><td rowspan="1" colspan="1" style="text-align:center; background-color:#FFFFFF; color:#808080"><bold>(0)</bold></td><td rowspan="1" colspan="1" style="text-align:center; background-color:#FFFFFF; color:#BCBCBC"><bold>0</bold></td></tr><tr><td rowspan="1" colspan="1" style="text-align:left"><bold>h</bold></td><td rowspan="1" colspan="1" style="text-align:left"><italic><tp:taxon-name>Antiperyphanes</tp:taxon-name></italic> + <italic><tp:taxon-name>Chilioperyphus</tp:taxon-name></italic></td><td rowspan="1" colspan="1" style="text-align:center; background-color:#000000; color:#FFFFFF"><bold>100</bold></td><td rowspan="1" colspan="1" style="text-align:center; background-color:#000000; color:#FFFFFF"><bold>100</bold></td><td rowspan="1" colspan="1" style="text-align:center; background-color:#000000; color:#FFFFFF"><bold>99</bold></td><td rowspan="1" colspan="1" style="text-align:center; background-color:#000000; color:#FFFFFF"><bold>99</bold></td><td rowspan="1" colspan="1" style="text-align:center; background-color:#BCBCBC; color:#FFFFFF"><bold>48</bold></td><td rowspan="1" colspan="1" style="text-align:center; background-color:#A7A7A7; color:#FFFFFF"><bold>57</bold></td><td rowspan="1" colspan="1" style="text-align:center; background-color:#FFFFFF; color:#808080"><bold>(7)</bold></td><td rowspan="1" colspan="1" style="text-align:center; background-color:#FFFFFF; color:#BCBCBC"><bold>3</bold></td><td rowspan="1" colspan="1" style="text-align:center; background-color:#A7A7A7; color:#FFFFFF"><bold>61</bold></td><td rowspan="1" colspan="1" style="text-align:center; background-color:#A7A7A7; color:#FFFFFF"><bold>60</bold></td><td rowspan="1" colspan="1" style="text-align:center; background-color:#A7A7A7; color:#FFFFFF"><bold>65</bold></td><td rowspan="1" colspan="1" style="text-align:center; background-color:#A7A7A7; color:#FFFFFF"><bold>71</bold></td><td rowspan="1" colspan="1" style="text-align:center; background-color:#808080; color:#FFFFFF"><bold>87</bold></td><td rowspan="1" colspan="1" style="text-align:center; background-color:#A7A7A7; color:#FFFFFF"><bold>70</bold></td><td rowspan="1" colspan="1" style="text-align:center; background-color:#FFFFFF; color:#808080"><bold>(0)</bold></td><td rowspan="1" colspan="1" style="text-align:center; background-color:#FFFFFF; color:#BCBCBC"><bold>0</bold></td></tr><tr><td rowspan="1" colspan="1" style="text-align:left"><bold>i</bold></td><td rowspan="1" colspan="1" style="text-align:left"><italic><tp:taxon-name>Antiperyphanes</tp:taxon-name></italic></td><td rowspan="1" colspan="1" style="text-align:center; background-color:#A7A7A7; color:#FFFFFF"><bold>68</bold></td><td rowspan="1" colspan="1" style="text-align:center; background-color:#A7A7A7; color:#FFFFFF"><bold>71</bold></td><td rowspan="1" colspan="1" style="text-align:center; background-color:#A7A7A7; color:#FFFFFF"><bold>54</bold></td><td rowspan="1" colspan="1" style="text-align:center; background-color:#A7A7A7; color:#FFFFFF"><bold>59</bold></td><td rowspan="1" colspan="1" style="text-align:center; background-color:#FFFFFF; color:#808080"><bold>(15)</bold></td><td rowspan="1" colspan="1" style="text-align:center; background-color:#FFFFFF; color:#BCBCBC"><bold>16</bold></td><td rowspan="1" colspan="1" style="text-align:center; background-color:#FFFFFF; color:#808080"><bold>(6)</bold></td><td rowspan="1" colspan="1" style="text-align:center; background-color:#FFFFFF; color:#BCBCBC"><bold>7</bold></td><td rowspan="1" colspan="1" style="text-align:center; background-color:#BCBCBC; color:#FFFFFF"><bold>33</bold></td><td rowspan="1" colspan="1" style="text-align:center; background-color:#A7A7A7; color:#FFFFFF"><bold>58</bold></td><td rowspan="1" colspan="1" style="text-align:center; background-color:#A7A7A7; color:#FFFFFF"><bold>68</bold></td><td rowspan="1" colspan="1" style="text-align:center; background-color:#A7A7A7; color:#FFFFFF"><bold>73</bold></td><td rowspan="1" colspan="1" style="text-align:center; background-color:#808080; color:#FFFFFF"><bold>75</bold></td><td rowspan="1" colspan="1" style="text-align:center; background-color:#A7A7A7; color:#FFFFFF"><bold>62</bold></td><td rowspan="1" colspan="1" style="text-align:center; background-color:#FFFFFF; color:#808080"><bold>(0)</bold></td><td rowspan="1" colspan="1" style="text-align:center; background-color:#FFFFFF; color:#BCBCBC"><bold>0</bold></td></tr><tr><td rowspan="1" colspan="1" style="text-align:left"><bold>j</bold></td><td rowspan="1" colspan="1" style="text-align:left"><italic><tp:taxon-name>Bembidion caoduroi</tp:taxon-name></italic> group</td><td rowspan="1" colspan="1" style="text-align:center; background-color:#000000; color:#FFFFFF"><bold>100</bold></td><td rowspan="1" colspan="1" style="text-align:center; background-color:#000000; color:#FFFFFF"><bold>100</bold></td><td rowspan="1" colspan="1" style="text-align:center; background-color:#000000; color:#FFFFFF"><bold>100</bold></td><td rowspan="1" colspan="1" style="text-align:center; background-color:#000000; color:#FFFFFF"><bold>100</bold></td><td rowspan="1" colspan="1" style="text-align:center; background-color:#000000; color:#FFFFFF"><bold>95</bold></td><td rowspan="1" colspan="1" style="text-align:center; background-color:#000000; color:#FFFFFF"><bold>96</bold></td><td rowspan="1" colspan="1" style="text-align:center; background-color:#000000; color:#FFFFFF"><bold>98</bold></td><td rowspan="1" colspan="1" style="text-align:center; background-color:#000000; color:#FFFFFF"><bold>98</bold></td><td rowspan="1" colspan="1" style="text-align:center; background-color:#000000; color:#FFFFFF"><bold>96</bold></td><td rowspan="1" colspan="1" style="text-align:center; background-color:#000000; color:#FFFFFF"><bold>96</bold></td><td rowspan="1" colspan="1" style="text-align:center; background-color:#000000; color:#FFFFFF"><bold>93</bold></td><td rowspan="1" colspan="1" style="text-align:center; background-color:#000000; color:#FFFFFF"><bold>92</bold></td><td rowspan="1" colspan="1" style="text-align:center; background-color:#A7A7A7; color:#FFFFFF"><bold>66</bold></td><td rowspan="1" colspan="1" style="text-align:center; background-color:#A7A7A7; color:#FFFFFF"><bold>57</bold></td><td rowspan="1" colspan="1" style="text-align:center; background-color:#A7A7A7; color:#FFFFFF"><bold>62</bold></td><td rowspan="1" colspan="1" style="text-align:center; background-color:#A7A7A7; color:#FFFFFF"><bold>57</bold></td></tr><tr><td rowspan="1" colspan="1" style="text-align:left"><bold>k</bold></td><td rowspan="1" colspan="1" style="text-align:left"><italic><tp:taxon-name>Antiperyphanes</tp:taxon-name></italic> exc. <italic><tp:taxon-name>Bembidion caoduroi</tp:taxon-name></italic> group</td><td rowspan="1" colspan="1" style="text-align:center; background-color:#000000; color:#FFFFFF"><bold>100</bold></td><td rowspan="1" colspan="1" style="text-align:center; background-color:#000000; color:#FFFFFF"><bold>100</bold></td><td rowspan="1" colspan="1" style="text-align:center; background-color:#000000; color:#FFFFFF"><bold>99</bold></td><td rowspan="1" colspan="1" style="text-align:center; background-color:#000000; color:#FFFFFF"><bold>100</bold></td><td rowspan="1" colspan="1" style="text-align:center; background-color:#000000; color:#FFFFFF"><bold>96</bold></td><td rowspan="1" colspan="1" style="text-align:center; background-color:#000000; color:#FFFFFF"><bold>97</bold></td><td rowspan="1" colspan="1" style="text-align:center; background-color:#BCBCBC; color:#FFFFFF"><bold>32</bold></td><td rowspan="1" colspan="1" style="text-align:center; background-color:#BCBCBC; color:#FFFFFF"><bold>32</bold></td><td rowspan="1" colspan="1" style="text-align:center; background-color:#A7A7A7; color:#FFFFFF"><bold>61</bold></td><td rowspan="1" colspan="1" style="text-align:center; background-color:#808080; color:#FFFFFF"><bold>77</bold></td><td rowspan="1" colspan="1" style="text-align:center; background-color:#000000; color:#FFFFFF"><bold>94</bold></td><td rowspan="1" colspan="1" style="text-align:center; background-color:#000000; color:#FFFFFF"><bold>91</bold></td><td rowspan="1" colspan="1" style="text-align:center; background-color:#FFFFFF; color:#808080"><bold>(38)</bold></td><td rowspan="1" colspan="1" style="text-align:center; background-color:#FFFFFF; color:#BCBCBC"><bold>34</bold></td><td rowspan="1" colspan="1" style="text-align:center; background-color:#FFFFFF; color:#808080"><bold>(29)</bold></td><td rowspan="1" colspan="1" style="text-align:center; background-color:#FFFFFF; color:#BCBCBC"><bold>12</bold></td></tr><tr><td rowspan="1" colspan="1" style="text-align:left"><bold>l</bold></td><td rowspan="1" colspan="1" style="text-align:left"><italic><tp:taxon-name>Ecuadion</tp:taxon-name></italic></td><td rowspan="1" colspan="1" style="text-align:center; background-color:#000000; color:#FFFFFF"><bold>100</bold></td><td rowspan="1" colspan="1" style="text-align:center; background-color:#000000; color:#FFFFFF"><bold>100</bold></td><td rowspan="1" colspan="1" style="text-align:center; background-color:#A7A7A7; color:#FFFFFF"><bold>54</bold></td><td rowspan="1" colspan="1" style="text-align:center; background-color:#FFFFFF; color:#BCBCBC"><bold>46</bold></td><td rowspan="1" colspan="1" style="text-align:center; background-color:#BCBCBC; color:#FFFFFF"><bold>47</bold></td><td rowspan="1" colspan="1" style="text-align:center; background-color:#A7A7A7; color:#FFFFFF"><bold>53</bold></td><td rowspan="1" colspan="1" style="text-align:center; background-color:#BCBCBC; color:#FFFFFF"><bold>44</bold></td><td rowspan="1" colspan="1" style="text-align:center; background-color:#BCBCBC; color:#FFFFFF"><bold>33</bold></td><td rowspan="1" colspan="1" style="text-align:center; background-color:#A7A7A7; color:#FFFFFF"><bold>66</bold></td><td rowspan="1" colspan="1" style="text-align:center; background-color:#A7A7A7; color:#FFFFFF"><bold>59</bold></td><td rowspan="1" colspan="1" style="text-align:center; background-color:#000000; color:#FFFFFF"><bold>99</bold></td><td rowspan="1" colspan="1" style="text-align:center; background-color:#000000; color:#FFFFFF"><bold>100</bold></td><td rowspan="1" colspan="1" style="text-align:center; background-color:#A7A7A7; color:#FFFFFF"><bold>55</bold></td><td rowspan="1" colspan="1" style="text-align:center; background-color:#FFFFFF; color:#BCBCBC"><bold>43</bold></td><td rowspan="1" colspan="1" style="text-align:center; background-color:#FFFFFF; color:#808080"><bold>(2)</bold></td><td rowspan="1" colspan="1" style="text-align:center; background-color:#FFFFFF; color:#BCBCBC"><bold>0</bold></td></tr><tr><td rowspan="1" colspan="1" style="text-align:left"><bold>m</bold></td><td rowspan="1" colspan="1" style="text-align:left"><italic><tp:taxon-name>Bembidion chimborazonum</tp:taxon-name></italic> group</td><td rowspan="1" colspan="1" style="text-align:center; background-color:#000000; color:#FFFFFF"><bold>100</bold></td><td rowspan="1" colspan="1" style="text-align:center; background-color:#000000; color:#FFFFFF"><bold>100</bold></td><td rowspan="1" colspan="1" style="text-align:center; background-color:#000000; color:#FFFFFF"><bold>100</bold></td><td rowspan="1" colspan="1" style="text-align:center; background-color:#000000; color:#FFFFFF"><bold>100</bold></td><td rowspan="1" colspan="1" style="text-align:center; background-color:#A7A7A7; color:#FFFFFF"><bold>53</bold></td><td rowspan="1" colspan="1" style="text-align:center; background-color:#A7A7A7; color:#FFFFFF"><bold>56</bold></td><td rowspan="1" colspan="1" style="text-align:center; background-color:#000000; color:#FFFFFF"><bold>95</bold></td><td rowspan="1" colspan="1" style="text-align:center; background-color:#000000; color:#FFFFFF"><bold>95</bold></td><td rowspan="1" colspan="1" style="text-align:center; background-color:#000000; color:#FFFFFF"><bold>97</bold></td><td rowspan="1" colspan="1" style="text-align:center; background-color:#000000; color:#FFFFFF"><bold>93</bold></td><td rowspan="1" colspan="1" style="text-align:center; background-color:#A7A7A7; color:#FFFFFF"><bold>68</bold></td><td rowspan="1" colspan="1" style="text-align:center; background-color:#808080; color:#FFFFFF"><bold>68</bold></td><td rowspan="1" colspan="1" style="text-align:center; background-color:#000000; color:#FFFFFF"><bold>93</bold></td><td rowspan="1" colspan="1" style="text-align:center; background-color:#000000; color:#FFFFFF"><bold>90</bold></td><td rowspan="1" colspan="1" style="text-align:center; background-color:#BCBCBC; color:#FFFFFF"><bold>17</bold></td><td rowspan="1" colspan="1" style="text-align:center; background-color:#BCBCBC; color:#FFFFFF"><bold>11</bold></td></tr><tr><td rowspan="1" colspan="1" style="text-align:left"><bold>n</bold></td><td rowspan="1" colspan="1" style="text-align:left"><italic><tp:taxon-name>Ecuadion</tp:taxon-name></italic> exc. <italic><tp:taxon-name>Bembidion chimborazonum</tp:taxon-name></italic> group</td><td rowspan="1" colspan="1" style="text-align:center; background-color:#000000; color:#FFFFFF"><bold>100</bold></td><td rowspan="1" colspan="1" style="text-align:center; background-color:#000000; color:#FFFFFF"><bold>100</bold></td><td rowspan="1" colspan="1" style="text-align:center; background-color:#BCBCBC; color:#FFFFFF"><bold>46</bold></td><td rowspan="1" colspan="1" style="text-align:center; background-color:#FFFFFF; color:#BCBCBC"><bold>33</bold></td><td rowspan="1" colspan="1" style="text-align:center; background-color:#FFFFFF; color:#808080"><bold>(38)</bold></td><td rowspan="1" colspan="1" style="text-align:center; background-color:#FFFFFF; color:#BCBCBC"><bold>5</bold></td><td rowspan="1" colspan="1" style="text-align:center; background-color:#FFFFFF; color:#808080"><bold>(23)</bold></td><td rowspan="1" colspan="1" style="text-align:center; background-color:#FFFFFF; color:#BCBCBC"><bold>21</bold></td><td rowspan="1" colspan="1" style="text-align:center; background-color:#BCBCBC; color:#FFFFFF"><bold>46</bold></td><td rowspan="1" colspan="1" style="text-align:center; background-color:#FFFFFF; color:#BCBCBC"><bold>39</bold></td><td rowspan="1" colspan="1" style="text-align:center; background-color:#000000; color:#FFFFFF"><bold>99</bold></td><td rowspan="1" colspan="1" style="text-align:center; background-color:#000000; color:#FFFFFF"><bold>99</bold></td><td rowspan="1" colspan="1" style="text-align:center; background-color:#808080; color:#FFFFFF"><bold>89</bold></td><td rowspan="1" colspan="1" style="text-align:center; background-color:#808080; color:#FFFFFF"><bold>83</bold></td><td rowspan="1" colspan="1" style="text-align:center; background-color:#FFFFFF; color:#808080"><bold>(1)</bold></td><td rowspan="1" colspan="1" style="text-align:center; background-color:#BCBCBC; color:#FFFFFF"><bold>0</bold></td></tr></tbody></table></table-wrap><fig id="F8" position="float" orientation="portrait"><label>Figure 8.</label><caption><p>Maximum likelihood bootstrap tree showing only those clades appearing in 90% of the bootstrap replicates; taxa outside of the <italic><tp:taxon-name>Antiperyphanes</tp:taxon-name></italic> Complex not shown. Numbers below branches indicate maximum likelihood bootstrap percentage / parsimony bootstrap percentage. Circled letters on branches correspond to groups documented in <xref ref-type="table" rid="T3">Table 3</xref>.</p></caption><graphic xmlns:xlink="http://www.w3.org/1999/xlink" xlink:href="zookeys-416-113-g008.jpg" position="float" orientation="portrait" xlink:type="simple"/></fig><fig id="F3" position="float" orientation="portrait"><label>Figure 3.</label><caption><p>Adults of subgenus <italic><tp:taxon-name>Ecuadion</tp:taxon-name></italic>. <bold>A</bold> <italic><tp:taxon-name>Bembidion chimborazonum</tp:taxon-name></italic>, ECUADOR: Pichincha: Paso de la Virgen, DRM voucher V100793 <bold>B</bold> <italic><tp:taxon-name>Bembidion sanctaemarthae</tp:taxon-name></italic>, ECUADOR: Napo: Rio Chalpi Grande, DRM voucher V100798 <bold>C</bold> <italic><tp:taxon-name>Bembidion andersoni</tp:taxon-name></italic>, ECUADOR: Pichincha: Reserva Yanacocha, start Andean Snipe Trail, DRM voucher V100655 <bold>D</bold> <italic><tp:taxon-name>Bembidion walterrossi</tp:taxon-name></italic>, ECUADOR: Napo: Vinillos, 4.1 km S Cosanga, DRM voucher V100794 <bold>E</bold> <italic><tp:taxon-name>Bembidion cotopaxi</tp:taxon-name></italic>, ECUADOR: Pichincha: km 17 on route 28 W of Papallacta DRM voucher V100797 <bold>F</bold> <italic><tp:taxon-name>Bembidion ricei</tp:taxon-name></italic>, ECUADOR: Napo: Rio Chalpi Grande, DRM voucher V100622. Scale bar 1 mm.</p></caption><graphic xmlns:xlink="http://www.w3.org/1999/xlink" xlink:href="zookeys-416-113-g003.jpg" position="float" orientation="portrait" xlink:type="simple"/></fig><fig id="F4" position="float" orientation="portrait"><label>Figure 4.</label><caption><p>Habitats of the <italic><tp:taxon-name>Antiperyphanes</tp:taxon-name></italic> Complex. <bold>A</bold> River shore, Argentina: Neuquén: Rio Collón Curá, about 13 km S La Rinconada, 625m. On the sandy bank in the foreground <italic><tp:taxon-name>Bembidion philippii</tp:taxon-name></italic> is abundant, as is <italic><tp:taxon-name>Bembidion (Nothonepha)</tp:taxon-name></italic> sp. nr. <italic>lonae</italic>. Also occurring on the sand banks are <italic><tp:taxon-name>Bembidium orregoi</tp:taxon-name></italic> and <italic><tp:taxon-name>Bembidion (Nothonepha) eburneonigrum</tp:taxon-name></italic>. On the upper sand banks across the river are <italic><tp:taxon-name>Bembidium mandibulare</tp:taxon-name></italic>, and in the gravel are <italic><tp:taxon-name>Bembidium spinolai</tp:taxon-name></italic> <bold>B</bold> Edges of snowfields at Chile: Reg. IX: Volcán Lonquimay, 1910m. Habitat of <italic><tp:taxon-name>Bembidion (Notholopha) sexfoveolatum</tp:taxon-name></italic> <bold>C</bold> Open high-elevation grassland at Ecuador: Pichincha: Paso de la Virgen, 4060m, habitat of three species of subgenus <italic><tp:taxon-name>Ecuadion</tp:taxon-name></italic>: <italic><tp:taxon-name>Bembidion chimborazonum</tp:taxon-name></italic>, <italic><tp:taxon-name>Bembidion guamani</tp:taxon-name></italic>, and <italic><tp:taxon-name>Bembidion humboldti</tp:taxon-name></italic> <bold>D</bold> Leaf litter in cloud forest, Ecuador: Pichincha: Reserva Yanacocha, <named-content xmlns:xlink="http://www.w3.org/1999/xlink" content-type="dwc:verbatimCoordinates" xlink:type="simple">0.1152°S, 78.5837°W</named-content>, 3540m, habitat of <italic><tp:taxon-name>Bembidion andersoni</tp:taxon-name></italic>, <italic><tp:taxon-name>Bembidion georgeballi</tp:taxon-name></italic>, and <italic><tp:taxon-name>Bembidion onorei</tp:taxon-name></italic>.</p></caption><graphic xmlns:xlink="http://www.w3.org/1999/xlink" xlink:href="zookeys-416-113-g004.jpg" position="float" orientation="portrait" xlink:type="simple"/></fig></tp:treatment-sec><ref-list><ref id="B30"><mixed-citation xmlns:xlink="http://www.w3.org/1999/xlink" xlink:type="simple"><person-group><name name-style="western"><surname>Maddison</surname><given-names>DR</given-names></name><name name-style="western"><surname>Toledano</surname><given-names>L</given-names></name></person-group> (<year>2012</year>) <source>A new species of <italic>Bembidion (Ecuadion)</italic> from Ecuador (Coleoptera, Carabidae, Bembidiini), with a key to members of the <italic>georgeballi</italic> species group.</source><source>ZooKeys</source><volume>249</volume>: <fpage>51</fpage>–<lpage>60</lpage>. doi: <ext-link ext-link-type="uri" xlink:href="http://dx.doi.org/10.3897/zookeys.249.4149" xlink:type="simple">10.3897/zookeys.249.4149</ext-link></mixed-citation></ref><ref id="B39"><mixed-citation xmlns:xlink="http://www.w3.org/1999/xlink" xlink:type="simple"><person-group><name name-style="western"><surname>Toledano</surname><given-names>L</given-names></name></person-group> (<year>2002</year>) <article-title>Nomenclatorial revision of the supraspecific taxa of Bembidiini s.str. of South America described by Jeannel (1962) and related taxa with some descriptions of the fauna of South America (Coleoptera: Carabidae).</article-title><source>Koleopterologische Rundschau</source><volume>72</volume>: <fpage>1</fpage>–<lpage>14</lpage>.</mixed-citation></ref><ref id="B40"><mixed-citation xmlns:xlink="http://www.w3.org/1999/xlink" xlink:type="simple"><person-group><name name-style="western"><surname>Toledano</surname><given-names>L</given-names></name></person-group> (<year>2008</year>) <article-title>Systematic notes on the Bembidiina of the northern Andes with particular reference to the fauna of Ecuador (Coleoptera, Carabidae).</article-title><source>Memoirs on Biodiversity</source><volume>1</volume>: <fpage>81</fpage>–<lpage>130</lpage>.</mixed-citation></ref><ref id="B41"><mixed-citation xmlns:xlink="http://www.w3.org/1999/xlink" xlink:type="simple"><person-group><name name-style="western"><surname>Vigna Taglianti</surname><given-names>A</given-names></name><name name-style="western"><surname>Toledano</surname><given-names>L</given-names></name></person-group> (<year>2008</year>) <article-title><italic>Bembidion (Ecuadion) agonoides</italic> sp. n. from Ecuador (Coleoptera, Carabidae, Bembidiina).</article-title><source>Memoirs on Biodiversity</source><volume>1</volume>: <fpage>77</fpage>–<lpage>80</lpage>.</mixed-citation></ref></ref-list></tp:taxon-treatment>
