# Supplementary material for: An unexpected clade of South American ground beetles (Coleoptera, Carabidae, Bembidion)
Source: Zookeys. 2014 Jun 17;(416):113–55. doi: 10.3897/zookeys.416.7706 (PMC4109512; doi:10.3897/zookeys.416.7706)
Supplement: XML Treatment for Nothonepha [file zookeys.416.7706-treatment7.xml]

<!DOCTYPE tp:taxon-treatment
  PUBLIC "-//TaxonX//DTD Taxonomic Treatment Publishing DTD v0 20100105//EN" "tax-treatment-NSO.dtd">
<tp:taxon-treatment xmlns:tp="http://www.plazi.org/taxpub"><tp:treatment-meta><kwd-group><label>Taxon classification</label><kwd><named-content content-type="kingdom">Animalia</named-content></kwd><kwd><named-content content-type="order">Coleoptera</named-content></kwd><kwd><named-content content-type="family">Carabidae</named-content></kwd></kwd-group><mixed-citation publication-type="journal"><person-group><name><surname>Maddison</surname><given-names>David R.</given-names></name></person-group><article-title>An unexpected clade of South American ground beetles (Coleoptera, Carabidae, <italic>Bembidion</italic>)</article-title><source>Zookeys</source><day>17</day><month>6</month><year>2014</year><volume>2014</volume><issue>416</issue><fpage>113</fpage><lpage>155</lpage><pub-id pub-id-type="doi">10.3897/zookeys.416.7706</pub-id></mixed-citation></tp:treatment-meta><tp:nomenclature><label>Subgenus</label><tp:taxon-name>
                        <tp:taxon-name-part taxon-name-part-type="subgenus">Nothonepha</tp:taxon-name-part>
                    </tp:taxon-name><tp:taxon-authority>Jeannel, 1962</tp:taxon-authority><tp:nomenclature-citation-list><tp:nomenclature-citation><tp:taxon-name>Nothonepha</tp:taxon-name><comment> Jeannel, 1962; type species <italic><tp:taxon-name>Bembidium baptisatum</tp:taxon-name></italic> Csiki (=<italic><tp:taxon-name>Bembidion lonae</tp:taxon-name></italic> Jensen-Haarup), by original designation.</comment></tp:nomenclature-citation></tp:nomenclature-citation-list></tp:nomenclature><tp:treatment-sec sec-type="Remarks"><title>Remarks.</title><p>As here defined, the subgenus <italic><tp:taxon-name>Nothonepha</tp:taxon-name></italic> includes all species of the <italic><tp:taxon-name>Antiperyphanes</tp:taxon-name></italic> Complex possessing mesepisternal pits. Seven described species belong to <italic><tp:taxon-name>Nothonepha</tp:taxon-name></italic>:</p><p><italic><tp:taxon-name>Bembidion lonae</tp:taxon-name></italic> Jensen-Haarup, 1910 (<xref ref-type="fig" rid="F5">Fig. 5D</xref>)</p><p><italic><tp:taxon-name>Bembidion pallideguttula</tp:taxon-name></italic> Jensen-Haarup, 1910</p><p><italic><tp:taxon-name>Bembidion eburneonigrum</tp:taxon-name></italic> Germain, 1906 (<xref ref-type="fig" rid="F5">Fig. 5E</xref>)</p><p><italic><tp:taxon-name>Bembidion engelhardti</tp:taxon-name></italic> Jensen-Haarup, 1910</p><p><italic><tp:taxon-name>Bembidion engelhardti engelhardti</tp:taxon-name></italic> Jensen-Haarup, 1910 (<xref ref-type="fig" rid="F5">Fig. 5G</xref>)</p><p><italic><tp:taxon-name>Bembidion engelhardti rayoda</tp:taxon-name></italic> Toledano, 2008</p><p><italic><tp:taxon-name>Bembidion tucumanum</tp:taxon-name></italic> (Jeannel, 1962) (<xref ref-type="fig" rid="F5">Fig. 5F</xref>)</p><p><italic><tp:taxon-name>Bembidion germainianum</tp:taxon-name></italic> Toledano, 2002 (<xref ref-type="fig" rid="F5">Fig. 5C</xref>)</p><p><italic><tp:taxon-name>Bembidion tetrapholeon</tp:taxon-name></italic> Maddison, sp. n. (<xref ref-type="fig" rid="F5">Figs 5A, B</xref>)</p><p>Four of these species (<italic><tp:taxon-name>Bembidion germainianum</tp:taxon-name></italic>, <italic><tp:taxon-name>Bembidion tucumanum</tp:taxon-name></italic>, <italic><tp:taxon-name>Bembidion engelhardti</tp:taxon-name></italic>, and <italic><tp:taxon-name>Bembidion eburneonigrum</tp:taxon-name></italic>) were formerly placed in subgenus <italic><tp:taxon-name>Antiperyphus</tp:taxon-name></italic>. In addition, there are at least three undescribed species (including <italic><tp:taxon-name>Bembidion</tp:taxon-name></italic> sp. nr. <italic>lonae</italic>, sequenced here). The species figured by <xref ref-type="bibr" rid="B40">Toledano (2008)</xref> as <italic><tp:taxon-name>Bembidion germainianum</tp:taxon-name></italic> is an undescribed species related to <italic><tp:taxon-name>Bembidion germainianum</tp:taxon-name></italic>. A revision of the subgenus is in preparation (Roig-Juñent and Maddison).</p></tp:treatment-sec><tp:treatment-sec><!--Section generated to contain objects referenced in tp:taxon-treatment.--><fig id="F5" position="float" orientation="portrait"><label>Figure 5.</label><caption><p>Adults of subgenus <italic><tp:taxon-name>Nothonepha</tp:taxon-name></italic>. <bold>A</bold> <italic><tp:taxon-name>Bembidion tetrapholeon</tp:taxon-name></italic> (black form), Argentina: Neuquén: Arroyo Queñi at Lago Queñi, DRM voucher V100781 <bold>B</bold> <italic><tp:taxon-name>Bembidion tetrapholeon</tp:taxon-name></italic> (orange form), Argentina: Chubut: Rio Azul at Lago Puelo, DRM voucher V100780 <bold>C</bold> <italic><tp:taxon-name>Bembidion germainianum</tp:taxon-name></italic>, Argentina: Neuquén: Rio Salado at route 40, DRM voucher V100782 <bold>D</bold> <italic><tp:taxon-name>Bembidion lonae</tp:taxon-name></italic>, Argentina: Mendoza: Salinas del Diamante, DRM voucher V100786 <bold>E</bold> <italic><tp:taxon-name>Bembidion eburneonigrum</tp:taxon-name></italic>, Argentina: Neuquén: Rio Neuquén at Chos Malal, DRM voucher V100785 <bold>F</bold> <italic><tp:taxon-name>Bembidion tucumanum</tp:taxon-name></italic>, Argentina: Mendoza: Salinas del Diamante, DRM voucher V100783 <bold>G</bold> <italic><tp:taxon-name>Bembidion engelhardti engelhardti</tp:taxon-name></italic>, Argentina: Neuquén: Rio Salado at route 40, DRM voucher V100784. Scale bar 1 mm.</p></caption><graphic xmlns:xlink="http://www.w3.org/1999/xlink" xlink:href="zookeys-416-113-g005.jpg" position="float" orientation="portrait" xlink:type="simple"/></fig></tp:treatment-sec><ref-list><ref id="B40"><mixed-citation xmlns:xlink="http://www.w3.org/1999/xlink" xlink:type="simple"><person-group><name name-style="western"><surname>Toledano</surname><given-names>L</given-names></name></person-group> (<year>2008</year>) <article-title>Systematic notes on the Bembidiina of the northern Andes with particular reference to the fauna of Ecuador (Coleoptera, Carabidae).</article-title><source>Memoirs on Biodiversity</source><volume>1</volume>: <fpage>81</fpage>–<lpage>130</lpage>.</mixed-citation></ref></ref-list></tp:taxon-treatment>
