# Supplementary material for: An unexpected clade of South American ground beetles (Coleoptera, Carabidae, Bembidion)
Source: Zookeys. 2014 Jun 17;(416):113–55. doi: 10.3897/zookeys.416.7706 (PMC4109512; doi:10.3897/zookeys.416.7706)
Supplement: XML Treatment for Bembidion (Nothonepha) tetrapholeon [file zookeys.416.7706-treatment8.xml]

<!DOCTYPE tp:taxon-treatment
  PUBLIC "-//TaxonX//DTD Taxonomic Treatment Publishing DTD v0 20100105//EN" "tax-treatment-NSO.dtd">
<tp:taxon-treatment xmlns:tp="http://www.plazi.org/taxpub"><tp:treatment-meta><kwd-group><label>Taxon classification</label><kwd><named-content content-type="kingdom">Animalia</named-content></kwd><kwd><named-content content-type="order">Coleoptera</named-content></kwd><kwd><named-content content-type="family">Carabidae</named-content></kwd></kwd-group><mixed-citation publication-type="journal"><person-group><name><surname>Maddison</surname><given-names>David R.</given-names></name></person-group><article-title>An unexpected clade of South American ground beetles (Coleoptera, Carabidae, <italic>Bembidion</italic>)</article-title><source>Zookeys</source><day>17</day><month>6</month><year>2014</year><volume>2014</volume><issue>416</issue><fpage>113</fpage><lpage>155</lpage><pub-id pub-id-type="doi">10.3897/zookeys.416.7706</pub-id></mixed-citation></tp:treatment-meta><tp:nomenclature><tp:taxon-name>
                        <tp:taxon-name-part taxon-name-part-type="genus">Bembidion</tp:taxon-name-part>
                        (<tp:taxon-name-part taxon-name-part-type="subgenus">Nothonepha</tp:taxon-name-part>)
                        <tp:taxon-name-part taxon-name-part-type="species">tetrapholeon</tp:taxon-name-part>
                        <object-id xmlns:xlink="http://www.w3.org/1999/xlink" content-type="zoobank" xlink:type="simple">http://zoobank.org/90188564-6B1E-4F0E-B411-5AD99047F716</object-id>
                    </tp:taxon-name><tp:taxon-status xmlns:xlink="http://www.w3.org/1999/xlink" xlink:type="simple">sp. n.</tp:taxon-status><xref ref-type="fig" rid="F5">Figs 5A, B</xref><xref ref-type="fig" rid="F9">, 9A</xref><xref ref-type="fig" rid="F15">, 15</xref><xref ref-type="fig" rid="F16">, 16</xref><xref ref-type="fig" rid="F17">, 17A</xref><xref ref-type="fig" rid="F18">, 18</xref></tp:nomenclature><tp:treatment-sec sec-type="Holotype"><title>Holotype</title><p>male (IADIZA), with 3 labels: “Argentina: Neuquén: Arroyo / Queñi at Lago Queñi, 830m, / <named-content xmlns:xlink="http://www.w3.org/1999/xlink" content-type="dwc:verbatimCoordinates" xlink:type="simple">40.1575°S, 71.721°W</named-content>, / 10-11.ii.2007. DRM 07.035. / D.R. Maddison, S.A.Roig”, “David R. Maddison / DNA2356 / DNA Voucher” [printed on pale green paper], and “HOLOTYPE / Bembidion / tetrapholeon / David R. Maddison” [printed on red paper]. Genitalia in glycerine in small plastic vial beneath specimen; extracted DNA stored separately. GenBank accession numbers for DNA sequences of the holotype are <ext-link xmlns:xlink="http://www.w3.org/1999/xlink" ext-link-type="gen" xlink:href="KJ653049" xlink:type="simple">KJ653049</ext-link> (28S), <ext-link xmlns:xlink="http://www.w3.org/1999/xlink" ext-link-type="gen" xlink:href="KJ653145" xlink:type="simple">KJ653145</ext-link> (COI), <ext-link xmlns:xlink="http://www.w3.org/1999/xlink" ext-link-type="gen" xlink:href="KJ653112" xlink:type="simple">KJ653112</ext-link> (CAD), <ext-link xmlns:xlink="http://www.w3.org/1999/xlink" ext-link-type="gen" xlink:href="KJ653181" xlink:type="simple">KJ653181</ext-link> (Topo), <ext-link xmlns:xlink="http://www.w3.org/1999/xlink" ext-link-type="gen" xlink:href="KJ653215" xlink:type="simple">KJ653215</ext-link> (<italic>wg</italic>), and <ext-link xmlns:xlink="http://www.w3.org/1999/xlink" ext-link-type="gen" xlink:href="KJ653082" xlink:type="simple">KJ653082</ext-link> (ArgK).</p></tp:treatment-sec><tp:treatment-sec sec-type="Paratypes"><title>Paratypes.</title><p>Total of 244, in IADIZA, MACN, MNNC, OSAC, MNHN, BMNH, EMEC, CTVR, and CMNH, from “Argentina: Neuquén: Arroyo / Queñi at Lago Queñi, 830m, / <named-content xmlns:xlink="http://www.w3.org/1999/xlink" content-type="dwc:verbatimCoordinates" xlink:type="simple">40.1575°S, 71.721°W</named-content>, / 10–11.ii.2007. DRM 07.035. / D.R. Maddison, S.A.Roig” [135 exx.], Argentina: Neuquén: Rio Pichi / Traful nr Lago Traful, 810m, / <named-content xmlns:xlink="http://www.w3.org/1999/xlink" content-type="dwc:verbatimCoordinates" xlink:type="simple">40.4867°S, 71.5958°W</named-content>, / 12.ii.2007. DRM 07.039. / D.R. Maddison, S.A.Roig” [95 exx], “Argentina: Chubut: Rio / Azul at Lago Puelo, 200m / <named-content xmlns:xlink="http://www.w3.org/1999/xlink" content-type="dwc:verbatimCoordinates" xlink:type="simple">42.0929°S, 71.6244°W</named-content> / 13.ii.2007. DRM 07.044. / D.R. Maddison” [12 exx], <!--PageBreak-->“Argentina: Chubut: Rio / Azul at Lago Puelo, 200m / <named-content xmlns:xlink="http://www.w3.org/1999/xlink" content-type="dwc:verbatimCoordinates" xlink:type="simple">42.0929°S, 71.6244°W</named-content>, / 13.ii.2007. DRM 07.045. / S.A.Roig, D.R. Maddison” [1 exx].</p></tp:treatment-sec><tp:treatment-sec sec-type="Additional material examined"><title>Additional material examined.</title><p>CHILE: Reg. X, Chiloé: Rio Puntra at rt 5, 55m, <named-content xmlns:xlink="http://www.w3.org/1999/xlink" content-type="dwc:verbatimCoordinates" xlink:type="simple">42.1661°S, 73.7256°W</named-content>, 19.i.2006. DRM 06.075. D.R. Maddison [5 exx, OSAC, MNNC]. CHILE: Region X, Rio Pullinque at Puente Huanehue, 8 km NE Panguipulli. 16 Jan 2002, <named-content xmlns:xlink="http://www.w3.org/1999/xlink" content-type="dwc:verbatimCoordinates" xlink:type="simple">39.6162°S, 72.2286°W</named-content>, 1590 ft. W. D. Shepard [2 exx, OSAC].</p></tp:treatment-sec><tp:treatment-sec sec-type="Additional identified material"><title>Additional identified material.</title><p>The following specimens have been examined by Luca Toledano and confirmed to belong to this species (based upon photographs we have shared). CHILE: Reg. X, Los Lagos, P.N. Vicente Péres Rosales, Petrohué, Lago Todos los Santos, 190m, mouth Rio El Caulle, <named-content xmlns:xlink="http://www.w3.org/1999/xlink" content-type="dwc:verbatimCoordinates" xlink:type="simple">41.0924°S, 72.3950°W</named-content>. 5.i.2014. L. Toledano, R. Olivieri, J.P. Morales. [1 ex, CTVR]; CHILE: Region XI, Parque Nat. Rio Simpson, H. Franz [4 exx, NHMW]; CHILE: Reg. X, I. Chiloé, R. Punta, 31.i.1986. M. Spies. [1 ex, USNM].</p></tp:treatment-sec><tp:treatment-sec sec-type="Type locality"><title>Type locality.</title><p>Argentina: Neuquén: Arroyo Queñi at Lago Queñi, 830m, <named-content xmlns:xlink="http://www.w3.org/1999/xlink" content-type="dwc:verbatimCoordinates" xlink:type="simple">40.1575°S, 71.7210°W</named-content>. The habitat at the type locality is a cobble, gravel, and coarse sand river shore (<xref ref-type="fig" rid="F6">Fig. 6D</xref>); the river is cold and has crystal-clear water. In the same habitat members of the genus <italic><tp:taxon-name>Bembidarenas</tp:taxon-name></italic> Erwin are abundant, as is <italic><tp:taxon-name>Bembidion (Antiperyphanes) rufoplagiatum</tp:taxon-name></italic>.</p></tp:treatment-sec><tp:treatment-sec sec-type="Derivation of specific epithet"><title>Derivation of specific epithet.</title><p>From the Greek “<italic>tetra</italic>”, meaning “four”, and “<italic>pholeon</italic>”, meaning “pit”, referring to the four prominent pits visible on the underside of adults.</p><!--PageBreak--><!--PageBreak--></tp:treatment-sec><tp:treatment-sec sec-type="Diagnosis"><title>Diagnosis.</title><p>A large, sleek, shiny <italic><tp:taxon-name>Bembidion</tp:taxon-name></italic>, with an unusual body form (<xref ref-type="fig" rid="F5">Figs 5A, B</xref>) of narrow forebody and large elytra. With its shape, color, and smoothness it is one of the most distinctive <italic><tp:taxon-name>Bembidion</tp:taxon-name></italic> species in South America, and no other known species is likely to be confused with it; it is more reminiscent of some species in New Zealand, e.g., <italic><tp:taxon-name>Bembidion (Zeplataphus) dehiscens</tp:taxon-name></italic> Broun (<xref ref-type="bibr" rid="B21">Lindroth 1976</xref>).</p><p>Length (4.7–5.7 mm, with most specimens above 5.0 mm). Color piceous (<xref ref-type="fig" rid="F5">Fig. 5A</xref>), with legs and antennae in some specimens slightly paler, and with a few specimens having a large orange spot just in front of the elytral apices (<xref ref-type="fig" rid="F5">Fig. 5B</xref>).</p><p>Head with shallow and parallel frontal furrows.</p><p>Pronotum narrow, cordate, with hind angles flaring outward (<xref ref-type="fig" rid="F15">Fig. 15</xref>). Very smooth, without punctures, and with a linear basolateral foveae; without distinct carina at hind angle. Lateral bead of pronotum not complete, not reaching front angle of prothorax and only in some specimens reaching the hind angle. One midlateral and one basolateral seta on each side.</p><fig id="F15" position="float" orientation="portrait"><label>Figure 15.</label><caption><p>Pronotum of <italic><tp:taxon-name>Bembidion tetrapholeon</tp:taxon-name></italic>, DRM voucher V100781. Scale bar 0.1 mm.</p></caption><graphic xmlns:xlink="http://www.w3.org/1999/xlink" xlink:href="zookeys-416-113-g015.jpg" position="float" orientation="portrait" xlink:type="simple"/></fig><p>Each elytron with two discal setae (ed3 and ed5); ed3 in third stria. Elytral striae with prominent punctures in their basal half, but with striae 2–7 absent in about the hind 40% or more of the elytra, such that the posterior discal seta, ed5, is in a region without striae. Striae 7 absent in many specimens. In many specimens the striae are effaced anteriorly, especially striae 2 and 3. Lateral bead of elytron effaced anteriorly, not extended onto shoulder (<xref ref-type="fig" rid="F16">Fig. 16A</xref>), similar to that of <italic><tp:taxon-name>Bembidion (Nothonepha) lonae</tp:taxon-name></italic> (<xref ref-type="fig" rid="F16">Fig. 16B</xref>), but unlike most other <italic><tp:taxon-name>Bembidion</tp:taxon-name></italic> (e.g., <italic><tp:taxon-name>Bembidion (Nothonepha) germainianum</tp:taxon-name></italic>, <xref ref-type="fig" rid="F16">Fig. 16C</xref>).</p><fig id="F16" position="float" orientation="portrait"><label>Figure 16.</label><caption><p>Humeral region of left elytron and posterior corner of pronotum of three <italic><tp:taxon-name>Bembidion (Nothonepha)</tp:taxon-name></italic> species. <bold>A</bold> <italic><tp:taxon-name>Bembidion tetrapholeon</tp:taxon-name></italic>, DRM voucher V100781 <bold>B</bold> <italic><tp:taxon-name>Bembidion lonae</tp:taxon-name></italic>, DRM voucher V100786 <bold>C</bold> <italic><tp:taxon-name>Bembidion germainianum</tp:taxon-name></italic>, DRM voucher V100782. Arrows show the anterior end of the lateral elytral groove and bead. Scale bar 0.1 mm.</p></caption><graphic xmlns:xlink="http://www.w3.org/1999/xlink" xlink:href="zookeys-416-113-g016.jpg" position="float" orientation="portrait" xlink:type="simple"/></fig><p>Mesothorax with prominent pits in the mesepisternum (<xref ref-type="fig" rid="F9">Fig. 9A</xref>), which appear internally as large intrusions that touch in the middle (<xref ref-type="fig" rid="F10">Figs 10A, C, E</xref>). Smaller pits are present ventrally at the junction of abdominal segments II and III (<xref ref-type="fig" rid="F13">Fig. 13A</xref>), which are evident internally as knob-like intrusions (<xref ref-type="fig" rid="F14">Fig. 14A</xref>).</p><p>Hind wings full.</p><p>Microsculpture absent from entire dorsal surface of the body except for the cervical region of the head, labrum, and faintly on the clypeus; the beetles are thus brilliantly shiny. Microsculpture absent from most of the ventral surface as well, with the most notable microsculpture being on the undersurface of the head.</p><p>Aedeagus with nearly straight ventral margin, tip of variable width (<xref ref-type="fig" rid="F17">Fig. 17</xref>). Prominent brush sclerite, and with flagellum not clearly evident from the left side. There is no evident correlation between aedeagal structure and presence or absence of orange spots on the elytra (compare <xref ref-type="fig" rid="F17">Figs 17A, B</xref> to <xref ref-type="fig" rid="F17">Figs 17C, D</xref>).</p><fig id="F17" position="float" orientation="portrait"><label>Figure 17.</label><caption><p>Male aedeagus of <italic><tp:taxon-name>Bembidion tetrapholeon</tp:taxon-name></italic>. <bold>A</bold> Black form, Chile: Region X, Rio Pullinque at Puente Huanehue, 8 km NE Panguipulli, DRM voucher DNA1752 <bold>B</bold> Black form, Chile: Reg. X, Chiloé: Rio Puntra at route 5, DRM voucher DNA2236 <bold>C</bold> Orange-spotted form, Argentina: Neuquén: Rio Pichi Traful nr Lago Traful, DRM voucher DNA2564 <bold>D</bold> Orange-spotted form, Argentina: Neuquén: Rio Pichi Traful nr Lago Traful, DRM voucher DNA2555. Scale bar 0.1 mm.</p></caption><graphic xmlns:xlink="http://www.w3.org/1999/xlink" xlink:href="zookeys-416-113-g017.jpg" position="float" orientation="portrait" xlink:type="simple"/></fig></tp:treatment-sec><tp:treatment-sec sec-type="Morphological variation"><title>Morphological variation.</title><p>The most noted variation is in color of the elytra. Of the 257 specimens examined (including the six specimens identified by Luca Toledano), 245 have uniformly piceous elytra (<xref ref-type="fig" rid="F5">Fig. 5A</xref>); the remaining 12 have a large, diffuse orange spot occupying most of the posterior third of the elytra (<xref ref-type="fig" rid="F5">Fig. 5B</xref>). Ten of these orange-spotted specimens are from the three localities in Argentina, with at least one orange-spotted specimen from each locality, and two of the orange-spotted specimens are from Chile. In most of orange-spotted specimens, the posterior discal seta (ed5) is in the orange region, but immediately around the seta is a small dark spot. No other <!--PageBreak-->aspect of morphological or molecular variation was observed to be correlated with presence or absence of the orange spot.</p></tp:treatment-sec><tp:treatment-sec sec-type="DNA sequence variation"><title>DNA sequence variation.</title><p>As noted above under Results, there was minor variation present in COI and the <italic>wingless</italic> gene, and no variation in the other genes studied.</p></tp:treatment-sec><tp:treatment-sec sec-type="Habitat and seasonality"><title>Habitat and seasonality.</title><p>At all four localities where habitat data were recorded, <italic><tp:taxon-name>Bembidion tetrapholeon</tp:taxon-name></italic> specimens were found on cobble, gravel, and coarse sand shores of clear, fast-flowing rivers (<xref ref-type="fig" rid="F6">Fig. 6D</xref>), from 55 m elevation (Rio Puntra, Isla Grande de Chiloé, Chile) to 830 m elevation (Arroyo Queñi, Neuquén, Argentina). These shorelines lack vascular plants. The beetles occur close to the water, most within 1 m. Specimens have been found in January and February.</p></tp:treatment-sec><tp:treatment-sec sec-type="Geographic distribution"><title>Geographic distribution.</title><p>In southern Argentina and Chile (<xref ref-type="fig" rid="F18">Fig. 18</xref>). In Argentina this species has been found in Neuquén and Chubut, and in Chile from Regions X and XI.</p><fig id="F18" position="float" orientation="portrait"><label>Figure 18.</label><caption><p>Geographic distribution of <italic><tp:taxon-name>Bembidion tetrapholeon</tp:taxon-name></italic>. Circles filled in black are based upon specimens I have examined and that have been sequenced; circles filled in gray are based upon specimens identified by Luca Toledano. Five cities are included as landmarks.</p></caption><graphic xmlns:xlink="http://www.w3.org/1999/xlink" xlink:href="zookeys-416-113-g018.jpg" position="float" orientation="portrait" xlink:type="simple"/></fig><!--PageBreak--></tp:treatment-sec><tp:treatment-sec sec-type="Relationship to other Bembidion"><title>Relationship to other <italic><tp:taxon-name>Bembidion</tp:taxon-name></italic>.</title><p><italic><tp:taxon-name>Bembidion tetrapholeon</tp:taxon-name></italic> is a member of subgenus <italic><tp:taxon-name>Nothonepha</tp:taxon-name></italic>, as strongly supported by DNA sequences (<xref ref-type="table" rid="T3">Table 3</xref>) and the presence of shared, derived mesepisternal pits. <italic><tp:taxon-name>Bembidion tetrapholeon</tp:taxon-name></italic> appears to be the sister of remaining <italic><tp:taxon-name>Bembidion (Nothonepha)</tp:taxon-name></italic> (<xref ref-type="fig" rid="F7">Figs 7</xref>, <xref ref-type="fig" rid="F8">8</xref>). Four genes support this placement (CAD, <italic>wg</italic>, ArgK, and 18S; <xref ref-type="table" rid="T3">Table 3</xref>), although the support is weak or moderate in single-gene analyses.</p></tp:treatment-sec><tp:treatment-sec><!--Section generated to contain objects referenced in tp:taxon-treatment.--><fig id="F5" position="float" orientation="portrait"><label>Figure 5.</label><caption><p>Adults of subgenus <italic><tp:taxon-name>Nothonepha</tp:taxon-name></italic>. <bold>A</bold> <italic><tp:taxon-name>Bembidion tetrapholeon</tp:taxon-name></italic> (black form), Argentina: Neuquén: Arroyo Queñi at Lago Queñi, DRM voucher V100781 <bold>B</bold> <italic><tp:taxon-name>Bembidion tetrapholeon</tp:taxon-name></italic> (orange form), Argentina: Chubut: Rio Azul at Lago Puelo, DRM voucher V100780 <bold>C</bold> <italic><tp:taxon-name>Bembidion germainianum</tp:taxon-name></italic>, Argentina: Neuquén: Rio Salado at route 40, DRM voucher V100782 <bold>D</bold> <italic><tp:taxon-name>Bembidion lonae</tp:taxon-name></italic>, Argentina: Mendoza: Salinas del Diamante, DRM voucher V100786 <bold>E</bold> <italic><tp:taxon-name>Bembidion eburneonigrum</tp:taxon-name></italic>, Argentina: Neuquén: Rio Neuquén at Chos Malal, DRM voucher V100785 <bold>F</bold> <italic><tp:taxon-name>Bembidion tucumanum</tp:taxon-name></italic>, Argentina: Mendoza: Salinas del Diamante, DRM voucher V100783 <bold>G</bold> <italic><tp:taxon-name>Bembidion engelhardti engelhardti</tp:taxon-name></italic>, Argentina: Neuquén: Rio Salado at route 40, DRM voucher V100784. Scale bar 1 mm.</p></caption><graphic xmlns:xlink="http://www.w3.org/1999/xlink" xlink:href="zookeys-416-113-g005.jpg" position="float" orientation="portrait" xlink:type="simple"/></fig><fig id="F9" position="float" orientation="portrait"><label>Figure 9.</label><caption><p>Left lateral region of the prothorax and mesothorax; top of each photograph is anterior. <italic>msst</italic>: mesosternum; <italic>msepst</italic>: mesepisternum; <italic>msep</italic>: mesepimeron (note that the boundaries between these sclerites are not evident externally in <bold>A. A</bold> <italic><tp:taxon-name>Bembidion (Nothonepha) tetrapholeon</tp:taxon-name></italic>, DRM voucher V100810 <bold>B</bold> <italic><tp:taxon-name>Bembidion (Antiperyphanes) zanettii</tp:taxon-name></italic>, DRM voucher V100811. Scale bar 0.1 mm.</p></caption><graphic xmlns:xlink="http://www.w3.org/1999/xlink" xlink:href="zookeys-416-113-g009.jpg" position="float" orientation="portrait" xlink:type="simple"/></fig><fig id="F6" position="float" orientation="portrait"><label>Figure 6.</label><caption><p>Habitats of the subgenus <italic><tp:taxon-name>Nothonepha</tp:taxon-name></italic>. <bold>A</bold> Habitat of <italic><tp:taxon-name>Bembidion (Nothonepha) eburneonigrum</tp:taxon-name></italic> (on sand patches) and <italic><tp:taxon-name>Bembidion (Nothonepha)</tp:taxon-name></italic> sp. nr. <italic>lonae</italic> (on sand patches and in gravel). This habitat (Chile: Reg. IX: Rio Allipén at route 119, 132m) is also home to <italic><tp:taxon-name>Bembidion spinolai</tp:taxon-name></italic> Solier and <italic><tp:taxon-name>Bembidion rufoplagiatum</tp:taxon-name></italic> <bold>B</bold> Habitat of <italic><tp:taxon-name>Bembidion (Nothonepha) tucumanum</tp:taxon-name></italic>, <italic><tp:taxon-name>Bembidion (Nothonepha) lonae</tp:taxon-name></italic>, and <italic><tp:taxon-name>Bembidion (Nothonepha) engelhardti</tp:taxon-name></italic> (Argentina: Mendoza: Salinas del Diamante, 1280m). The beetles are common under rocks and around vegetation on the salt-encrusted clay and sand banks of this saline pond; in the same habitat <italic><tp:taxon-name>Bembidion (Notaphus) cillenoides</tp:taxon-name></italic> Jensen-Haarup and two other <italic><tp:taxon-name>Notaphus</tp:taxon-name></italic> are common <bold>C</bold> On the sand shores of this desert river <italic><tp:taxon-name>Bembidion (Nothonepha) germainianum</tp:taxon-name></italic>, <italic><tp:taxon-name>Bembidion (Nothonepha) engelhardti</tp:taxon-name></italic>, and <italic><tp:taxon-name>Bembidion (Nothonepha) lonae</tp:taxon-name></italic> are common (Argentina: Neuquén: Rio Salado at route 40, 725m) <bold>D</bold> Type locality of <italic><tp:taxon-name>Bembidion (Nothonepha) tetrapholeon</tp:taxon-name></italic> (Argentina: Neuquén: Arroyo Queñi at Lago Queñi, 830m). The beetles are found under rocks along the river shore; <italic><tp:taxon-name>Bembidion rufoplagiatum</tp:taxon-name></italic> is also common in this habitat.</p></caption><graphic xmlns:xlink="http://www.w3.org/1999/xlink" xlink:href="zookeys-416-113-g006.jpg" position="float" orientation="portrait" xlink:type="simple"/></fig><fig id="F10" position="float" orientation="portrait"><label>Figure 10.</label><caption><p>Mesothorax, dorsal surface and soft tissue removed. <italic>msst</italic>: mesosternum; <italic>msepst</italic>: mesepisternum; <italic>msep</italic>: mesepimeron. Scale bar 0.1 mm. (<bold>A, C</bold> and <bold>E</bold>) <italic><tp:taxon-name>Bembidion (Nothonepha) tetrapholeon</tp:taxon-name></italic>, DRM voucher V100766 <bold>B, D</bold>, and <bold>F</bold> <italic><tp:taxon-name>Bembidion (Antiperyphanes) zanettii</tp:taxon-name></italic>, DRM voucher V100767 <bold>A, B</bold> oblique ventral view; view from lower left side, slightly in front of mesothorax. <bold>C, D</bold> oblique dorsal view; view from upper right side, slightly behind the mesothorax. <bold>E, F</bold> anterior view.</p></caption><graphic xmlns:xlink="http://www.w3.org/1999/xlink" xlink:href="zookeys-416-113-g010.jpg" position="float" orientation="portrait" xlink:type="simple"/></fig><fig id="F13" position="float" orientation="portrait"><label>Figure 13.</label><caption><p>Ventral surface of anterior end of abdomen and posterior region of metathorax. The second and third abdominal segments are marked by II and III. <bold>A</bold> <italic><tp:taxon-name>Bembidion tetrapholeon</tp:taxon-name></italic>, DRM voucher V100773. <bold>B</bold> <italic><tp:taxon-name>Bembidium mandibulare</tp:taxon-name></italic>, DRM voucher V100772 <bold>C</bold> <italic><tp:taxon-name>Bembidion</tp:taxon-name></italic> sp. nr. <italic>lonae</italic>, DRM voucher V100771 <bold>D</bold> <italic><tp:taxon-name>Bembidion lonae</tp:taxon-name></italic>, DRM voucher V100770. Scale bar 0.1 mm.</p></caption><graphic xmlns:xlink="http://www.w3.org/1999/xlink" xlink:href="zookeys-416-113-g013.jpg" position="float" orientation="portrait" xlink:type="simple"/></fig><fig id="F14" position="float" orientation="portrait"><label>Figure 14.</label><caption><p>Inner surface of the anterior portion of the abdomen, soft tissue removed. The abdomen is slightly tilted to the left. <italic>sp</italic>: sclerotized patch on membrane that bounds the front of the abdomen on the ventral side. All species shown are members of the <italic><tp:taxon-name>Bembidion</tp:taxon-name></italic> Series; <bold>A–F</bold> are members of the <italic><tp:taxon-name>Antiperyphanes</tp:taxon-name></italic> Complex; <bold>A, C</bold> and <bold>D</bold> are members of the subgenus <italic><tp:taxon-name>Nothonepha</tp:taxon-name></italic> <bold>A</bold> <italic><tp:taxon-name>Bembidion tetrapholeon</tp:taxon-name></italic>, DRM voucher V100766 <bold>B</bold> <italic><tp:taxon-name>Bembidium mandibulare</tp:taxon-name></italic>, DRM voucher V100805 <bold>C</bold> <italic><tp:taxon-name>Bembidion</tp:taxon-name></italic> sp. nr. <italic>lonae</italic>, DRM voucher V100803 <bold>D</bold> <italic><tp:taxon-name>Bembidion lonae</tp:taxon-name></italic>, DRM voucher V100802 <bold>E</bold> <italic><tp:taxon-name>Bembidium philippii</tp:taxon-name></italic>, DRM voucher V100804 <bold>F</bold> <italic><tp:taxon-name>Bembidion chimborazonum</tp:taxon-name></italic>, DRM voucher V100809 <bold>G</bold> <italic><tp:taxon-name>Bembidion charile</tp:taxon-name></italic> Bates, DRM voucher DNA1171 <bold>H</bold> <italic><tp:taxon-name>Bembidion quadrimaculatum oppositum</tp:taxon-name></italic> Say, DRM voucher V100807. Scale bar 0.1 mm.</p></caption><graphic xmlns:xlink="http://www.w3.org/1999/xlink" xlink:href="zookeys-416-113-g014.jpg" position="float" orientation="portrait" xlink:type="simple"/></fig><table-wrap id="T3" position="float" orientation="portrait"><label>Table 3.</label><caption><p>Support for and against various clades. The letter at the left corresponds to the circled letters of clades in <xref ref-type="fig" rid="F8">Fig. 8</xref> (although clade <bold>i</bold>, consisting of clades <bold>j</bold> and <bold>k</bold>, is absent in <xref ref-type="fig" rid="F8">Fig. 8</xref>). ML: Maximum likelihood analysis; P: parsimony analysis. Numbers indicate the bootstrap support expressed as a percentage. Cells shaded in gray to black indicate that the clade is present with bootstrap support greater than 50 or present in the optimal (maximum likelihood or most parsimonious) trees but with bootstrap value below 50. Cells in white indicate that the clade has a bootstrap value less than 50 and is not present in the optimal tree; if the bootstrap value is listed in parentheses, it means that a contradictory clade was present in the optimal trees. For no analysis was there bootstrap support greater than 50 against any of these clades. Abbreviations: “exc.” = “excluding”.</p></caption><table><tbody><tr><th rowspan="2" colspan="1" style="text-align:left"/><th rowspan="2" colspan="1" style="text-align:left">Clade</th><th rowspan="1" colspan="2" style="text-align:center">Combined</th><th rowspan="1" colspan="2" style="text-align:center">CAD</th><th rowspan="1" colspan="2" style="text-align:center">wg</th><th rowspan="1" colspan="2" style="text-align:center">ArgK</th><th rowspan="1" colspan="2" style="text-align:center">Topo</th><th rowspan="1" colspan="2" style="text-align:center">28S</th><th rowspan="1" colspan="2" style="text-align:center">18S</th><th rowspan="1" colspan="2" style="text-align:center">COI</th></tr><tr><th rowspan="1" colspan="1" style="text-align:center">ML</th><th rowspan="1" colspan="1" style="text-align:center">P</th><th rowspan="1" colspan="1" style="text-align:center">ML</th><th rowspan="1" colspan="1" style="text-align:center">P</th><th rowspan="1" colspan="1" style="text-align:center">ML</th><th rowspan="1" colspan="1" style="text-align:center">P</th><th rowspan="1" colspan="1" style="text-align:center">ML</th><th rowspan="1" colspan="1" style="text-align:center">P</th><th rowspan="1" colspan="1" style="text-align:center">ML</th><th rowspan="1" colspan="1" style="text-align:center">P</th><th rowspan="1" colspan="1" style="text-align:center">ML</th><th rowspan="1" colspan="1" style="text-align:center">P</th><th rowspan="1" colspan="1" style="text-align:center">ML</th><th rowspan="1" colspan="1" style="text-align:center">P</th><th rowspan="1" colspan="1" style="text-align:center">ML</th><th rowspan="1" colspan="1" style="text-align:center">P</th></tr><tr><td rowspan="1" colspan="1" style="text-align:left"><bold>a</bold></td><td rowspan="1" colspan="1" style="text-align:left"><italic><tp:taxon-name>Antiperyphanes</tp:taxon-name></italic> Complex</td><td rowspan="1" colspan="1" style="text-align:center; background-color:#000000; color:#FFFFFF"><bold>98</bold></td><td rowspan="1" colspan="1" style="text-align:center; background-color:#000000; color:#FFFFFF"><bold>94</bold></td><td rowspan="1" colspan="1" style="text-align:center; background-color:#808080; color:#FFFFFF"><bold>88</bold></td><td rowspan="1" colspan="1" style="text-align:center; background-color:#808080; color:#FFFFFF"><bold>86</bold></td><td rowspan="1" colspan="1" style="text-align:center; background-color:#BCBCBC; color:#FFFFFF"><bold>27</bold></td><td rowspan="1" colspan="1" style="text-align:center; background-color:#FFFFFF; color:#BCBCBC"><bold>19</bold></td><td rowspan="1" colspan="1" style="text-align:center; background-color:#FFFFFF; color:#808080"><bold>(4)</bold></td><td rowspan="1" colspan="1" style="text-align:center; background-color:#FFFFFF; color:#BCBCBC"><bold>1</bold></td><td rowspan="1" colspan="1" style="text-align:center; background-color:#FFFFFF; color:#808080"><bold>(1)</bold></td><td rowspan="1" colspan="1" style="text-align:center; background-color:#FFFFFF; color:#BCBCBC"><bold>0</bold></td><td rowspan="1" colspan="1" style="text-align:center; background-color:#FFFFFF; color:#808080"><bold>(0)</bold></td><td rowspan="1" colspan="1" style="text-align:center; background-color:#FFFFFF; color:#BCBCBC"><bold>0</bold></td><td rowspan="1" colspan="1" style="text-align:center; background-color:#FFFFFF; color:#808080"><bold>(2)</bold></td><td rowspan="1" colspan="1" style="text-align:center; background-color:#FFFFFF; color:#BCBCBC"><bold>1</bold></td><td rowspan="1" colspan="1" style="text-align:center; background-color:#FFFFFF; color:#808080"><bold>(0)</bold></td><td rowspan="1" colspan="1" style="text-align:center; background-color:#FFFFFF; color:#808080"><bold>(0)</bold></td></tr><tr><td rowspan="1" colspan="1" style="text-align:left"><bold>b</bold></td><td rowspan="1" colspan="1" style="text-align:left"><italic><tp:taxon-name>Nothonepha</tp:taxon-name></italic></td><td rowspan="1" colspan="1" style="text-align:center; background-color:#000000; color:#FFFFFF"><bold>100</bold></td><td rowspan="1" colspan="1" style="text-align:center; background-color:#000000; color:#FFFFFF"><bold>100</bold></td><td rowspan="1" colspan="1" style="text-align:center; background-color:#000000; color:#FFFFFF"><bold>97</bold></td><td rowspan="1" colspan="1" style="text-align:center; background-color:#000000; color:#FFFFFF"><bold>92</bold></td><td rowspan="1" colspan="1" style="text-align:center; background-color:#A7A7A7; color:#FFFFFF"><bold>69</bold></td><td rowspan="1" colspan="1" style="text-align:center; background-color:#A7A7A7; color:#FFFFFF"><bold>70</bold></td><td rowspan="1" colspan="1" style="text-align:center; background-color:#FFFFFF; color:#808080"><bold>(1)</bold></td><td rowspan="1" colspan="1" style="text-align:center; background-color:#FFFFFF; color:#BCBCBC"><bold>0</bold></td><td rowspan="1" colspan="1" style="text-align:center; background-color:#FFFFFF; color:#808080"><bold>(2)</bold></td><td rowspan="1" colspan="1" style="text-align:center; background-color:#FFFFFF; color:#BCBCBC"><bold>1</bold></td><td rowspan="1" colspan="1" style="text-align:center; background-color:#BCBCBC; color:#FFFFFF"><bold>50</bold></td><td rowspan="1" colspan="1" style="text-align:center; background-color:#BCBCBC; color:#FFFFFF"><bold>34</bold></td><td rowspan="1" colspan="1" style="text-align:center; background-color:#808080; color:#FFFFFF"><bold>79</bold></td><td rowspan="1" colspan="1" style="text-align:center; background-color:#A7A7A7; color:#FFFFFF"><bold>59</bold></td><td rowspan="1" colspan="1" style="text-align:center; background-color:#FFFFFF; color:#808080"><bold>(0)</bold></td><td rowspan="1" colspan="1" style="text-align:center; background-color:#FFFFFF; color:#808008"><bold>(0)</bold></td></tr><tr><td rowspan="1" colspan="1" style="text-align:left"><bold>c</bold></td><td rowspan="1" colspan="1" style="text-align:left"><italic><tp:taxon-name>Nothonepha</tp:taxon-name></italic> exc. <italic><tp:taxon-name>Bembidion tetrapholeon</tp:taxon-name></italic></td><td rowspan="1" colspan="1" style="text-align:center; background-color:#000000; color:#FFFFFF"><bold>95</bold></td><td rowspan="1" colspan="1" style="text-align:center; background-color:#FFFFFF; color:#808080"><bold>(48)</bold></td><td rowspan="1" colspan="1" style="text-align:center; background-color:#808080; color:#FFFFFF"><bold>81</bold></td><td rowspan="1" colspan="1" style="text-align:center; background-color:#A7A7A7; color:#FFFFFF"><bold>71</bold></td><td rowspan="1" colspan="1" style="text-align:center; background-color:#A7A7A7; color:#FFFFFF"><bold>55</bold></td><td rowspan="1" colspan="1" style="text-align:center; background-color:#A7A7A7; color:#FFFFFF"><bold>62</bold></td><td rowspan="1" colspan="1" style="text-align:center; background-color:#BCBCBC; color:#FFFFFF"><bold>42</bold></td><td rowspan="1" colspan="1" style="text-align:center; background-color:#BCBCBC; color:#FFFFFF"><bold>43</bold></td><td rowspan="1" colspan="1" style="text-align:center; background-color:#FFFFFF; color:#808080"><bold>(1)</bold></td><td rowspan="1" colspan="1" style="text-align:center; background-color:#FFFFFF; color:#BCBCBC"><bold>1</bold></td><td rowspan="1" colspan="1" style="text-align:center; background-color:#FFFFFF; color:#808080"><bold>(9)</bold></td><td rowspan="1" colspan="1" style="text-align:center; background-color:#FFFFFF; color:#BCBCBC"><bold>7</bold></td><td rowspan="1" colspan="1" style="text-align:center; background-color:#BCBCBC; color:#FFFFFF"><bold>46</bold></td><td rowspan="1" colspan="1" style="text-align:center; background-color:#FFFFFF; color:#BCBCBC"><bold>40</bold></td><td rowspan="1" colspan="1" style="text-align:center; background-color:#FFFFFF; color:#808080"><bold>(0)</bold></td><td rowspan="1" colspan="1" style="text-align:center; background-color:#FFFFFF; color:#808080"><bold>(0)</bold></td></tr><tr><td rowspan="1" colspan="1" style="text-align:left"><bold>d</bold></td><td rowspan="1" colspan="1" style="text-align:left"><italic><tp:taxon-name>Antiperyphanes</tp:taxon-name></italic> Complex exc. <italic><tp:taxon-name>Nothonepha</tp:taxon-name></italic></td><td rowspan="1" colspan="1" style="text-align:center; background-color:#000000; color:#FFFFFF"><bold>100</bold></td><td rowspan="1" colspan="1" style="text-align:center; background-color:#000000; color:#FFFFFF"><bold>99</bold></td><td rowspan="1" colspan="1" style="text-align:center; background-color:#808080; color:#FFFFFF"><bold>80</bold></td><td rowspan="1" colspan="1" style="text-align:center; background-color:#808080; color:#FFFFFF"><bold>79</bold></td><td rowspan="1" colspan="1" style="text-align:center; background-color:#FFFFFF; color:#808080"><bold>(15)</bold></td><td rowspan="1" colspan="1" style="text-align:center; background-color:#FFFFFF; color:#BCBCBC"><bold>20</bold></td><td rowspan="1" colspan="1" style="text-align:center; background-color:#BCBCBC; color:#FFFFFF"><bold>38</bold></td><td rowspan="1" colspan="1" style="text-align:center; background-color:#BCBCBC; color:#FFFFFF"><bold>22</bold></td><td rowspan="1" colspan="1" style="text-align:center; background-color:#FFFFFF; color:#808080"><bold>(3)</bold></td><td rowspan="1" colspan="1" style="text-align:center; background-color:#FFFFFF; color:#BCBCBC"><bold>9</bold></td><td rowspan="1" colspan="1" style="text-align:center; background-color:#808080; color:#FFFFFF"><bold>81</bold></td><td rowspan="1" colspan="1" style="text-align:center; background-color:#A7A7A7; color:#FFFFFF"><bold>75</bold></td><td rowspan="1" colspan="1" style="text-align:center; background-color:#A7A7A7; color:#FFFFFF"><bold>54</bold></td><td rowspan="1" colspan="1" style="text-align:center; background-color:#FFFFFF; color:#BCBCBC"><bold>23</bold></td><td rowspan="1" colspan="1" style="text-align:center; background-color:#FFFFFF; color:#808080"><bold>(0)</bold></td><td rowspan="1" colspan="1" style="text-align:center; background-color:#FFFFFF; color:#BCBCBC"><bold>0</bold></td></tr><tr><td rowspan="1" colspan="1" style="text-align:left"><bold>e</bold></td><td rowspan="1" colspan="1" style="text-align:left"><italic><tp:taxon-name>Antiperyphus</tp:taxon-name></italic> + <italic><tp:taxon-name>Notholopha</tp:taxon-name></italic></td><td rowspan="1" colspan="1" style="text-align:center; background-color:#000000; color:#FFFFFF"><bold>100</bold></td><td rowspan="1" colspan="1" style="text-align:center; background-color:#000000; color:#FFFFFF"><bold>98</bold></td><td rowspan="1" colspan="1" style="text-align:center; background-color:#000000; color:#FFFFFF"><bold>98</bold></td><td rowspan="1" colspan="1" style="text-align:center; background-color:#000000; color:#FFFFFF"><bold>98</bold></td><td rowspan="1" colspan="1" style="text-align:center; background-color:#808080; color:#FFFFFF"><bold>78</bold></td><td rowspan="1" colspan="1" style="text-align:center; background-color:#A7A7A7; color:#FFFFFF"><bold>70</bold></td><td rowspan="1" colspan="1" style="text-align:center; background-color:#BCBCBC; color:#FFFFFF"><bold>8</bold></td><td rowspan="1" colspan="1" style="text-align:center; background-color:#FFFFFF; color:#BCBCBC"><bold>2</bold></td><td rowspan="1" colspan="1" style="text-align:center; background-color:#FFFFFF; color:#808080"><bold>(20)</bold></td><td rowspan="1" colspan="1" style="text-align:center; background-color:#FFFFFF; color:#BCBCBC"><bold>20</bold></td><td rowspan="1" colspan="1" style="text-align:center; background-color:#FFFFFF; color:#808080"><bold>(1)</bold></td><td rowspan="1" colspan="1" style="text-align:center; background-color:#FFFFFF; color:#BCBCBC"><bold>3</bold></td><td rowspan="1" colspan="1" style="text-align:center; background-color:#FFFFFF; color:#808080"><bold>(8)</bold></td><td rowspan="1" colspan="1" style="text-align:center; background-color:#FFFFFF; color:#BCBCBC"><bold>46</bold></td><td rowspan="1" colspan="1" style="text-align:center; background-color:#FFFFFF; color:#808080"><bold>(0)</bold></td><td rowspan="1" colspan="1" style="text-align:center; background-color:#FFFFFF; color:#808080"><bold>(0)</bold></td></tr><tr><td rowspan="1" colspan="1" style="text-align:left"><bold>f</bold></td><td rowspan="1" colspan="1" style="text-align:left"><italic><tp:taxon-name>Notholopha</tp:taxon-name></italic></td><td rowspan="1" colspan="1" style="text-align:center; background-color:#000000; color:#FFFFFF"><bold>100</bold></td><td rowspan="1" colspan="1" style="text-align:center; background-color:#000000; color:#FFFFFF"><bold>100</bold></td><td rowspan="1" colspan="1" style="text-align:center; background-color:#A7A7A7; color:#FFFFFF"><bold>63</bold></td><td rowspan="1" colspan="1" style="text-align:center; background-color:#808080; color:#FFFFFF"><bold>80</bold></td><td rowspan="1" colspan="1" style="text-align:center; background-color:#808080; color:#FFFFFF"><bold>83</bold></td><td rowspan="1" colspan="1" style="text-align:center; background-color:#808080; color:#FFFFFF"><bold>81</bold></td><td rowspan="1" colspan="1" style="text-align:center; background-color:#BCBCBC; color:#FFFFFF"><bold>16</bold></td><td rowspan="1" colspan="1" style="text-align:center; background-color:#FFFFFF; color:#BCBCBC"><bold>43</bold></td><td rowspan="1" colspan="1" style="text-align:center; background-color:#BCBCBC; color:#FFFFFF"><bold>43</bold></td><td rowspan="1" colspan="1" style="text-align:center; background-color:#FFFFFF; color:#BCBCBC"><bold>53</bold></td><td rowspan="1" colspan="1" style="text-align:center; background-color:#FFFFFF; color:#808080"><bold>(2)</bold></td><td rowspan="1" colspan="1" style="text-align:center; background-color:#FFFFFF; color:#BCBCBC"><bold>3</bold></td><td rowspan="1" colspan="1" style="text-align:center; background-color:#A7A7A7; color:#FFFFFF"><bold>72</bold></td><td rowspan="1" colspan="1" style="text-align:center; background-color:#A7A7A7; color:#FFFFFF"><bold>68</bold></td><td rowspan="1" colspan="1" style="text-align:center; background-color:#BCBCBC; color:#FFFFFF"><bold>49</bold></td><td rowspan="1" colspan="1" style="text-align:center; background-color:#A7A7A7; color:#FFFFFF"><bold>63</bold></td></tr><tr><td rowspan="1" colspan="1" style="text-align:left"><bold>g</bold></td><td rowspan="1" colspan="1" style="text-align:left"><italic><tp:taxon-name>Antiperyphanes</tp:taxon-name></italic> + <italic><tp:taxon-name>Chilioperyphus</tp:taxon-name></italic> + <italic><tp:taxon-name>Ecuadion</tp:taxon-name></italic></td><td rowspan="1" colspan="1" style="text-align:center; background-color:#000000; color:#FFFFFF"><bold>100</bold></td><td rowspan="1" colspan="1" style="text-align:center; background-color:#000000; color:#FFFFFF"><bold>100</bold></td><td rowspan="1" colspan="1" style="text-align:center; background-color:#000000; color:#FFFFFF"><bold>97</bold></td><td rowspan="1" colspan="1" style="text-align:center; background-color:#000000; color:#FFFFFF"><bold>97</bold></td><td rowspan="1" colspan="1" style="text-align:center; background-color:#BCBCBC; color:#FFFFFF"><bold>22</bold></td><td rowspan="1" colspan="1" style="text-align:center; background-color:#FFFFFF; color:#BCBCBC"><bold>32</bold></td><td rowspan="1" colspan="1" style="text-align:center; background-color:#FFFFFF; color:#808080"><bold>(1)</bold></td><td rowspan="1" colspan="1" style="text-align:center; background-color:#FFFFFF; color:#BCBCBC"><bold>0</bold></td><td rowspan="1" colspan="1" style="text-align:center; background-color:#FFFFFF; color:#808080"><bold>(29)</bold></td><td rowspan="1" colspan="1" style="text-align:center; background-color:#FFFFFF; color:#BCBCBC"><bold>45</bold></td><td rowspan="1" colspan="1" style="text-align:center; background-color:#A7A7A7; color:#FFFFFF"><bold>65</bold></td><td rowspan="1" colspan="1" style="text-align:center; background-color:#A7A7A7; color:#FFFFFF"><bold>53</bold></td><td rowspan="1" colspan="1" style="text-align:center; background-color:#A7A7A7; color:#FFFFFF"><bold>65</bold></td><td rowspan="1" colspan="1" style="text-align:center; background-color:#FFFFFF; color:#BCBCBC"><bold>34</bold></td><td rowspan="1" colspan="1" style="text-align:center; background-color:#FFFFFF; color:#808080"><bold>(0)</bold></td><td rowspan="1" colspan="1" style="text-align:center; background-color:#FFFFFF; color:#BCBCBC"><bold>0</bold></td></tr><tr><td rowspan="1" colspan="1" style="text-align:left"><bold>h</bold></td><td rowspan="1" colspan="1" style="text-align:left"><italic><tp:taxon-name>Antiperyphanes</tp:taxon-name></italic> + <italic><tp:taxon-name>Chilioperyphus</tp:taxon-name></italic></td><td rowspan="1" colspan="1" style="text-align:center; background-color:#000000; color:#FFFFFF"><bold>100</bold></td><td rowspan="1" colspan="1" style="text-align:center; background-color:#000000; color:#FFFFFF"><bold>100</bold></td><td rowspan="1" colspan="1" style="text-align:center; background-color:#000000; color:#FFFFFF"><bold>99</bold></td><td rowspan="1" colspan="1" style="text-align:center; background-color:#000000; color:#FFFFFF"><bold>99</bold></td><td rowspan="1" colspan="1" style="text-align:center; background-color:#BCBCBC; color:#FFFFFF"><bold>48</bold></td><td rowspan="1" colspan="1" style="text-align:center; background-color:#A7A7A7; color:#FFFFFF"><bold>57</bold></td><td rowspan="1" colspan="1" style="text-align:center; background-color:#FFFFFF; color:#808080"><bold>(7)</bold></td><td rowspan="1" colspan="1" style="text-align:center; background-color:#FFFFFF; color:#BCBCBC"><bold>3</bold></td><td rowspan="1" colspan="1" style="text-align:center; background-color:#A7A7A7; color:#FFFFFF"><bold>61</bold></td><td rowspan="1" colspan="1" style="text-align:center; background-color:#A7A7A7; color:#FFFFFF"><bold>60</bold></td><td rowspan="1" colspan="1" style="text-align:center; background-color:#A7A7A7; color:#FFFFFF"><bold>65</bold></td><td rowspan="1" colspan="1" style="text-align:center; background-color:#A7A7A7; color:#FFFFFF"><bold>71</bold></td><td rowspan="1" colspan="1" style="text-align:center; background-color:#808080; color:#FFFFFF"><bold>87</bold></td><td rowspan="1" colspan="1" style="text-align:center; background-color:#A7A7A7; color:#FFFFFF"><bold>70</bold></td><td rowspan="1" colspan="1" style="text-align:center; background-color:#FFFFFF; color:#808080"><bold>(0)</bold></td><td rowspan="1" colspan="1" style="text-align:center; background-color:#FFFFFF; color:#BCBCBC"><bold>0</bold></td></tr><tr><td rowspan="1" colspan="1" style="text-align:left"><bold>i</bold></td><td rowspan="1" colspan="1" style="text-align:left"><italic><tp:taxon-name>Antiperyphanes</tp:taxon-name></italic></td><td rowspan="1" colspan="1" style="text-align:center; background-color:#A7A7A7; color:#FFFFFF"><bold>68</bold></td><td rowspan="1" colspan="1" style="text-align:center; background-color:#A7A7A7; color:#FFFFFF"><bold>71</bold></td><td rowspan="1" colspan="1" style="text-align:center; background-color:#A7A7A7; color:#FFFFFF"><bold>54</bold></td><td rowspan="1" colspan="1" style="text-align:center; background-color:#A7A7A7; color:#FFFFFF"><bold>59</bold></td><td rowspan="1" colspan="1" style="text-align:center; background-color:#FFFFFF; color:#808080"><bold>(15)</bold></td><td rowspan="1" colspan="1" style="text-align:center; background-color:#FFFFFF; color:#BCBCBC"><bold>16</bold></td><td rowspan="1" colspan="1" style="text-align:center; background-color:#FFFFFF; color:#808080"><bold>(6)</bold></td><td rowspan="1" colspan="1" style="text-align:center; background-color:#FFFFFF; color:#BCBCBC"><bold>7</bold></td><td rowspan="1" colspan="1" style="text-align:center; background-color:#BCBCBC; color:#FFFFFF"><bold>33</bold></td><td rowspan="1" colspan="1" style="text-align:center; background-color:#A7A7A7; color:#FFFFFF"><bold>58</bold></td><td rowspan="1" colspan="1" style="text-align:center; background-color:#A7A7A7; color:#FFFFFF"><bold>68</bold></td><td rowspan="1" colspan="1" style="text-align:center; background-color:#A7A7A7; color:#FFFFFF"><bold>73</bold></td><td rowspan="1" colspan="1" style="text-align:center; background-color:#808080; color:#FFFFFF"><bold>75</bold></td><td rowspan="1" colspan="1" style="text-align:center; background-color:#A7A7A7; color:#FFFFFF"><bold>62</bold></td><td rowspan="1" colspan="1" style="text-align:center; background-color:#FFFFFF; color:#808080"><bold>(0)</bold></td><td rowspan="1" colspan="1" style="text-align:center; background-color:#FFFFFF; color:#BCBCBC"><bold>0</bold></td></tr><tr><td rowspan="1" colspan="1" style="text-align:left"><bold>j</bold></td><td rowspan="1" colspan="1" style="text-align:left"><italic><tp:taxon-name>Bembidion caoduroi</tp:taxon-name></italic> group</td><td rowspan="1" colspan="1" style="text-align:center; background-color:#000000; color:#FFFFFF"><bold>100</bold></td><td rowspan="1" colspan="1" style="text-align:center; background-color:#000000; color:#FFFFFF"><bold>100</bold></td><td rowspan="1" colspan="1" style="text-align:center; background-color:#000000; color:#FFFFFF"><bold>100</bold></td><td rowspan="1" colspan="1" style="text-align:center; background-color:#000000; color:#FFFFFF"><bold>100</bold></td><td rowspan="1" colspan="1" style="text-align:center; background-color:#000000; color:#FFFFFF"><bold>95</bold></td><td rowspan="1" colspan="1" style="text-align:center; background-color:#000000; color:#FFFFFF"><bold>96</bold></td><td rowspan="1" colspan="1" style="text-align:center; background-color:#000000; color:#FFFFFF"><bold>98</bold></td><td rowspan="1" colspan="1" style="text-align:center; background-color:#000000; color:#FFFFFF"><bold>98</bold></td><td rowspan="1" colspan="1" style="text-align:center; background-color:#000000; color:#FFFFFF"><bold>96</bold></td><td rowspan="1" colspan="1" style="text-align:center; background-color:#000000; color:#FFFFFF"><bold>96</bold></td><td rowspan="1" colspan="1" style="text-align:center; background-color:#000000; color:#FFFFFF"><bold>93</bold></td><td rowspan="1" colspan="1" style="text-align:center; background-color:#000000; color:#FFFFFF"><bold>92</bold></td><td rowspan="1" colspan="1" style="text-align:center; background-color:#A7A7A7; color:#FFFFFF"><bold>66</bold></td><td rowspan="1" colspan="1" style="text-align:center; background-color:#A7A7A7; color:#FFFFFF"><bold>57</bold></td><td rowspan="1" colspan="1" style="text-align:center; background-color:#A7A7A7; color:#FFFFFF"><bold>62</bold></td><td rowspan="1" colspan="1" style="text-align:center; background-color:#A7A7A7; color:#FFFFFF"><bold>57</bold></td></tr><tr><td rowspan="1" colspan="1" style="text-align:left"><bold>k</bold></td><td rowspan="1" colspan="1" style="text-align:left"><italic><tp:taxon-name>Antiperyphanes</tp:taxon-name></italic> exc. <italic><tp:taxon-name>Bembidion caoduroi</tp:taxon-name></italic> group</td><td rowspan="1" colspan="1" style="text-align:center; background-color:#000000; color:#FFFFFF"><bold>100</bold></td><td rowspan="1" colspan="1" style="text-align:center; background-color:#000000; color:#FFFFFF"><bold>100</bold></td><td rowspan="1" colspan="1" style="text-align:center; background-color:#000000; color:#FFFFFF"><bold>99</bold></td><td rowspan="1" colspan="1" style="text-align:center; background-color:#000000; color:#FFFFFF"><bold>100</bold></td><td rowspan="1" colspan="1" style="text-align:center; background-color:#000000; color:#FFFFFF"><bold>96</bold></td><td rowspan="1" colspan="1" style="text-align:center; background-color:#000000; color:#FFFFFF"><bold>97</bold></td><td rowspan="1" colspan="1" style="text-align:center; background-color:#BCBCBC; color:#FFFFFF"><bold>32</bold></td><td rowspan="1" colspan="1" style="text-align:center; background-color:#BCBCBC; color:#FFFFFF"><bold>32</bold></td><td rowspan="1" colspan="1" style="text-align:center; background-color:#A7A7A7; color:#FFFFFF"><bold>61</bold></td><td rowspan="1" colspan="1" style="text-align:center; background-color:#808080; color:#FFFFFF"><bold>77</bold></td><td rowspan="1" colspan="1" style="text-align:center; background-color:#000000; color:#FFFFFF"><bold>94</bold></td><td rowspan="1" colspan="1" style="text-align:center; background-color:#000000; color:#FFFFFF"><bold>91</bold></td><td rowspan="1" colspan="1" style="text-align:center; background-color:#FFFFFF; color:#808080"><bold>(38)</bold></td><td rowspan="1" colspan="1" style="text-align:center; background-color:#FFFFFF; color:#BCBCBC"><bold>34</bold></td><td rowspan="1" colspan="1" style="text-align:center; background-color:#FFFFFF; color:#808080"><bold>(29)</bold></td><td rowspan="1" colspan="1" style="text-align:center; background-color:#FFFFFF; color:#BCBCBC"><bold>12</bold></td></tr><tr><td rowspan="1" colspan="1" style="text-align:left"><bold>l</bold></td><td rowspan="1" colspan="1" style="text-align:left"><italic><tp:taxon-name>Ecuadion</tp:taxon-name></italic></td><td rowspan="1" colspan="1" style="text-align:center; background-color:#000000; color:#FFFFFF"><bold>100</bold></td><td rowspan="1" colspan="1" style="text-align:center; background-color:#000000; color:#FFFFFF"><bold>100</bold></td><td rowspan="1" colspan="1" style="text-align:center; background-color:#A7A7A7; color:#FFFFFF"><bold>54</bold></td><td rowspan="1" colspan="1" style="text-align:center; background-color:#FFFFFF; color:#BCBCBC"><bold>46</bold></td><td rowspan="1" colspan="1" style="text-align:center; background-color:#BCBCBC; color:#FFFFFF"><bold>47</bold></td><td rowspan="1" colspan="1" style="text-align:center; background-color:#A7A7A7; color:#FFFFFF"><bold>53</bold></td><td rowspan="1" colspan="1" style="text-align:center; background-color:#BCBCBC; color:#FFFFFF"><bold>44</bold></td><td rowspan="1" colspan="1" style="text-align:center; background-color:#BCBCBC; color:#FFFFFF"><bold>33</bold></td><td rowspan="1" colspan="1" style="text-align:center; background-color:#A7A7A7; color:#FFFFFF"><bold>66</bold></td><td rowspan="1" colspan="1" style="text-align:center; background-color:#A7A7A7; color:#FFFFFF"><bold>59</bold></td><td rowspan="1" colspan="1" style="text-align:center; background-color:#000000; color:#FFFFFF"><bold>99</bold></td><td rowspan="1" colspan="1" style="text-align:center; background-color:#000000; color:#FFFFFF"><bold>100</bold></td><td rowspan="1" colspan="1" style="text-align:center; background-color:#A7A7A7; color:#FFFFFF"><bold>55</bold></td><td rowspan="1" colspan="1" style="text-align:center; background-color:#FFFFFF; color:#BCBCBC"><bold>43</bold></td><td rowspan="1" colspan="1" style="text-align:center; background-color:#FFFFFF; color:#808080"><bold>(2)</bold></td><td rowspan="1" colspan="1" style="text-align:center; background-color:#FFFFFF; color:#BCBCBC"><bold>0</bold></td></tr><tr><td rowspan="1" colspan="1" style="text-align:left"><bold>m</bold></td><td rowspan="1" colspan="1" style="text-align:left"><italic><tp:taxon-name>Bembidion chimborazonum</tp:taxon-name></italic> group</td><td rowspan="1" colspan="1" style="text-align:center; background-color:#000000; color:#FFFFFF"><bold>100</bold></td><td rowspan="1" colspan="1" style="text-align:center; background-color:#000000; color:#FFFFFF"><bold>100</bold></td><td rowspan="1" colspan="1" style="text-align:center; background-color:#000000; color:#FFFFFF"><bold>100</bold></td><td rowspan="1" colspan="1" style="text-align:center; background-color:#000000; color:#FFFFFF"><bold>100</bold></td><td rowspan="1" colspan="1" style="text-align:center; background-color:#A7A7A7; color:#FFFFFF"><bold>53</bold></td><td rowspan="1" colspan="1" style="text-align:center; background-color:#A7A7A7; color:#FFFFFF"><bold>56</bold></td><td rowspan="1" colspan="1" style="text-align:center; background-color:#000000; color:#FFFFFF"><bold>95</bold></td><td rowspan="1" colspan="1" style="text-align:center; background-color:#000000; color:#FFFFFF"><bold>95</bold></td><td rowspan="1" colspan="1" style="text-align:center; background-color:#000000; color:#FFFFFF"><bold>97</bold></td><td rowspan="1" colspan="1" style="text-align:center; background-color:#000000; color:#FFFFFF"><bold>93</bold></td><td rowspan="1" colspan="1" style="text-align:center; background-color:#A7A7A7; color:#FFFFFF"><bold>68</bold></td><td rowspan="1" colspan="1" style="text-align:center; background-color:#808080; color:#FFFFFF"><bold>68</bold></td><td rowspan="1" colspan="1" style="text-align:center; background-color:#000000; color:#FFFFFF"><bold>93</bold></td><td rowspan="1" colspan="1" style="text-align:center; background-color:#000000; color:#FFFFFF"><bold>90</bold></td><td rowspan="1" colspan="1" style="text-align:center; background-color:#BCBCBC; color:#FFFFFF"><bold>17</bold></td><td rowspan="1" colspan="1" style="text-align:center; background-color:#BCBCBC; color:#FFFFFF"><bold>11</bold></td></tr><tr><td rowspan="1" colspan="1" style="text-align:left"><bold>n</bold></td><td rowspan="1" colspan="1" style="text-align:left"><italic><tp:taxon-name>Ecuadion</tp:taxon-name></italic> exc. <italic><tp:taxon-name>Bembidion chimborazonum</tp:taxon-name></italic> group</td><td rowspan="1" colspan="1" style="text-align:center; background-color:#000000; color:#FFFFFF"><bold>100</bold></td><td rowspan="1" colspan="1" style="text-align:center; background-color:#000000; color:#FFFFFF"><bold>100</bold></td><td rowspan="1" colspan="1" style="text-align:center; background-color:#BCBCBC; color:#FFFFFF"><bold>46</bold></td><td rowspan="1" colspan="1" style="text-align:center; background-color:#FFFFFF; color:#BCBCBC"><bold>33</bold></td><td rowspan="1" colspan="1" style="text-align:center; background-color:#FFFFFF; color:#808080"><bold>(38)</bold></td><td rowspan="1" colspan="1" style="text-align:center; background-color:#FFFFFF; color:#BCBCBC"><bold>5</bold></td><td rowspan="1" colspan="1" style="text-align:center; background-color:#FFFFFF; color:#808080"><bold>(23)</bold></td><td rowspan="1" colspan="1" style="text-align:center; background-color:#FFFFFF; color:#BCBCBC"><bold>21</bold></td><td rowspan="1" colspan="1" style="text-align:center; background-color:#BCBCBC; color:#FFFFFF"><bold>46</bold></td><td rowspan="1" colspan="1" style="text-align:center; background-color:#FFFFFF; color:#BCBCBC"><bold>39</bold></td><td rowspan="1" colspan="1" style="text-align:center; background-color:#000000; color:#FFFFFF"><bold>99</bold></td><td rowspan="1" colspan="1" style="text-align:center; background-color:#000000; color:#FFFFFF"><bold>99</bold></td><td rowspan="1" colspan="1" style="text-align:center; background-color:#808080; color:#FFFFFF"><bold>89</bold></td><td rowspan="1" colspan="1" style="text-align:center; background-color:#808080; color:#FFFFFF"><bold>83</bold></td><td rowspan="1" colspan="1" style="text-align:center; background-color:#FFFFFF; color:#808080"><bold>(1)</bold></td><td rowspan="1" colspan="1" style="text-align:center; background-color:#BCBCBC; color:#FFFFFF"><bold>0</bold></td></tr></tbody></table></table-wrap><fig id="F8" position="float" orientation="portrait"><label>Figure 8.</label><caption><p>Maximum likelihood bootstrap tree showing only those clades appearing in 90% of the bootstrap replicates; taxa outside of the <italic><tp:taxon-name>Antiperyphanes</tp:taxon-name></italic> Complex not shown. Numbers below branches indicate maximum likelihood bootstrap percentage / parsimony bootstrap percentage. Circled letters on branches correspond to groups documented in <xref ref-type="table" rid="T3">Table 3</xref>.</p></caption><graphic xmlns:xlink="http://www.w3.org/1999/xlink" xlink:href="zookeys-416-113-g008.jpg" position="float" orientation="portrait" xlink:type="simple"/></fig><fig id="F7" position="float" orientation="portrait"><label>Figure 7.</label><caption><p>Tree of highest likelihood found for the combined, seven-gene matrix with partitioning scheme chosen by PartitionFinder. Only members of the <italic><tp:taxon-name>Bembidion</tp:taxon-name></italic> Series shown; more distant outgroups not depicted. Scale bar: 0.01, branch lengths as reconstructed by RAxML.</p></caption><graphic xmlns:xlink="http://www.w3.org/1999/xlink" xlink:href="zookeys-416-113-g007.jpg" position="float" orientation="portrait" xlink:type="simple"/></fig></tp:treatment-sec><ref-list><ref id="B21"><mixed-citation xmlns:xlink="http://www.w3.org/1999/xlink" xlink:type="simple"><person-group><name name-style="western"><surname>Lindroth</surname><given-names>CH</given-names></name></person-group> (<year>1976</year>) <article-title>Genus <italic>Bembidion</italic> Latreille (Coleoptera: Carabidae) in New Zealand: a revision.</article-title><source>New Zealand Journal of Zoology</source><volume>3</volume>: <fpage>161</fpage>–<lpage>198</lpage>. doi: <ext-link ext-link-type="doi" xlink:href="10.1080/03014223.1976.9517912" xlink:type="simple">10.1080/03014223.1976.9517912</ext-link></mixed-citation></ref></ref-list></tp:taxon-treatment>
