# Supplementary material for: An unexpected clade of South American ground beetles (Coleoptera, Carabidae, Bembidion)
Source: Zookeys. 2014 Jun 17;(416):113–55. doi: 10.3897/zookeys.416.7706 (PMC4109512; doi:10.3897/zookeys.416.7706)
Supplement: Supplementary material 1 — NEXUS file containing DNA sequence matrices and maximum likelihood trees [file zookeys-416-113-s001.nex]

#NEXUS
[written Tue May 20 10:11:30 PDT 2014 by Mesquite  version 2.75 (build 566) at cord1065-mac7/10.162.157.113]

BEGIN TAXA;
	TITLE Bembidiina_Taxa;
	DIMENSIONS NTAX=110;
	TAXLABELS
		Bembidion_cf._exquisitium Bembidion_chalceum Bembidion_concolor Bembidion_genei_illigeri Bembidion_hastii Bembidion_lunulatum Bembidion_planum Bembidion_properans Bembidion_punctulatum Bembidion_stephensi Bembidion_tetracolum Bembidion_variegatum Bembidion_sp.nr._wickhami 'Bembidion (Omotaphus) sp. 1' 'Bembidion (Omotaphus) sp. 2' Bembidion_affine Bembidion_articulatum Bembidion_assimile Bembidion_cf._cognatum Bembidion_constricticolle Bembidion_diligens Bembidion_elizabethae Bembidion_ephippium Bembidion_fortestriatum Bembidion_foveolatum Bembidion_frontale Bembidion_jacksoniense Bembidion_muscicola Bembidion_niloticum Bembidion_octomaculatum Bembidion_poculare Bembidion_pseudocautum Bembidion_quadrimaculatum Bembidion_quadripustulatum Bembidion_riverinae Bembidion_salinarium Bembidion_sciakyi Bembidion_transversum Bembidion_versicolor Bembidion_vile Bembidion_agonoides Bembidion_andersoni Bembidion_chimborazonum Bembidion_cotopaxi Bembidion_georgeballi Bembidion_guamani Bembidion_humboldti Bembidion_jimburae Bembidion_onorei Bembidion_paulinae_paulinae Bembidion_rawlinsi Bembidion_ricei Bembidion_rogersi Bembidion_sanctaemarthae 'Bembidion (Ecuadion) sp. "Mendoza"' 'Bembidion (Ecuadion) sp. "Papallacta"' Bembidion_walterrossii 'Bembidion (Zecillenus) sp. 1' Bembidion_anchonoderum Bembidion_ateradustum Bembidion_errans Bembidion_hokitikense Bembidion_maorinum Bembidion_parviceps Bembidion_proprium Bembidion_tairuense Bembidion_aratum Bembidion_calverti Bembidion_cillenoides Bembidion_cupreostriatum Bembidion_dorsale Bembidion_flohri Bembidion_posticale Bembidion_rapidum Bembidion_scintillans Bembidion_solieri Bembidion_sp._nr._ugartei Bembidion_varium 'Bembidion (Nothocys) sp. 1' 'Bembidion (Nothocys) sp. 2' Bembidion_anthracinum Bembidion_marginatum 'Bembidion (Notholopha) sp. "Lago Roca"' 'Bembidion (Notholopha) sp. "Nahuelbuta"' Bembidion_melanopodum Bembidion_rugosellum Bembidion_scitulum Bembidion_sexfoveatum Bembidion_stricticolle Bembidion_eburneonigrum Bembidion_engelhardti Bembidion_germainianum Bembidion_lonae Bembidion_sp._nr._lonae Bembidion_tetrapholeon Bembidion_tucumanum 'Bembidion sp. "Cal"' Bembidion_caoduroi Bembidion_chilense Bembidion_hirtipes Bembidion_mandibulare Bembidion_mendocinum Bembidion_neodelmarei Bembidion_orregoi Bembidion_philippii Bembidion_rufoplagiatum Bembidion_sp._nr._caoduroi Bembidion_sp._nr._chilense Bembidion_spinolai Bembidion_zanettii 
	;

END;


BEGIN CHARACTERS;
	TITLE  '7Genes (PartitionFinder)';
	DIMENSIONS  NCHAR=6277;
	FORMAT DATATYPE = DNA GAP = - MISSING = ?;
	MATRIX
	Bembidion_cf._exquisitium                agcccagcactgaagCccgtggtcgGAAACGGCTACTGGGCAATGTAGtgtttgGGAGAGCCCGCTTAACCCGAGTATTGTTAGCGTGTCCAAGTCCTTCTTGAAGGGGGCCACTC-GCCCATAGAGGGTGCCAGGCCCGTAGTGACCGTTAATATGTTCGGGTGGGTTTCTCCTTAGAGTCGAGTTGCTTGAGAGTGCAGCTCTAAGTGGGTGGTAAACTCCATCTAAGGCTAAATATTACCACGAGACCGATAGCGAACAAGTACCGTGAGGGAAAGTTGAAAAGAACTTTGAAGAGAGAGTTCAAGAGTACGTGAAACCGTTCAGGGGTAAACCTGAGAAACCCGAAAGGTCGAACGGGGAGATTCAATTGCTTTACCGGCGGTGATCAATGGTGCAGTATTTGGGACGCATATGG--T-C-TGCAG-TTTCGGCTGTA-TTAC-TGTATACGCTCTGCTGTCTGTTGT----CTATTCATTGTCGGAGGCATGCACTTCTCCCCTTGTAGGACGTCGTGACCCGTTGAGCA-------A-TTAAGCCATCTACGGCCTGTGGTGGAGCCCGTT-TATAA-TT--TA-TTATAGG-CGGACCCATAGTGTCCTGATGGCTGCCCGACGGTATTAGCACAGGTATTGGGTCGCTGTCGCCTAG-CGCGGCGAGCGTTA-TGG-TCATATGGCAAGTCACTGTATGTTTTTAAAT-GTGGAAAT-CGGACCTAGTGCCGGTTCTGCGCATATAGTACTGTTCGCTGTA-TGATCCTCTGA-CCGTTCCCG-TTACCAGTCGGCGACGCTTCAGTTTTGGGTAATTTCAGGACCCGTCTTGAAACACGGACCAAGGAGTCTAGCATGTGCGCGAGTCATTGGGATAAAATTCCTAAAGGCGCAATGAAAGTAAATGTTTACCTTGTGTGAACACAGGGAAGATGGGCGGCGCATTGACGCTGCCTCGCATtcccggggcgtcgcgcactcattgcga--agccaaattaaggtgaaaccgcgaaaGGCTCATTAAATCAGTTATGGTTCCttagatcGTACCcacatttACTTGGATaACTGTGGTAATTCTAgAGCtAATACATGCAAAcAGAgCTCCGACCGGAGACgGAAGGAgTGCTTTTATTAgATCaAAACCAaTCgGCG-TCAGTAGCGTTTCGGCGTTACTGTTCGTCGCACTGTTTGGTGACtCTGAATAACTTTTGGCTGATCGCACGGTCTTGCACCGGCGACGCATCTTTCAAATGTCTGCCTTATCAACTGTCGATGGTAGGTTCTGCGCCTACCATGGTTGTAACGGGTAACGGGGAATCAGGGTTCGATTCCGGAGAGGGAGCCTGAGAAACGGCTACCACATCCAAGGAAGGCAGCAGGCGCGCAAATTACCCACTCCCGGCACGGGGAGGTAGTGACGAAAAATAACGATACGGGACTCATCCGAGGCCCCGTAATCGGAATGAGTACACTTTAAATCCTTTAACAAGGACCAATTAGAGGGCAAGTCTGGTGCCAGCAGCCGCGGTAACTCCAGCTCTAATAGCGTATATTAAAGTTGTTGCGGTTAAAAAGCTCGTAGTTGAATCTGTGTTCCGCGCTGTCGGTTCACCGCCCGCGGTGTTTAACTGGCACGTTTCGCGGAACGTCCTGCCGGTGGATGCGTGTCCTTTGTTTACTT-CTGCATTATGCGTGTGCAACTT--GTTGTTACTGTATAGTGTTTTGGGGTTTCAAATGTGTCACCATCCGACTCAATAATCCTGTCGCGGTGCTCTTAATTGAGTGTCGAGGCGGGCCGGCACGTTTACTTTGAACAAATTAGAGTGCTCAAAGCAGGCTAAAATTTCGCCTGAATACTGTGTGCATGGAATAATGGAACAGGACCTCGGTTCTATTTTGTTGGTTTTCGGAACCCcGAGGTAATGATTAATAGGGACaGATGGGGGCATTCGTATTGCGACGTTAGAGGTGAAATTCTTGGatcgtCGCAAGACGGacagaAGCGAAAGCATTTGCCAAAAATGTTTTCATTAATCAAGAACGAAAGTCagaGGTTCgaagGCGATCAGATACCGCCCTAGTTCTGACCATaAAcGATGCCAGCTAGCGATCCGCcGACGTTCCTccGaTGACTcGGCGGGCAGCTTCCGGGAAACCAaAGCTTttGgGTTCCGGGGGAAGTATGGTTGCAAAGCTGAAACTTAAAGGAATTGACGGAAGGGCACCACCAGGAGTGGAGCCTGCGGCTTAATTTGACTCAACACGGGAAATCTCACCAGGCCCGGACACCGGAAGGATTGACAGATTGAGAGCTCTTTCTTGATTCGGTGGGTGGTGGTGCATGGCCGTTCTTAGTTGGTGGTGCGAATTGTCTGGTTAATTCCGTTAACGAACGAGACTCTAGCCAGCTAAATAGGCGTTA-TT-CCGGtatcctgaaggctcgtGTCTCT-CgtcTCCTGGCGTATCTCTTGT-CGCTTTGT-ATCA-TCGtTTCG-GCGGTGTGCATTGCACA--gCAGTACG-TTCAGTGCGGGAGT-TCACGGTTTTTACTACCGGCGTACAT-ATAAATCTTCtTaGAGGGACAGGCGGCTTTTAGCCGCACGAGATTGAGCAATAACAGGTCTGTAATGCCCTTAGATGTTCTGGGCCGCACGCGCGCTACACTGAAGGAATCAACGTgTCTTCCCTGGCCGAACGGTCCGGGTAACCCGCTGAACCTCCTTCGTGCTAGGGATTGGGGCTTGCAATTGTTCCCCATGAACGAGGAATTCCCAGTAAGCGcGAGTCAtaagctCGcGTTGATTAAGTCCCTGCCCTTTGTACACACCgCccgtCGCTACTACCGATTgaatgatttagtgaggtcttc---------------------------------------------------TTCAGGTAGACAAatggAGtcataaAGGTGGGaGTATGCATGGCGaATTGAGAGCTTCAAAGCTTAGATGTGAGAAAGTAAGGTTGACCTActCAAAGTGAGAGAGACTAAGACCACGAAACGATTTGTGTGCGCGCTTAAGagGTAACGTGAAATTTAGATTACAAATGAAGTGTTCTCAAAATAACAATATGATACAAATttTGACAAAGACACAAGTTACTAACGACTCTAGGCAACAATGGTTTCGAGACAATGCGCTCGCAAAGACGACtgCATCGAACAAGGAGATTGGGTCTCCTTGTAACAATGAAcgTGCGCGATGCcgCACACAATATTTAATACTAAAGCTCTCCAGACTGATTAAGAGACAACATGTTTGGTCGGGTTAAGATGGAGTCGTGATTGATGTGGCGTGGTGCTCGGATTAGaaCTGGCGAAACATATGTAATAAACCGAACGTAGACGATAGAATTCGACGTTTATTGAGAattcttgaGTGtatgaattaaaTTGAAACCGCGGATATCTTGCGCTCCAGTTCGACATGGGAAAYTAAGAcgttgaGGGcTCAGGTATGTAGAATCGGAGCAAGAGGGAAAAGCCACACGGACggAAAAG--GCAAGCAAATATGGAAAGATCaaGAACAGCGgcA--GACGGGCA--GGAGAAAAAACAAATAGGTTCATTAACCTTAACCGACAAACCCCAGTTaagaTTGTTATTGACCTCCcgGTTTGGAAAAACCAATTGGATGAGGACCAGgaGTTTGAAGAACAGATGGGTGAGGTGGATTATTGTGGGcgggtaTTACAAGAATCTGTGTGAAGTGGCTGACCACCCCAAAATGGGGAGTGAACTTGGAACTGACCACGGGATAGTGTTCACCGGTCGTGGGCGTCATGAGGTACCTTAACCTGCTACGAGACATAAAGAATGACAAAGTTCACACTTAAGGCTGAGCGATTAAGGACTTTACCTTACGGATTCAAGAGTCACAAACTATGAGACATTTTTTAAGAGGGACGTTTTCAGCGCAAGCTGCGTTTGCCAGGGCGGGATTACAAAGAACAAACTTTTGTTGTGAAGAGAGACATTCGTTATTCATCAATGGGGGATTGGCAGTTACGCGTTGTACGCGTAAGAATGAAAAGGTCCTTAGCACAGACGCTGGTTTTACTTTGCCACAATTGGACACGTCGGCTCGTCAATAAGTCCAATTGCGCAAAAGCAATTgagAGTGCGGAATAAATTCAGTCGGGACCGGGGACAACGAGCGAGGtcctcggtgacaatgattcagacaaagaggaagaTagTGtGTttgATTctggaAGATCATCGTaTAAAGAGtCCGTGAAACGGTTTAAAACTCACTTTATGAAAAATCCCGGGAGATTTTGACGTTAAACCAATATAAAACaTTAAGATTATGAGGCTACGCAAGTTTCGACTAAAGCTCTGACCTCACACAGtGAGATTACAAGCGAGAACGTGCGAAAATCTTCTAAACGGCAACGGCGTGCATCTTGAACACACGTCGTCCAAAGCAGCAATCATGAAACTAAGAAAATGACAAACGGACAATACGAGCCaAACAGTAaGAGCCACGGAGCaACAGGAGGTAAGaAAGTGTTagaaaAAAAaaATCTGACGCTAaGACAttATAATtgaGtCAGAACGAcggagaaaaagcatgcctggacagaattaatattgacccgataggtgctgtgaa--------------------------------------actttattattTGGgctggcgGATGTGGACTCTTAGATCTATCGGCGATTGGAGCCGGTCTTATGGGAGACAATTAAAGTATGTACGCCAGCTTATATATTTTTATGTATCCATTTATGGGGTTGGAATGTTGTCCTTATTTGGGCCCGAATGCTTCCCGATAAAAATAGTTTGCTCTCCCCTCTTACTTCTTTATAGTCATGTGAAAGGGCGGACGGTGACGTTACCCCTTTCTCTCATGCCAAGGGGCTCGTGATTGCATTTAGCTCACTGCGGGTTCTCATTTGGGCGTAATTATACACATATAAATCGTCACGGATACTTGACGATCCTTTTGTTGTCGTGGATACGCTTTTCTTTCTTCTTCCGTTtgcggGCATACATCTTTACGACGAATTAAACTcttttgaccgcgggggggaccatc---------------TTACCAAtCCaGGTGAaAGATCAACAAAcAGAAAGCTACTTGCTAccAAATCAACAAAACAAGTTGATAAARCCCTTAACAATAACAGCAGAGATATCTATRAAAATATCAACGTTTAAAATTCTCAATTAATATAAWTAAAAAAATCTCATGAATTRCTTAGRATACCACTTTTTCCCTTACGGGCAGCAATCCCATTTTTATTGCCTACTAAAAATATAAAGCTTTGATGCATCTGTTCACTAacctaAtgttctAACATGTTACGTGTCGCTGCYGGttYtGTTGAGCTTCTCAATTCTGTTCCRCTT-CCGCATTCTTYTCTCYG-ATCT-AAAGATGCCCAGACTTAGCATGCcRTATCGACCYGCCAGCCAGCCGCCCYACTCTCTATCTTCTAGTTtaaTAGGATTTTAGCGTTGCTCGCGTTACtCCCTCATTATTACCTTTCCTCGGCCACCCCTTAAACAAGAAAACCCGCCCACAGGTCCCAGTCGCGCCAAACCTCCCGCGATTCCGACCCTCTCGCCATTCCCTCCAACGAGCCAATCGTGCCGAGTTTGAAACTTGAACCTCTAGAACCTTCCTTTCGTCCCCCGACCTCCCACCGACAGTCCGCAgRATTCACCGAATTCTTACTACATtatccactagcgaaccaacCTgcTcctGTCCTTCCGGGGGGCTCGCCAGCGGCAgGCTTACTTATTAAGTATGCGAGAGATAAGCTATCCCGAGAAASTAAACCTTACAGAACGTTAGTTCCACCTCTGTCGCGTCCAAGAACGGATAGAGAACGCCGAGGGTGATCCACTTTAGAGTctaGagGCAATGTagGAagGGAGtttgtgacgttatgattgtggctgtgca-------------------atatttTtaaaAAAATAATAGTATAACATATATTTTATTTTTATTTATTATTTATAATATAATTTAATAAAAATATATCTAATTAATATTGATATATGAATATATATTCAACTCGTAATTTTTAATAATAATTATTTAAATATAATATTTTATCTAAAATAATCAATATTATAATATAATAATATTaaaATTGTATCTTATTaTtcaaagacat------
	Bembidion_chalceum                       ---------CTGAAGCCCGTGGTCGGAAACGGCTACTGGGCAATGTAGTGTTTGGGAGAGCCCGTTTAACCCGAGTATTGTTAGCGTGTTTAAGTCCTTCTTGAAGGGGGCCACAC-GCCCAGAGTGGGTGCCAGGCCCGTAGTGACCGTTAACATGTTCGGGTGGGTTTCTCCTTAGAGTCGGGTTGCTTGAGAGTGCAGCTCTAAGTGGGTGGTAAACTCCATCTAAGGCTAAATATTACCACGAGACCGATAGCGAACAAGTACCGTGAGGGAAAGTTGAAAAGAACTTTGAAGAGAGAGTTCAAGAGTACGTGAAACCGTTCAGGGGTAAACCTGAGAAACCCGAAAGTTCGAACGGGGAGATTCAATTGCTTTACCGGTGGTGATCAATGGTGCAGTAATTGAGACGCATATCG--T-A-TGCAG-TTTCGGCTGTA-TTAT-TGTATACGCTCTGCTGTCCGTTGT----ATATTCATTGTCGGAGGCATGCACTTCTCCTCTTGTAGGACGTCGTGACCCGTTGAGCA-------T-TTAAGCCATCTACGGCCCGTGGTGGAGCCCGTA-TGTAA-TT--TA-TTATATT-CGGACCCATGGTGACCTGATGGCTGCCCGACGGTAATAGCACAGGTAATGGGTCGCTGTCGCTTCG-CGCGGCGAGCGTTA-TGG-TCGTATGGCAAGTCACTGTATGTTTTTAAAA-GTGGAAAT-CGGACCTAGTGCCGGTTCTGCGCATATAGTACTGTTCGCTATA-GGATCCTCTGA-CCGTCCCCG-TTACCAGTCGGCGACGCTTCAGTTTTGGGTAATCTCAGGACCCGTCTTGAAACACGGACCAAGGAGTCTAGCATGTGCGCGAGTCATTGGGATAAAATTCCTAAAGGCGCAATGAAAGTGAATGTTTACCTTGTGTGAACAGAGGGAAGATGGGTGGCGCTTTGAAGCTGCCCCGCATTCCCGGGGCGTCGCGCACTCAT-------AGCCAAATTAAGGTGAAACCGCGAAAGGCTCATTAAATCAGTTATGGTTCCTTAGATCGTACCCACATTTACTTGGATAACTGTGGTAATTCTAGAGCTAATACATGCAAACAGAGCTCCGACCGGAGACGGAAGGAGTGCTTTTATTAGATCAAAACCAATCGGCG-TCAGTGGCGTTTCGGCGTTACTGTTCGTCGCACTATTTGGTGACTCTGAATAACTTTTGGCTGATCGCACGGTCTTGCACCGGCGACGCATCTTTCAAATGTCTGCCTTATCAACTGTCGATGGTAGGTTCTGCGCCTACCATGGTTGTAACGGGTAACGGGGAATCAGGGTTCGATTCCGGAGAGGGAGCCTGAGAAACGGCTACCACATCCAAGGAAGGCAGCAGGCGCGCAAATTACCCACTCCCGGCACGGGGAGGTAGTGACGAAAAATAACGATACGGGACTCATCCGAGGCCCCGTAATCGGAATGAGTACACTTTAAATCCTTTAACAAGGACCAATTAGAGGGCAAGTCTGGTGCCAGCCGCCGCGGTAACTCCAGCTCTAATAGCGTATATTAAAGTTGTTGCGGTTAAAAAGCTCGTAGTTGAATCTGTGTTCCGCGCTGTCGGTTCACCGCCCGCGGTGTTTAACTGGCACGTCTCGCGGAACGTCCTGCCGGTGGATGTGTGTCCTTTGTTTTCTT-ACCCATTATGCGTGTGCAACTTCTGTTGTTACTGTATAGTGTGGTGGGG-TTCAAATGTGTCACCATCCGACTCAATAATCCTGTCGCGGTGCTCTTAATTGAGTGTCGAGGCGGGCCGGCACGTTTACTTTGAACAAATTAGAGTGCTCAAAGCAGGCTAAAATTTCGCCTGAATACTGTGTGCATGGAATAATGGAACAGGACCTCGGTTCTATTTTGTTGGTTTTCGGAACCCCGAGGTAATGATTAATAGGGACAGATGGGGGCATTCGTATTGCGACGTTAGAGGTGAAATTCTTGGATCGTCGCAGGACGGACAGAAGCGAAAGCATTTGCCAAAGATGTTTTCATTAATCAAGAACGAAAGTCAGAGGCCCGAAGGCGATCAGATACCGCCCTAGTTCTGACCATAAACGATGCCAGCTAGCGATCCGCCGACGTTCCTCCGATGACTCGGCGGGCAGCTTCCGGGAAACCAAAGCTTTTGGGTTCCGGGGGAAGTATGGTTGCAAAGCTGAAACTTAAAGGAATTGACGGAAGGGCACCACCAGGAGTGGAGCCTGCGGCTTAATTTGACTCAACACGGGAAACCTCACCAGGCCCGGACACCGGAAGGATTGACAGATTGAGAGCTCTTTCTTGATTCGGTGGGTGGTGGTGCATGGCCGTTCTTAGTTGGTGGTGCGAATTGTCTGGTTAATTCCGATAACGAACGAGACTCTAGCCTGCTAAATAGGCGTTA-TT-CCGGTATCCTGAAGGCTCGTGTCTCT-CGTCTTCTGGCGTGC-TTTGGT-TGTGGTGT-ATCA-TCGTTTAG-GCGGTGTGCATTGCAC---TGGGTGCG-TTCAGGGCGGGAGTGTCACGGTTTTTACTACCGGCGTACAT-ATAAATCTTCTTAGAGGGACAGGCGGCTTCTAGCCGCACGAGATTGAGCAATAACAGGTCTGTAATGCCCTTAGATGTTCTGGGCCGCACGCGCGCTACACTGAAGGAATCAGCGTGTCTTCCCTGGCCGAACGGTCCGGGTAACCCGCTGAACCTCCTTCGTGCTAGGGATTGGGGCTTGCAATTGTTCCCCATGAACGAGGAATTCCCAGTAAGCGTGAGTCATAAGCTCGCGTTGATTAAGTCCCTGCCCTTTGTACACACCGCCCGTCGCTACTACTGATTGAATGATTTAGTGAGGTCTTCGGACTGGTACGCGGGGACGTTCTGACGT-CACCGATGT------CTAGAATTTCAGGTAGACAAATGGAGTCATAAAGGTGGGAGTATGCATGGAGAATTGAGAGCTTCAAAGCTTAGATGTGAGAAAGTAAGGTTGACCTACTCGAAGTGAGAGAGATTAAGACCACGAAACGATTTGTGTGCGCGCTTAAGAGGTAACGTGAAATTTAGATTACAAATGAAGTGTTCTCAAAATAACAATATGATACAACTTTTGACAAAGACACAAGTTACTAACGACTCTAGGCAACAATGGTTTCGAAACAATGCGCTCGTAAAGACGACTGCATAGAACAAGGAGATGGGGTCTCCTTGTAACAATGAACGTGCGCGATGCCGCACACAATACTTAATACTAAAGCTCTCCAGACTGATTAAGAGACAACATGTTTGGTCGGGTTACGATGGAGTCGTGATTGATGTGGCGTGGTGCTCGGATTCGAACTGGAGAAACATATGTAATAAACCGAACGTAGACGATAGAATTCGACGCTTATTGAGAATTCTTGAGTGTATGAAT------------------------CGCTCCAGTTCGACATGGGAAACTAAGACGTTGAGGGCTCCGGTATGTAGAAACGGAGCAAGAGGGAAAAGCCACACGGACGGAAAAG--GCAAGCAAATATGGAAAGATCAAGAACAGCGGCA--GACGGGCA--GGAGAAAAAACAAATAGGTTCATTAACCTTAACCGACAAACCCCAGTTAAGATTGTTATTGACCTCCCGGTTTGGAAAAACCAATTGGATGAGGACCAGGAGTTTGAAGAACAGATGGGTGAGGTGGATTATTGTGGGCGGGTATTACAAGAATGTGTGTGAAGTGGC----CACCCCAAAATGGGGAGTGAACTTGGAACTGACCACGGGATAGTGTTCACCGGTCGTGGGCGTCATGAGGTACCTTAACCTGCTACGAGACATAAAGAATGACAAAGTTCACACTTAAGGCTGAGGGATTAAGGACTTTACCTTACGGATTCAAGAGTCACAAACTATGAGACATTTTTTAAGAGGGACGTTTTCAGCGCAAGCTGCGTTTGCCAGGGCGGGATTTCAAAGAACAAACTTTTGTTGTGAAGAGAGACATTCGTTATTCATCAATGGGGGATTGGCAGTTACGCGTTGTACGCGTAAGAATGAAAAGATCCTTAGCACAGACGCTGGTTTTACTTTGCCACAATTGGACACGTCGGCTCGTCAATAAGTCCAATTGCGCAAAAGCAATTGAGAGTGCGCAATAAATTCAGTCGGGACCGGGGACAACGAGCGAGGTCTTCGGTGACAATGATTCAGACAAAGAGGAAGATAGTGTGTTTGATTCTGGAAGATCATCGTATAAAGAGTCCGTGAAACGGTTTAAAACTCATTTTATGAAAAAGCCCGGGAGACTTTGACGTTAAACCAATATAAAACATTAAGACTATGAGGTTACGCAAGTTTCGACTAAAGCTCTGACTTCACACACTGAGACTACAAGCGAGAACGTGCGAAAATTTTCTAAACGGCAACGGCGTGCATCTTGAACACACGTCGTCCAAAGCAGCAATCATGAAACTAAGAAAATGACAAACGGACAATGAGAGCCAAACAGTAAGAGCCACGGAGCAACAGGAGGTAAGAAAGTGTTAGAAAAAAAAAATCTGACGCTAAGACACTATAATTGAGTCAGAACGACGGAGAAAAAGCATGCTTGGACAGAATTAATATTGACCCGATAGGTGCTGTGAAAATAGAGTCCATGAAAATTAAAAAACCACGGAAATTCG----------TTGGGCTGTCGGATGTGGACTCTTAGATCTATCGGCGATTGGAACCGGTCTTATGGGAGACAATTAAAGTATGTACGCCAGCTTGTATATTTTTATGTATCCATTTATGGGGTTGGAATGTTGTCCTTATTTGGGCCCGAATGCTTCCCGATAAAAATAGTTTGTTCTCCCCTCTTACTTCTTTATAGTCATGTGAAGGGGCGGACGGTGACGTTACCCCTTTCTCTCATGCCAAGGGGCTCGTGACTGCATTTAGCTCATTGCGGGTTCTCATTTGGGCGTAATTATACACATATAAATCGTCGTGGATACTTGACGATCCTTTTGTTGTCGTGGATACGCTTTTTTCTTTTCTTCCGTTTGCGGGCATACATTTTTACGACGAATTAAACTCTTTTGACCGCGGGGGGGACCATTTTACACATTTTTATATCGTCGATCCCGACGAAAGACAAGTAGGCAACAAGTTATGTCCTACCAAATTAAAAGAACAAGTTAATAAAAYCAWTAACAAGAATAGCTGAGATTTTTATAGAAATATCARCATTGAAAATTCTCAACTYATATTACTAAAAAAATTTTGTAAGTTTTCTAGAACACTACCATTAACTTTGCAGATAGCAATTTTATCTTTGTTGCTGCTTGAAAATCGAAAGTTTYGACGCACCTGTTTACTAACGCAAAGT-------------CTCTCTATCTYCGYTTYACCWAGCCCGYCAACTCYTCYCCACCT-CTCTACTCCACCCCTCA-AYTG-AAAGGCGCTTAGACCTGACAAATTGTAAYGGACYSCCAGCCAGCCGTACCATTCCTCATTTTCCAGTCCAACAGAATTTTGGCG--ACTCGCGTTACTCCCTCATTATTACCCCTCCTCGACCACTCCTTAAACAAGAAATCCAGCATACAGGCTCCAGTCGCGTCAAACCTCCCGCGATTCCGACCCTCTCGACATTCCCTCCAACGCGCCAATCGTGCCGAGTTTGAATCTTGAACCTTTAGAACCCCCTTTTCGTCCCCCGAATTCCCACCGACAGTCCACAGAACTCACTGATCTCTTACCATATTGGTTACTAGCAAATCAATTAACTCTTGTCTTTTCGGATGGCCCATAAACGGCAGCCTTATCTACGATGTGTGTATGACAGGAGCTGCCAGGGGAGAGCGAATGCTACCGACAGTTGGCTCCCAGTCTGTCGGGTCTAAGGACGGGCAGAGGACCGCGGGGGTCATTCATATTGGAGTCCGGAGGGGGCGGGGAAAAGAAGCTCGCAGTAGTGTGGTTGTGACTGCGTAGTTACTAGCCCAGGATACA-----TTAAAAAGAATTAAAATAAAAATACAATATTATTTTTATTTTTGATTTAAGTCATAGTATAACAGAAAAATACCAAATTAACAATTTAACAAAATTAAAAATTATAAACTCACTATCTATGCATAATTAATAAGATATAATATTTCGTTTAATAAAATTAATATAATTTTTAAAATATATTACATTAAAACTATATTTTTTAAAGATATACATAT
	Bembidion_concolor                       --CCCAGCACTGAAGCCCGTGGTCGGAAACGGCTACTGGGCAATGTAGTGTTTGGGAGAGCCCGTTTAACCCGAGCACTGTTAGCGTGTTAAAGTCCTTCTTGAAGGGGGCCACAC-GCCCGAAGTGGGTGCCAGGCCCGTAGTGACCGTTGACATGTTCGGGTGGGTTTCTCCTTAGAGTCGAGTTGCTTGAGAGTGCAGCTCTAAGTGGGTGGTAAACTCCATCTAAGGCTAAATATTACCACGAGACCGATAGCGAACAAGTACCGTGAGGGAAAGTTGAAAAGAACTTTGAAGAGAGAGTTCAAGAGTACGTGAAACCGTTCAGGGGTAAACCTGAGAAACCCGAAAATTCGAACGGAGAGATTCAATTGCTTTACCGGTGATGATCAATAGTGCAGTATTTGGGACGCATATGG--T-A-TGCAG-TTTCGGCTGTT-TTAT-TGTATACGCTCTGCTGTCTGTTGT----GTATTCATTGTCGGAGGCATGCACTTCTCTCCTTGTAGGACGTCGTGACCCGTTGAGCA---------TTAGGCCATCTACGGCCCGTGGTGGAGCCCGTA-TGTAA-TT--TA-TTATATT-CGGACCCATGGTGACCCGATGGCTGCCCGACGGTATTAGCACAGGTATTGGGTCGCTGTCGCTTCG-CGCGGCGAGCGTTA-TGG-TTGTATGGCAAGTCACTGTATG--TCTAAAGTGTGGAAAT-CGGACCTAGTGCCGGTTCTGCGCATACAGTACTGTTCGCTGTA-TGATCCTCTGA-CCGTTCCCG-TTACCAGTCGGCGACGCTTCAGTTTTGGGTAATCTCAGGACCCGTCTTGAAACACGGACCAAGGAGTCTAGCATGTGCGCGAGTCATTGGGATATAATTCCTAAAGGCGCAATGAAAGTGAATGTTTACCTTGTGTGAACAGAGGGAAGATGGGTGGCGCTTTGACGCTGCCTCGCATTCCCGGGGCGTCGCGCACTCA--------AGCCAAATTAAGGTGAAACCGCGAAAGGCTCATTAAATCAGTTATGGTTCCTTAGATCGTACCCACATTTACTTGGATAACTGTGGTAATTCTAGAGCTAATACATGCAAACAGAGCTCCGACCGGAGACGGAAGGAGTGCTTTTATTAGATCAAAACCAATCGGCG-TCAGTAGCGTTTCGGCGTTATTGTTCGTCGCACTGTTTGGTGACTCTGAATAACTTTTGGCTGATCGCACGGTCTTGCACCGGCGACGCATCTTTCAAATGTCTGCCTTATCAACTGTCGATGGTAGGTTCTGCGCCTACCATGGTTGTAACGGGTAACGGGGAATCAGGGTTCGATTCCGGAGAGGGAGCCTGAGAAACGGCTACCACATCCAAGGAAGGCAGCAGGCGCGCAAATTACCCACTCCCGGCACGGGGAGGTAGTGACGAAAAATAACGATACGGGACTCATCCGAGGCCCCGTAATCGGAATGAGTACACTTTAAATCCTATAACAAGGACCAATTAGAGGGCAAGTCTGGTGCCAGCAGCCGCGGTAACTCCAGCTCTAATAGCGTATATTAAAGTTGTTGCGGTTAAAAAGCTCGTAGTTGAATCTGTGTTCCGCGCTGTCGGTTCACCGCCCGCGGTG-TTAACTGGCACGTCTCGCGGAACGTCCTGCCGGTGGATGCGTGTCCTTTGTTTTCTT-ACCCATTATGCGTGTGCAACTCCGGTTGTTACTGTATAGTGCGGTGGGG-TTCAAATGTGTCACCATCCGACTCAATAATCCTGTCGCGGTGCTCTTAATTGAGTGTCGAGGCGGGCCGGCACGTTTACTTTGAACAAATTAGAGTGCTCAAAGCAGGCTAAAATTTCGCCTGAATACTGTGTGCATGGAATAATGGAACAGGACCTCGGTTCTATTTTGTTGGTTTTCGGAACCCCGAGGTAATGATTAATAGGGACAGATGGGGGCATTCGTATTGCGACGTTAGAGGTGAAATTCTTGGATCGTCGCAAGACGGACAGAAGCGAAAGCATTTGCCAAAAATGTTTTCATTAATCAAGAACGAAAGTCAGAGGCTCGAAGGCGATCAGATACCGCCCTAGTTCTGACCATAAACGATGCCAGCTAGCGATCCGCCGACGTTCCTCCGATGACTCGGCGGGCAGCTTCCGGGAAACCAAAGCTTTTGGGTTCCGGGGGAAGTATGGTTGCAAAGCTGAAACTTAAAGGAATTGACGGAAGGGCACCACCAGGAGTGGAGCCTGCGGCTTAATTTGACTCAACACGGGAAACCTCACCAGGCCCGGACACCGGAAGGATTGACAGATTGAGAGCTCTTTCTTGATTCGGTGGGTGGTGGTGCATGGCCGTTCTTAGTTGGTGGTGCGAATTGTCTGGTTAATTCCGATAACGAACGAGACTCTAGCCTGCTAAATAGGCGTTA-TT-CCGGTATCCTGAAGGCTCGTGTCTCT-CGTATTCTGGCGTGC-TTTAGT-TGTGGTGT-ATCA-TCGTCTAG-GCGGTGTGCATTGCAC---TGGGTGCG-TTCAGTGCGGGAGTGTCACGGTTTTTACTACCGGCGTACAT-ATAAATCTTCTTAGAGGGACAGGCGGCTTCTAGCCGCACGAGATTGAGCAATAACAGGTCTGTAATGCCCTTAGATGTTCTGGGCCGCACGCGCGCTACACTGAAGGAATCAACGTGTCTTCCCTGGCCGAACGGTCCGGGTAACCCGCTGAACCTCCTTCGTGCTAGGGATTGGGGCTTGCAATTGTTCCCCATGAACGAGGAATTCCCAGTAAGCGCGAGTCATAAGCTCGCGTTGATTAAGTCCCTGCCCTTTGTACACACCGCCCGTCGCTACTACCGATTGAATGATTTAGTGAGGTCTTCGGACTGGTACGCGGCGGCGTTTTAACGTCCGCCGATGTCGCTGGCTAGAATTTCAGGTAGACAAATGGAGTCATAAAGGTGGGAGTATGCATGGAGAATTGAGAGCTTCAAAGCTTAGATGTGAGAAAGTACGGTTGACCTACTCGAAGTGAGAGAGATTAAGACCACGAAACGATTTGTGTGCGCGCTTAAGAGGTAACGTGAAATTTAGATTACAAATGAAGTGTTCTCAAAATAACAATATGATACAACTTTTGACAAAGACACAAGTTACTAACGACTCTAGGCAACAATGGTTTCGAAACAATGCGCTCGTAAAGACGACTGCATAGAACAAGGAGATGGGGTCTCCTTGTAACAATGAACGTGCGCGATGCCGCACACAATATTTAATACTAAAGCTCTCCAGACTGATTAAGAGACAACATGTTTGGTCGGGTTACGATGGAGTCGTGATTGATGTGGCGTGGTGCTCGGATTCGAACTGGAGAAACATATGTAATAAACCGAACGTAGACGATAGAATTCGACGCTTATTGAGAATTCTTGAGTGTATG---------------------------CGCTCCAGTTCGACATGGGAAACTAAGACGTTGAGGGCTCCGGTATGTAGAAACGGAGCAAGAGGGAAAAGCCACACGGACGGAAAAG--GCAAGCAAATATGGAAAGATCAAGAACAGCGGCA--GACGGGCA--GGAGAAAAAACAAATAGGTTCACTAACCTTAACCGACAAACCCCAGTTAAGATTGTTATTGACCTCCCGGTTTGGAAAAACCAATTGGATGAGGACCAGGAGTTTGAAGAACAGATGGGTGAGGTGGATTATTGTGGGAGGGTATTACAAGAATGTGTGTGAAGTGGCTGACCACCCCAAAATGGGGAGTGAACTTGGAAGTGACCACGGGATAGTGTTCACCGGTCGTGGGCGTCATGAGGTACCTTAACCTGCTACGAGACATAAAGAATGACAAAGTTCACACTTAAGGCTGAGGGATTAAGGACTTTACCTTACGGATTCAAGAGTCACAAACTATGAGACATTTTTTAAGAGGGACGTTTTCAGCGCAAGCTGCGTTTGCCAGGGCGGGATTTCAAAGAACAAACTTTTGTTGTGAAGAGAGACATTCGTTATTCATCAATGGGGGATTGGCAGTTACGCGTTGTACGCGTAAGAATGAAAAGGTCCTTAGCACAGACGCTGGTTTTACTTTGCCACAATTGGACACGTCGGCTCGTCAATAAGTCCAATTGCGCAAAAGCAATTGAGAGTGCGCAATAAATTCAGTCGGGACCGGGGACAACGAGCGAGGTCTTCGGTGACAATGATTCAGACAAAGAGGAAGATAGTGTGTTTGATTCTGGAAGATCATCGTATAAAGAGTCCGTGAAACGGTTTAAAACTCATTTTATGAAAAAGCCCGGGAGACTTTGACGTTAAACCAATATAAAACATTAAGACTATGAGGTTACGCAAGTTTCGACTAAAGCTCTGACCTCACACACTGAGACTACAAGCGAGAACGTGCGAAAATTTTCTAAACGGCAACGGCGTGCATTTTGAACACACGTCGTCCAAAGCAGCAATCATGAAACTAAGAAAATGACAAACGGACAATACGAGCCAAACAGTAAGAGCCACGGAGCAACAGGAGGTAAGAAAGTGTTAGAAAAAAAAAATTTGAAGCTAAGACATTATAACTGAGTCAGAACGACGGAGAAAAATCATGCTTGGACAGAATTAATATTGACCCGATAGGTGCTGTGAAAATAGAGTCCATGAAAATTAAAAAACCACGGAAATTCG-------TATTTGGGCTGTCGGATATGGACTCCTAGATTTATCGGCGATTGGAACCGGTCTTATGGGAGACAATTAAAGTATGTACGCCAGCTTGTATATTTTTATGTATCCATTTATGGGGTTGGAATGTTGTCCTTATTTGGGCCCGAATGCTTCCCGATAAAAATAGTTTGTTCTCCCCTCTTACCTCTTTATAGTCATGTGAAAGGGCGGACGGTGACGTTACCCCCTTCTCTCATGCCAAGGGGCTCGTGACTGCATTTAGTTCACTGCGGGTTCTCATTTGGGCGTAATTATACACATATAAATCGTCGTGGATACTTGACGATCCTTTTGTTGTCGTGGATACGCTTTTYTYTTTTCTTCCGTTTGCGGGCATACATCTTTACGACGAATTAAACTCTTTTGACCGCGGGGGGGACCATTTTACACACTTTTATATCGCTAATCCCGATGAAAGATAAACAAGCAACAAGTTATTTATTACTAAATTAAGAAAATAAGTTGATAAAAACATTGACAAGAATAGCGGAGGTTTTTACAGAAATATCAACATTTAAAATCCTTAACTAATATCATTAAAAAAATTTTGTAAGTTTCTAAGAACACTACTATTTATTTTGCARACAGCAATTTCATTTTTACTGCTTTTTGAAAATAGAAAGCTCCGAAGCACCTGCTCACTAATGCGGTG--------------CACTCGACCCCAGCTCCTCCAAGCCCGCCAACTTCGCYCCACCT-CCGCACCCCTCCCCCCA-ACCC-AAAGACGCCTGAACCCGGCACATCGTAATGATCCCTCGGTCGGCCGTGCCACTCTGCATTCTCTAGTTCAACAGAATTTTGGCGTTACTCGCGTTACTCCCTCATTATTACCCCTCCTCGACCACCCCTTAAACAAGAAAACCCGCATACAGGTCCCAGTCGCGTCAAACCTCCCGCGATTCCGACCCTCTCGCCATTCCCTCCAACGCGCCAATCGTGCCGAGTTTGAATCCTGAACCCTTAGAACCCCCCTTTCATCCCCCGAACTCCCACCGAAAGCCCGCAGAACTTACCGAACTCTTACTATATTGGTTGCTGGCAAATAGATGTGTTCCTGTCTTTTCGGATGGCCTGTGGACGGCGGTTTTGTTTACCATGTATGCATGACAAGAGCTGTCAGGGGAAAGCAAACGTTACTGACGGTTGGTTCCCCGTCTGTCGGGCCCAGGGACGGGCAGGGAATCTCGAGGGTGATCCATATTAGAGTCTAGAGGGAGGGGGGAAAAGGAGTTCGCAGTAGTGTGATTGTGGCTGTGCAGCTATTAGCCTGGGACACA----TTCAAAAAATAYTAAAATAAAAKTTRTATATTATTTATATTTATAATTTRAATTATAACATAATTAAAATTTAATTAATTAATAATTTTACATAGATAAATAAATAATTCCATATWCTTAAAGGTRATTAACAAWATATASTTTTTTTTCTAAAAAAATCAATATAAAAATTTAAAAATATTAAATTTATAATATATTTTTCAAARACTTACATAT
	Bembidion_genei_illigeri                 agcccagcactgaagcccgtggtcggaaacggctactgggcaatgtagtgtttGggagagcccgtttaacccgagtattattagcgtgtccaagtccttcttGAAGGGGGCCACTC-GCCCGTAGTGGGTGCCAGGCCCGTAGTGACCGTTGATATGTTCGGGTGGGTTTCTCCTTAGAGTCGGGTTGCTTGAGAGTGCAGCTCTAAGTGGGTGGTAAACTCCATCTAAGGCTAAATATTACCACGAGACCGATAGCGAACAAGTACCGTGAGGGAAAGTTGAAAAGAACTTTGAAGAGAGAGTTCAAGAGTACGTGAAACCGTTCAGGGGTAAACCTGAGAAACCCGAAAATTCGAACGGGGAGATTCAATTGCTTTACCGGTGGTGATCAATAGTGCA------GAGACGAATATCG--G-T-TGCAG-TTTAGGCTGTT-CTATCTGTATACGCTCTGTTTTCTGTTGT----ATATTCATTGTCGGAGGCATGCACTTCTCCCCTTGTAGGACGTCGTGACCCGTTGAGCA----------TACGCCATCTACGGCTCGTGGTGGAGCCCGAA-TATAA-TT--TA-TTATAGT-CGGACCCATGATGACCTGATGGCTGCCCGACGGTATTAGCACAGGTAGTGGGTCGCTGTCGCATTG-CGCGGCGAGCGTTA-TGG-TTTTATGGCAAGTCACTGTATG--TTTAAAA-GTGGAAAT-CGGACCTAGTGCCGGTTCCGCACATATAGTACTGTTCGCTGTA-CGATCCTCTGA-CCGTTCCCG-TTACCAGTCGGCGACGCTTCAGTTTTGGGTAATCTCAGGACCCGTCTTGAAACACGGACCAAGGAGTCTAGCATGTGCGCGAGTCATTGGGATAAAACTCCTAAAGGCGAAATGAAAGTGAATGTTTACCTTGTGTgaacagagggaagatgggTGgcGCtttgacgctgcctcgcattcccggggcgtcgcgcactcattgcga--agccaaattaaggtgaAaccgcgaaaggCTCATTAAATCAGTTATGGTTCCTTAGATCGTACCCACATTTACTTGGATAACTGTGGTAATTCTAGAGCTAATACATGCAAACAGAGCTCCGACCGGAGACGGAAGGAGTGCTTTTATTAGATCAAAACCAATCGGCG-TCAGTA-CGTTTCGGCGTTACTGTTCGTCGCACTTTTTGGTGACTCTGAATAACTTTTGGCTGATCGCACGGTCTTGCACCGGCGACGCATCTTTCAAATGTCTGCCTTATCAACTGTCGATGGTAGGTTCTACGCCTACCATGGTTGTAACGGGTAACGGGGAATCAGGGTTCGATTCCGGAGAGGGAGCCTGAGAAACGGCTACCACATCCAAGGAAGGCAGCAGGCGCGCAAATTACCCACTCCCGGCACGGGGAGGTAGTGACGAAAAATAACGATACGGGACTCATCCGAGGCCCCGTAATCGGAATGAGTACACTTTAAATCCTATAACAAGGACCAATTAGAGGGCAAGTCTGGTGCCAGCCGCCGCGGTAACTCCAGCTCTAATAGCGTATATTAAAGTTGTTGCGGTTAAAAAGCTCGTAGTTGAATCTGTGTTCTGCGCTGTCGGTTCACCGCCCGCGGTG-TTAACTGGCACGTCTCGCAGAACGTCCTGCCGGTGAATGTGTGTCCTTTGTCTACTT-GCCCATTATGCGTGTGCAACTCCGGTTGTTACTGTATAGTGCGTGTAAGGTTCAAATGTGTCACCATTCGACTCAATAATCCTGTCGCGGTGCTCTTAACTGAGTGTCGAGGCGGGCCGGCACGTTTACTTTGAACAAATTAGAGTGCTCAAAGCAGGCTAAAATTTTGCCTGAATACTGTGTGCATGGAATAATGGAACAGGACCTCGGTTCTATTTTGTTGGTTTTCGGAACCCCGAGGTAATGATTAATAGGGACAGATGGGGGCATTCGTATTGCGACGTTAGAGGTGAAATTCTTGGATCGTCGCAAGACGGACAGAAGCGAAAGCATTTGCCAAAAATGTTTTCATTAATCAAGAACGAAAGTCAGAGGCTCGAAGGCGATCAGATACCGCCCTAGTTCTGACCATAAACGATGCCAGCTAGCGATCCGCCGACGTTCCTCCGATGACTCGGCGGGCAGCTTCCGGGAAACCAAAGCTTTTGGGTTCCGGGGGAAGTATGGTTGCAAAGCTGAAACTTAAAGGAATTGACGGAAGGGCACCACCAGGAGTGGAGCCTGCGGCTTAATTTGACTCAACACGGGACACCTTACCAGGCCCGGACACCGGAAGGATTGACAGATTGAGAGCTCTTTCTTGATTCGGTGGGTGGTGGTGCATGGCCGTTCTTAGTTGGTGCTGCGAATTGTCTGGTTAATTCCGATAACGAACGAGACTCTAGCCTGCTAAATAGGCGTTA-TTACTGGTATCCTGAAGGCTCGTGGCTCT-CGTTTTCTGTCATGC-TTTCGC-TGTGGCGT-ATCA-TCGTTTAG-GCGGTGTGCGTCGCAC---GGGGTATG-TTCAGTGCGAGAGT-TCACGGTTTTTACTACCAGCGTACAT-ATAATTCTTCTTAGAGGGACAGGCGGCTTCTAGCCGCACGAGATTGAGCAATAACAGGTCTGTAATGCCCTTAGATGTTCTGGGCCGCACGCGCGCTACACTGAAGGAATCAACGTGTTTTCCCTGGCCGAGTGGTCCGGGTAACCCGCTGAACCTCCTTCGTGCTAGGGATTGGGGCTTGCAATTTTTCCCCATGAACGAGGAATTCCCAGTAAGTGCGAGTCATAAGCTCGCGTTGATTAAGTCCCTGCCCTTTGTACACACCGCCCGTCGCTACtactgATTGaatGAtttAGtgaggtcttcggactggtacgcggt-gcgttttgacgt-cgccgatgtcgct--TtAGAATTTCAgGTAGACAAATGGAGTCATAAAGGTGGGAGTATGCATGGAGAATTGAGAGCTTCAAAGCCTAGATGTGAGAAAGTACGGTTGACCTACTCGAAGTGAGAGAGACTAAGACCACGAAACGATTTGTGTGCGCGCCTAAGAGGTAACGTGAAATTTAGATTACAAATGAAGTGTTTTCAAAATAACAATATGATACAACTTTTGAAAAAGACACAAGCTACTAACGACTTTAAGCAACAATGGTTTCGAAACAATGCGCTCGTAAAGACGACTGCATAGAACACGGAGATGGGGTCTCCTTGTAACAATGAACGTGCGCGATGCCGCACACAATATTTAATACTAAAGCTCTCCAGACTGATTAAGAGACAACATGTTTGGTCGGGTTAAGATGGAGTCGTGATTGATGTGGCGTGGTGCTCGGACTCGAACTGGAGAAACATATGTAATAAACCGAACGTAGACGATAGAATTCGACGCTTATTGAGAATTCTTGAgTGtatgaatTAAATTGAAACCGTGGATAT----CGCTCCAGTTCGATATGGGAAACTAAGACGttgagggcTCCGGTATGTAGAAAGGGAGCAAGAGGGAAAAGCCACACGGAcggaAAAA--GcaAGCAaaTATGGAAagatCAAGAACAGCGGCA--GACGGGCA--GGAGAAAAAACAAATAGGTtcAYTAACCTTAAccgaCaaACCCCAGTTAAGACTGTTATTGACCTCCCGGTTTGGAAAAACCAATTGGATGAGGaccaGGAGtttgAAGAACAGATGGGTGAGGTGGACTATTGTGGGCGGgtattACAaGaATGTGTGTGACGTGGCTGACCACCCCAAAATGGGGAGTGAActTGGAACTGACCACGGGATAGTGTTCACCGGTCGTGGGCGTCATGAGGTACCTTAACCTGCTACGAGACATAAAGAATGACAAAGTTCACACTTAAGGCTGAGGGATTAAGGACTTTACCTTACGGATTCAAGAGTCACAAACTATGAGACATTTTTTAAGAGGGACGTTTTCAGCGCAAGCTGCGTTTGCCAGGGCGGGATTTCAAAGAACAAACTTTTGTTGTGAAGAGAGACATTCGTTATTCATCAATGGGGGATTGGCAGTTACGCGTTGTACGCGTAAGAATGAAAAGGTCCTTAGCACAGACGCTGGTTTTACTTTGCCACAATTGGACACGTCGGCTCGTCAATAAGTCCAATTGCGCAAAAGCAATTGAGAGTGCGCAATAAATTCAGTCGGgACCGGGGACAACGAGCGAGG---tcggtgacaatgactcagacaaagaGGAAGATAGTGTGTTTGATTCTGGAAGATCATCGTATAAAGAGTCCGTGAAACGGTTTAAAACTCATTTTATGAAAAAGCCCGGGAGATTTTGACGTTAAACCAATATAAAACATTAAGacTATGAGGCTACGCAAGTTTCGACTAAAGCTCTGACCTCACACATTGAGATTACAAGCGAGAACGTGCGAAAATCTTCTAAACGGCAACGGCGTGCATCTTGAACACACGtcgtccaaaRCAGCAATCATGAAACTAAGAAAATGACAAACGGACaaTACGAGccaaacAGTaagaGCCACGGAGCAACAGGAGGTAAGAAAGTGTTAGAAAAAAAAAATCTGACGCTAAGACatTATAATTGAGTCAGAAcgaCGGAGAAAaaGCATGCTTGGAcagAAtTAATACTGAcccgatagGtGCTGTGAAAAtagagtccatgaaaattaaaaaaccacggaaatt--actttattatttgggCTGTCGGATGTGGAcTCCTAGATTTATCGGCGATTGGAACCGGTCTTATGGGAGACAATTAAAGTATGTACGCCAGCTTGTATATTTTTATGTATCCATTTATGGGGTTGGAATGTTGTCCTTATTTGGGCCCGAATGCTTCCCGATAAAAATAGTTTGTTCTCCCCTCTTAGTTCTTTATAGTCATGTGAAGGGGCGGACGGTGACGTTACCCCCTTCTCTCATGCCAAGGGGCTCGTGACTGCATTTAGTTCACTGCGGGTTCTCATTTGGGCGTAATTATACACATATAAATCGTCATGGATAGTTGACGATCCTTTTGTTGTCGTGGATACGCTTTTCTCTTTTCTTCCGTTTGCGGGCATACATCTTTACGACGAATTAAACTCTTTTGACCGcggGGGGGACcATTttacacattttTGTACcgCCAATCCGGGTGAAGGATGAGCGGGCAAAAGGTTATCTACTGCCAAACTAGCAAAATAAGTAAATAAAACCATTAACAGCAACAGCGGAGATCTTTAAAGAAATGTTAGCATCAACAATCCTTAATTTTTACCGTACAGAAAATCTTGTAAATTTCTGAGAACACTACCATTTATTTCGCAGACGGCAAGTTCATCTTTACCGTTTGTTCAAAATAAAAAGCCCTGAAGCATTTGTCTACTGACGCGAagttCTAGCTTTAT--CGGCCCACCCCAGctccRCGAAGCCCCTCAACTCCGCCGCRCCT-RCAYACTCYCCCCCCTG-GCCC-TAGGACGCCYgAACCcSaYAAACCATAGCGAGCCGCCAGCCaGCCGCYCCaYTCTGCCTTCCCTCGTTCGatgGaATTGTAGCGTTGCCCGCGTTACcCCCTCATTATTACCCCTCCTCGACCACCCCTTAAACAAGAGATCCCGCTTACAGGTCCCAGTCGCGCCAGACCTCCCGCGATTCCGACCCTCTCGCCATCCCCTTCAACGCGCCGATTGTGCCGAGTTCGTAACCTGAACCCCTAGAGCCCCCTTTCCGTCCACCGACCTCCCACCGACAGTCCGCAGAACTCACCGAAtCCTTACCACAT--gctattaccaagtCGATGTATTTCTGTCCTTTCATCGAGCTTGTGAACGGTATGTTTACTAGTGATGCATGCRTGGCTGGAGTTGTCCCGGCGAAGCGGAYGTTCTGGATGGTTCTTCGTTTGTCTAGYKcRTCAACGAGTAAGTAAACARAGTGgaGggTGACCCACATAAGATACTGGAAGGAGGGARGGAGGAAGgTCTACGGCTGTgTGGTTGtggttCTGCAGccattagcctggaacac-atatttcaTAAAAAAaAATAATATAATTAATATTTCATTTATTTTTATAATTTAAAATATAATATAATTAAAACTTAATTAATTAATAATTTAAAGTGATTAGAATTTCAAAACACACTATTTAATCATAATTAATTATATATAATATTTCATTTAAATAATTTAATATTAATACAAAATTAAATAATAATTATAATATATTATTCAtaAACTTacatac
	Bembidion_hastii                         agcccagcactgaagcccgtggtcggaaacggctactgggcaatgtagtgtttaggagagcccgcttaacccgagtattgttagcgtgtccaagtccttcttgaagggGGCcactc-gCccgtagtggGTGCCAGGCccgtAGTGACCGTTGATATGTTCGGGTGGGTTTCTCCTTAGAGTCGGGTTGCTTGAGAGTGCAGCTCTAAGTGGGTGGTAAACTCCATCTAAGGCTAAATATTACCACGAGACCGATAGCGAACAAGTACCGTGAGGGAAAGTTGAAAAGAACTTTGAAGAGAGAGTTCAAGAGTACGTGAAACCGTTCAGGGGTAAACCTGAGAAACCCGAAAATTCGAACGGGGAGATTCAATTGCTTTACCGGTGGTGATCAATGGTGCAGTATTTGGGACGCATATGG--T-T-TGCAG-TTTCGGCTGTA-ATAC-TTTATACGCTCTGCTGTCTATTGT----GTATTCATTGTCGGAGGCATGCACTTCTCCCCTTGTAGGACGTCGTGACCCGTTGAGCA-------A-TAAAGCCATCTACGGCCCGTGGTGGAGCCCGTA-TGTAA-TT--TA-TTATTTG-CGGACCCATGGTGTCCTGATGGCTGCCCGACGGTATTAGCACAGGTATTGGGTCGCTGTCGCTTCG-CGCGGCGAGCGTTA-TGG-TTGTACGGCAAGTCACTGTATGTTTTTAAAT-GTGGAAAT-CGGACCTAGTGCCGGTTCTGCGCATATAGTACTGTTCGCTGTA-GGATCCTCTGA-CCGTTCCCG-TTACCAGTCGGCGACGCTTCAGTTTTGGGTAATCTCAggacccGTcttGaaacacggaccaaggagtctagcaTGTGCGcgagtcattgggataaaATTcctaaaGGcGcaatgaaagtaaaTGtttacctTGtGtgaacagagggaagatggGTGgcGCtttgacgctgcctcgcattcccggggcgtcgcgcactcat-------agccaaattaaggtgaaACcgcgaaaggcTCATTAAATCAGTTATGGTTCCTTAGATCGTACCCACATTTACTTGGATAACTGTGGTAATTCTAGAGCTAATACATGCAAACAGAGCTCCGACCGGAGACGGAAGGAGTGCTTTTATTAGATCAAAACCAATCGGCG-TCAGTATCGTTTCGGCGTTACTGTTCGTCGCAATGCTTGGTGACTCTGAATAACTTTTGGCTGATCGCACGGTCTCGTACCGGCGACGCATCTTTCAAATGTCTGCCTTATCAACTGTCGATGGTAGGTTCTGCGCCTACCATGGTTGTAACGGGTAACGGGGAATCAGGGTTCGATTCCGGAGAGGGAGCCTGAGAAACGGCTACCACATCCAAGGAAGGCAGCAGGCGCGCAAATTACCCACTCCCGGCACGGGGAGGTAGTGACGAAAAATAACGATACGGGACTCATCCGAGGCCCCGTAATCGGAATGAGAACACTTTAAATCCTATATCAAGGACCAATTAGAGGGCAAGTCTGGTGCCAGCCGCCGCGGTAACTCCAGCTCTAATAGCGTATATTAAAGTTGTTGCGGTTAAAAAGCTCGTAGTTGAATCTGTGTTCCGCGCTGTCGGTTCACCGCCCGCGGTG-TTAACTGGCACGTCTCGCGGAACGTCCTGCCGGTGGATGCGTGTCCTTTGTCTACTT-GCCCATTATGCGTGTGCAACTTCGGTTGTTACTGTATGGTGCGGTGAGG-TTCAAATGTGGCACCATCCGACTCAATAATCCTGTCGCGGTGCTCTTAATTGAGTGTCGAGGCGGGCCGGCACGTTTACTTTGAACAAATTAGAGTGCTCAAAGCAGGCTAAAATTTCGCCTGAATACTGTGTGCATGGAATAATGGAACAGGACCTCGGTTCTATTTTGTTGGTTTTCGGAACCCCGAGGTAATGATTAATAGGGACAGATGGGGGCATTCGTATTGCGACGTTAGAGGTGAAATTCTTGGATCGTCGCAAGACGGACAGAAGCGAAAGCATTTGCCAAAAATGTTTTCATTAATCAAGAACGAAAGTCAGAGGTTCGAAGGCGATCAGATACCGCCCTAGTTCTGACCATAAACGATGCCAGCTAGCGATCCGCCGACGTTCCTCCGATGACTCGGCGGGCAGCTTCCGGGAAACCAAAGCTTTTGGGTTCCGGGGGAAGTATGGTTGCAAAGCTGAAACTTAAAGGAATTGACGGAAGGGCACCACCAGGAGTGGAGCCTGCGGCTTAATTTGACTCAACACGGGAAACCTTACCAGGCCCGGACACCGGAAGGATTGACAGATTGAGAGCTCTTTCTTGATTCGGTGGGTGGTGGTGCATGGCCGTTCTTAGTTGGTGGTGTGAATTGTCTGGTTAATTCCGATAACGAACGAGACTCTAGCCTGCTAAATAGGCGTTA-TTACCGGTATCCTGAAGGCTCGTGTCTCT-CGTCTCCTGGCGCGC-TTTCGC-TGTGGCGT-ATCA-TCGTTTAG-GCGGTGTGCGTTGCAC---GGGGCACG-TTCAGTGCGAGAGT-TCACGGTTTTTACTACCGGCGTACAT-ATAATTCTTCTTAGAGGGACAGGCGGCTTCTAGCCGCACGAGATTGAGCAATAACAGGTCTGTGATGCCCTTAGATGTTCTGGGCCGCACGCGCGCTACACTGAAGGAATCAACGTGTTTTCCCTGGCCGAATGGTCCGGGTAACCCGCTGAACCTCCTTCGTGCTAGGGATTGGGGCTTGCAATTGTTCCCCATGAACGAGGAATTCCCAGTAAGCGTGAGTCATAAGCTCATGTTGATTAAGTCCCTGCCCTTTGTACACACCGCCCGTCGCTACTACCGAtTGAATGAtttaGtgaggtcttcggactggtacgcggcggagtttcgactt----------------CTAGAATTTCAGGTAGACAAATggAgtcatAAAGGTGGGAGTATGcatGGAGAATTGAGAGCTTCAAAGCCTAGATGTGAGAAAGTAAGGTTGACCTACTCAAAGTGAGAGAGATTAAGACCACGAAACGATTTGTGTGCGCGCCTAAGAGGTAACGTGAAATTTAGATTACAAATGAAGTGTTCTCAAAATAACAATATGATACAAGATTTGAAAAAGACACAAGCTACTAACGACTCTAAGCAACAATGGTTTCGAAACAATGCGCTCGTAAAGACGACTGCATAGAACAAGGAGATGGGGTCTCCTTGTAACAATGAACGTGCGCGATGCCGCACACAATATTTAATACTAAAGCTCTCCAGACTGATTAAGAgacAACATGTTTGGTCGGGTTAAGATGGAGTCGTGATTGAtGTGGCGTGGTGCTCGGATTCGAACTGGAGAAACATATGTAATAAACCGAaCGTAGACGATAGAATTCGACGCTTAttgagaatTCTtgagTGTatgaaTTAAATTGAAACCGCGGATATTTTGCGCTCCAGTTCGACATGGGAAACTAAgacgttgAGGGCTCCGGTATGTAGAAAGGGAGCAAGAGGGAAAAGCCACacGGACggAAAAG--GCAAGCAAATATGGAAAGATCAAGAACAGCGGca--gaCGGGCA--GGAGAAAAAACAAATAGGTTCACTAACCTTAacCGACAAACCCCAGTTAAGATTGTTACTGACCTCCCGGTTtggaAAAACCAATTGGATGAGGACCAGGAGTTTGAAGAACAGATGGGTGAGGTGGACTATTGTGGGAGGGTATTACAAGAATGTGTGTGAAGTGGCTGACCACCCCAAAATGGGGAGTGAACTTGGAActgACCACGgGATAGTGTTCACCGGTCGTGGGCGTCATGAGGTACCTTAACCTGCTACGAGACATAAAGAATGACAAAGTTCACACTTAAGGCTGAGGGATTAAGGACttTACCTTACGGATTCAAGAGTCACAAActaTGAGACATTTTTTAAGAGGGACGTTTTCAACGCAAGCTGCGTTTGCCAGGGCGGGATTACAAAGAACAAACTTTTGTTGTGAAGAGAGACATTCGTTatTCATCAATGGGGGATTGGCAGTTACGCGTTGTACGCGTAAgaatGAAAAGGTCCTTAGCACAGACGCTGGTTTTACTTTGCCACAATTGGACACGTCGGCTCGTCAATAAGTCCAATTGCGCAAAAGCAATTgagagtGCGCAATAAATTCAGTCGGGACCGGGGACAACGAGCGAGGtcttcggtgacaatgattcagacaaagaggaagataGTGTGTttgattctggaagatcatCGTATAAAGAGTCCGTGAAACGGTTTAAAACTCATTTTATGAAAAAGCCCGGGAGACTTTGACGYTAAACCAATATAAAACATTAAGACTATGAGGTTACGCAAGTTTCGACTAAAGCTCTGACCTCACACACTGAGATTACAAGCGAGAACGTGCGAAAATTTTCTAAACGGCaacgGCGTGCATCTTGAACACACGTCGTCCAAAGCAGCAATCATGAAACTAAGAAAATGACAAACGGACAATGTGAGCCAAACAGTAAGAGCCAcggaGCAACAGGAGGTAAGAAAGTGTTAGAAAAAAAAAATCTGACGCTAAGACATTATAATTGAGTCAGAACGACGGAGAAAAAGCATGCTTGGACAGAATTAATATTGAcccgataggtgctgtGAAAATagagtccaTGAaaattaaaaaaccacggaaattcgactttattatttgggCTgtcGGATGTGGACTCTTAGATTTATCGGCGACTGGAACCGGTCTTATGGGAGACAATTAAAGTATGTACGCCAGCTTGTATATTTTTATGTATCCATTTATGGGGTTGGAATGTTGTCCTTATCTGGGCCCGAATGCTTCCCGATAAAAATAGTTTGTTTTCCCCTCTTACTTTTTTATAGTCATGTGAAGGGGCGGACGGTGACGTTACCCCCTTCTCTCATGCCAAGGGGCTCGTGACTGCATTTAgTTCACTGCGGGTTCTCATTTGGGCGTAATTATACACATATAAATCGTCGTGGATAGTTGACGATCCTTTTGTTGTCGTGGATACGCTTTTCTTTTTTCTTCCGTTTGCGGGCATACATCTTTACGACGAACTAAACACTTTTgACCGCgggggggaccattttacacattttTACACCGTCGAtcttGGTAAAGGaTGGGCGGGCAAATGGCTATTTACTGCCGAATTAAAAAAACAAGTAAATAAAACCATTAACAGCAATAGCGGAGATTTTTATAGAAATACTAGCATTTACAACCTTTGATTTATATTTTACAGAAAATTTGGTGAGTCTCTAGGAACACTGCTATTTGTTTTGCAGaCGGCAAATCCAACTTTACTGCTTGTTCAAAATAAAAAGCTCCGGAGTACCTGTCCACtgacGcgCCgtTCTAACTTGATACTTATCCACCCTAGttcTTATAGGCCTCCCAACACTTTYCTWTCT-CCCCACGCCCTCCCCCR-aYCC-AAGGATGCCCGAACCYGACAAACCGTAGCGACCCACYAGCCGGCCGCCCCACTCTACCTTCTCTGGTTTAACAGAATGTTGGCGTTATCAGCGTTACCCCccCAtTACTACCCTTCCCCGACCACCCCTCAAACAAGAAATCCTGCTTACAGGTCcCAGTCGCGCCAAacCTCCCGcGATTCCGATCCTCTCGCCATTCCCTCCACCGCGCCAATCGCGcCGAGTTTGTGTCTTGAACCCcTAGAAACCCCTTTCCGTCCCCCGTCCTCCCACCGACAGCACACAGaacTCACTGAACTCTTACTACATtggccactggcaagccgaTTTGctcctgtgTTTTCGGGCGGCCCGCAAACGACAGCCTCCCCTACCATGTATACATGACAAGAGTTGCCGCGGCAAAGCGAACGCCCTCGACAGTTTgYTCCCCCTCTRTCGGATCTAAGGACAGACAGAGGGTCTGGGAAATGaRcCACATTAGACGCCGGAAGGGAGGGAGAAAGGGGGTCCGCAGTGGCGTGATTGtggctgtgCAActatTagcctggaacacaatatttcttaaTAAATAAAAATAAAAACGATATACTATTTATTCTTATTATTTATAATATAATTTAATTAAAAAATGATAAATTAATAAATATATAAGACTATATTTTAAATACCATTTTCCTAATTATTATCAACTAGACATATAATTTTATTTAATATATTTAGTATAATATCATAATAAAGTAAAATTAATAACATTTAATTTGaaaatttacatat
	Bembidion_lunulatum                      agcccagcactgaagcccgtggtcggaaAcggctactgGGCAATGTAGtGTTTGGGAGAGCCCGttTAACCCGAGTATTGTTAGCGTGTCCAAGtccttcttgaaggggGCCACAC-GCCCATAgagGGTGCCAGGCCCGTAGTGACCGTTAATATGTTCGGGTGGGTTTCTCCTTAGAGtCgRgTTGCTTGAGAGTGCAGCTCTAAGTGGGTGGTAAACTCCATCTAAGGCTAAATATTACCACGAGACCGATAGCGAACAAGTACCGTGAGGGAAAGTTGAAAAGAACTTTGAAGAGAGAGTTCAAGAGTACGTGAAACCGTTCAGGGGTAAACCTGAGAAACCCGAAAGGTCGAACGGGGAGATTCAATTGCTTTACCGGTGGTGATCAGTAGTGCAGTATTTGAGACGCATATGA--T-T-TATAG-TTTCGGCTGTA-TCAT-TGTATTCGCTCTGCTGTCTATTGT----GTATTCATTGTCGGAGGCATGCACTTCTCCCCTTGTAGGACGTCGCGACCCGTTGAGCA-------T-TCAAGCCATCTACGGCCTATGGTGGAGCCCGTTCTATAA-TT--TA-TTATAGT-CGGACCCATGGTGTCCTGATGGCTGCCCGACGGTATTAGCACAGGTATTGGGTCGCTGTCGCTTTG-CGCGGCGAGCGTTA-TGG-CTGTATGGCAAGTCACTGTATG-TTTTAATT-GCGGAAAT-CGGACCTAGTGCCGGTTCTGCGCATATAGTACTGTTCGCTGTA-TGGACCTCTGA-CCGTTCCCGTATACCAGTCGGCGACGCTTCAGTTTTGGGTAATTTCAGGACCCGTCTTGAAACACGGACCAAGGAGTCTAGCATGTGCGCGAGTCAttgGgataaaAttcctaaaggcGcaatgaaagtgAATGtttaccttgTGtgaacagagggaagatggGTGgcGCtttgacgctgCCTCGCattcccggggtgtcgcgcactcattgcga--agccaaattaaggtgAAAccgcgaaagGCTCATTAAATCAGTTATGGTTCCTTAGATCGTACCCACATTTACTTGGATAACTGTGGTAATTCTAGAGCTAATACATGCAAACAGAGCTCCGACCGgRgACGGAAGGAGTGCTTTTATTAGATCAAAACCAATCGGCGTTTAGTAGCATTTCGGTGTTATTATTCGTCGCACTTTTTGGTGACTCTGAATAACTTTTGGCTGATCGCACGGTCTTGCACCGGCGACGCATCTTTCAAATGTCTGCCTTATCAACTGTCGATGGTAGGTTCTGCGCCTACCATGGTTGTAACGGGTAACGGGGAATCAGGGTTCGATTCCGGAGAGGGAGCCTGAGAAACGGCTACCACATCCAAGGAAGGCAGCAGGCGCGCAAATTACCCACTCCCGGCACGGGGAGGTAGTGACGAAAAATAACGATACGGGACTCATYCGAGGCCCCGTAATCGGAATGAGTACACTTTAAATCCTTTAACAAGGACCAATTAGAGGGCAAGWCTGGTGCCAGCCGCCGCGGTAACTCCAGCTCTAATAGCGTATATTAAAGTTGTTGCGGTTAAAAAGCTCGTAGTTGAATCTGTGTTTCGCGCTGTCGGTTCACCGCCCGCGGTGTTTAACTGGCACGTCTCGCGAAACGTCCTGCCGGTGGATGCGTGTCCTTTGTTTACTT-CCCCATTATGCGTGTGCTACTT--GTAGTTACTGTATAGTGTGGTGGGGTTTCAAATGTGTCACCATCCGACTCAATAATCCTGTCGCGGTGCTCTTAATTGAGTGTCGAGGCGGGCCGGCACGTTTACTTTGAACAAATTAGAGTGCTCAAAGCAGGCTAAAATTTCGCCTGAATACTGTGTGCATGGAATAATGGAACAGGACCTCGGTTCTATTTTGTTGGTTTTCGGAACCCCGAGGTAATGATTAATAGGGACAGATGGGGGCATTCGTATTGCGACGTTAGAGGTGAAATTCTTRGATCGTCGCAAGACGGACAGAAGCGAAAGCATTTGCCAAAWATGTTTTCATTAATCAAGAACGAAAGTCAGAGGCTCGAAGGCGATCAGATACCGCCCTAGTTCTGACCATAAACGATGCCAGCTAGCGATCCGCCGACGTTCCTCCGATGACTCGGCGGGCAGCTTCCGGGAAACCAAAGCTTTTGGGTTCCGGGGGAAGTATGGTTGCAAAGCTGAAACTTAAAGGAATTGACGGAAGGGCACCACCAGGAGTGGAGCCTGCGGCTTAATTTGACTCAACACGGGAAATCTCACCAGGCCCGGACACCGGAAGGATTGACAGATTGARAGCTCTTTCTTGATTCGGTGGGTGGTGGTGCATGGCCGTTCTTAGTTGGTGGTGCGAATTGTCTGGTTAATTCcGATAACGAACGAGACTCTAGCCAGCTAAATAGGCGTTATTT-CCGGTATCCTGAAGGCTCGTGTCTCT-CGTctcctgGCgttM-tcttgt-TGTTTTgt-aTca-tcgTttag-gcRgtgtGcatYgcact--gGggttcg-ttcAGTGCGGGAGT-TCACGGTTTTTACTACCGGCGTACAT-ATAAATCTTCTTAGAGGGACAGGCGGCTTCtaGcCgCACGAGATTGAGCAATAACAGGTCTGTGATGCCCTTAGATGTTCtggGCcGCACGCGCGCTACACTGAaGGAATCAGCGTGTCTTCCCTGGCCGAATGGTCCGGGTAaCCCGctgAacCTCCTTCGTGCTAGGGATTGGGGCTTGCAATTTTTCCCCATGAACGAGGAaTTCCCagtAAgCGcgAGTCATAAGCTCgcgttgattaagtccctgccctttgtccacaccGCCcgtcgcTactaccgattGAAtgatttagtGAggtcttcggactggtacgcggcgttgTttcgacat-tgccgatgtcgctggttagaatTTCCGGTAGACAAATGGAGTCATAAAGGTGGGAGTATGCATGGAGAATTGAGAGCTTCAAAGCTTAGATGTGAGAAAGTACGGTTGACCTACTCAAAGTGAGAGAGACtaAGACcaCGAAACGATTTGTGTGCGCGCTTAAGAGGTAACGTGAAACTTAGATTACAAATGAAGTGTTTTCAAAATAACAAtaTGATACAACTTTTGACAAAGacACAAGTTACTAACGACTCTCGGCAACAATGGTTTCGAAACAGTGCGCTCGTAAAGACGACTGCATCGAACAAGGAGATggGGTCTCCTTGTAACAATGAACGTGCGCGATGCCGCACACAATACTTaatacTAAAGCTCTCCAGACTGATTAAGAGACAACATGTCTGGTCGGGTTAAGAtgGAGTCGTGATTGATGTGGCGTGGTGCtcGGATTCGAACTGGCGAAACATATGTAATAAAccgAACGTAGACGATAGAATTCGACGCTTattgagaattcttgagtgtatgAATTAAACTGAAACCGCGGATATCTTGCGTTCCAGTTCGACatgGGAaactaAGACGTTGAGGGCtccggTATGTAGAATCGGAGcaagAGGGAAAAGCCACACGGAAGGAAAAA--GCAAGCAAATATGGAAAGATCAAGAACAGCGGCA--GACGGGCa--gGCGAAAAAACAAATAGGTTCATTAACCTTAACCGACAAACCCCAGTTAAGATTGTTATTgaccTCCCGGTTTGGAAAAACCAATTGGATGAGGACCAggagTTTGAAGAACAGATGGGTGAGGTGGATTATTGTGGGCGGGTattacaagaatgtgTGTGAAGTGGCTGACCACCCCAAAATGGGGAGTGAActTGGAACTGACCACGGGATAGTGTTCACCGGTCGTGGGCGTCATGAGGTACCTTAACCTGCTacgAGACATAAAGAATGACAAAGTTCACACTTAAGGTTGAGGGATTAAGGACTTTACCTTACGGATTCAAGAGTCACAAACTATGAGACATTTTTTAAGAGGGACGTTTTCAGCGCAAGCTGCGTTTGCCAGGGCGGGATTTCAAAGAACAAACTTTTGTTGTGAAGAGAGACATTCGTTATTCATCAATGGGGGATTGGCAGTTACGCGTTGTACGCGTAAGAATGAAAAGGTCCTTAGCACAGACGCTGGTTTTACTTTGCCACAATTGGACACGTCGGCTCGTCAATAAGTCCAATTGCGCAAAAGCAATTGAGAGTGCGGAATAAATTCAGTCGGGACCGGGGACAACGAGCGAGG--------gacaatgactcagacaaagaGGAAGataGTGTGTTTgatTCTGGAAGATCATCGTATAAAGAGTCCGTGAAACGGTTTAAAACTCACTTTATGAAAAAGCCCGGGAGACTTTGACGCTAAACCAATATAAAACACTAAGACTATGAGGTTACGCAAGTTTCGACTAAAGCTCTGACCTCACACACTGAGACTACAAGCGAGAACGTGCGAAAATCTTCTAAACGGCAACGGCGTGCATCTTGAACACACGTCGTCCAAAGCAGCAATCATGAAACTAAGAAAATGACAAACGGACAATACGAGCCAAACAGTAAGAGCCACGGAGCAACAGGAGGTAAGAAAGTGTTAGAAAAAAAAAatYtgaCGCTAAGACATTATAATTGAGTCAGAACGACGGAGAAAAAGCATGCCTGGACAGAATTAATATTGACCCGATagGTGCTGTGAAAATAgagtCcatgaaaattaaaaaaccacggaaattagactttattatTTGggcTGTCGGATGTGGACTCTTAGATCTATCGGCGATTGGAACCGGTCTTATGGGAGACAATTAAAGTATGTACGCCAGCTTATATATTTTTATGTATCCATTTATGGGGTTGGAATGTTGTCCTTATTTGGGCCCGAATGCTTCCCGATAAAAATAGTTTGCTTTCCCCTCTTACCTCTTTATAgTCATGTGAAAGGGCGGACGGTGACGTTACCCCCTTCTCTCATGCCAAGGGGCTCGTGATTGCATTTAGCTCATTGCGGGTTCTCATTTGGGCGTAATTATACACATATAAATCGTCACGGATACTTGACGATCCTTTTGTTGTCGTGGATACGCTTTTCTTTCTTCCTCCGTTTGCGGGCATACATCTTTACGACGAACTAAACTcTTttgAccgcgggggggaCCATcttacacattttcacaTCGCTAATTCCGATGAAGGATTAATAAACAGTAAGTCACTGCCTACTAAATTAAWAAMATAAGTTGATCAAACCATTAACAATAACAGCAAAGATWCTTATAAAAGYATCAACACTAAAAATTTTTAACTCATATAAAYAGAAAGAYTCAATGAATTACACAGAACACCCYYATTTACTTTACAAGCAGCATAYCCAMCTTTGTTGTCTGTYGAAAACCTAAAGCTTTgGAGCTCCCGTTCActaacttaYcgTACTAACATATAACTAATCCATCCcgGTTcTGTRYGGCCTGTTRATTCTTTTGCATCC-CTCTTTTCTATTCCAAA-GACY-AGAGGTGCCCAGACTTAACATACCGTGGTGRtTAGCCAGCCGGCCACGtYACCCTATATATTCTAGTTTAAcaggatATTGGCGTTGTCCGCGTTACcCCCTCATTACTACCTATCCTCGACCACCACttAAACAAGAAAACCCGCTGACAGGTCCCAGTCGCGCCAAACCTCCCGCGATTTCGATCCTCTCGACATTCCCTCCAACGAGCCAATCGTACCGAGCTTGCAACTTGAACCTCTAGAAACTTCTTTTCGTCCCCCGCATTCCTGCCGAAAGCCCACAGAACTCACCGAATTCTTACTATAT-----actaccaagCCGRccTACCCcTGTCTTCCCAACGGGCCCGCCAACGGCGAATCCACTCCTTACGCACGCACGACAACAGTTGCCCCGAGAAGGCAAACCGCCCAGACCGCTAGTGCTCCGTCTAGCGCATCCGCGGACGGGCAGACAGCCCCGAGGGCGACCCACCCCGRGCCTTAGGGgSaAGGAAGAAAAGGACTCTGTATTCTTATGATTGTGGCTGCGCAGcgaatagtctagaatacaatatcTTttAAAAAATAAAAATTAAAATTCTATATTATTTTTTTTTTTTATTTAAATTATAATATAAATAAAGCTTAACTAATTATTATATATAAATAAATGTATATATTACTCTATATATTTAACTATAATTATTATGACATAATATTTAATTTAAAAAAATTAATATAATAATATAGTATACCAACATTTATAATATATCAttCataattatttatac
	Bembidion_planum                         agcccagcactgaagcccgtggtcggaaacggctactgGGCAATGTAGTGTTTGGGAGAGCCCAATTAACCCGAGTATTGTTAGCGTGCCCAAGtccttcttgAAGGGGGCCACAC-GCCCATAGGGGGTGCCAGGCCCGTAGTGACCGTTGACATGTTCGGGTGGGTTTCTCCTTAGAGTCGGGTTGCTTGAGAGTGCAGCTCTAAGTGGGTGGTAAACTCCATCTAAGGCTAAATATTACCACGAGACCGATAGCGAACAAGTACCGTGAGGGAAAGTTGAAAAGAACTTTGAAGAGAGAGTTCAAGAGTACGTGAAACCGTTCAGGGGTAAACCTGAGAAACCCGAAAATTCGAACGGGGAGATTCAATTGCTTTGCCGGTGGTGATCAATAGTGCAGTATTTGGGACGTATATAC--T-T-TGCAG-TTTCGGCTGTA-AAAC-TTTATGCGCCCTGCTGTCTGTTGT----TTTATCATGGTCGGAGGCATGCACTTCTCCCCTTGTAGGACGTCGCGACCCGTTGAGCA---------TTACGCCATCTACGGCCCATGGTGGAGCCCGGC-TATAATTT--TA-TTATATGTTGAACCCATGGTGACCTGATGGCTGCCCGACGGTATTAGCACAGGTATTGGGTCGCTGTCGCTTTG-CGCGGCGAGCGTTA-TGC-TTGTATGGCAAGTCACTGTATGT-----ACT-GTGGAAAT-CGGACCTAGTGCCGGTTCTGCGCATATAGTACTGTTCGCTGTA-TGATCCTCTGA-CCGTTCCCG-TTACCAGTCGGCGACGCTTCAGTTTTGGGTAATCTCAGGACCCGTCTTGAAACACGGACCAAGGAGTCTAGCATGTGCGCGAGTCATTGGGataaaAttcctaaagGCGTAAtgaaagTAAATGTTTaccttgTGTgaacagagGgaagatgggtggcgcattgaagctgccccgcattcccggggcgtcgcgcactcattgcga--------------gtgaaaccgcgaaaggctcattaaatcagttatggttccttaGATCGTACCCACATTTACTTGGATAACTGTGGTAATTCTAGAGCTAATACATGCAAACAGAGCTCCGACCGGAGACGGAAGGAGTGCTTTTATTAGATCAAAACCAATCGGCG-TCAGTATCGTTTCGGCTTTACTGTTCGTCGCACTTTTTGGTGACTCTGAATAACTTTTGGCTGATCGCACGGTCTCGCACCGGCGACGCATCTTTCAAATGTCTGCCTTATCAACTGTCGATGGTAGGTTCTGCGCCTACCATGGTTGTAACGGGTAACGGGGAATCAGGGTTCGATTCCGGAGAGGGAGCCTGAGAAACGGCTACCACATCCAAGGAAGGCAGCAGGCGCGCAAATTACCCACTCCCGGCACGGGGAGGTAGTGACGAAAAATAACGATACGGGACTCATCCGAGGCCCCGTAATCGGAATGAGTACACTTTAAATCCTTTAACAAGGACCAATTAGAGGGCAAGTCTGGTGCCAGCAGCCGCGGTAACTCCAGCTCTAATAGCGTATATTAAAATTGTTGCGGTTAAAAAGCTCGTAGTTGAATCTGTGTGACGCGCTGTCGGTTCACCGCCCGCGGTG-TTAACTGGCACGTCTCGCGGCACGTCCTGCCGGTGGATGCGTGTCCTTTGTCTACTT-GCCCATTATGCGTGTGCAACTTCGGTTGTTACTGTATAGTGCGTGTAAGGTTCAAATGTGTCACCATCCGACTCAATAATCCTGTCGCGGTGCTCTTAATTGAGTGTCGAGGCGGGCCGGCACGTTTACTTTGAACAAATTAGAGTGCTCAAAGCAGGCTAAAATTTTGCCTGAATACTGTGTGCATGGAATAATGGAACAGGACCTCGGTTCTATTTTGTTGGTTTTCGGAACCCCGAGGTAATGATTAATAGGGACAGATGGGGGCATTCGTATTGCGACGTTAGAGGTGAAATTCTTGGATCGTCGCAAGACGGACAGAAGCGAAAGCATTTGCCAAAAATGTTTTCATTAATCAAGAACGAAAGTCAGAGGCTCGAAGGCGATCAGATACCGCCCTAGTTCTGACCATAAACGATGCCAGCTAGCGATCCGCCGACGTTCCTCCGATGACTCGGCGGGCAGCTTCCGGGAAACCAAAGCTTTTGGGTTCCGGGGGAAGTATGGTTGCAAAGCTGAAACTTAAAGGAATTGACGGAAGGGCACCACCAGGAGTGGAGCCTGCGGCTTAATTTGACTCAACACGGGAAACCTCACCAGGCCCGGACACCGGAAGGATTGACAGATTGAGAGCTCTTTCTTGATTCGGTGGGTGGTGGTGCATGGCCGTTCTTAGTTGGTGGTGCGAATTGTCTGGTTAATTCCGATAACGAACGAGACTCTAGCCTGCTAAATAGGCGTTA-TTACCGGTATCCTGAAGGCTCGTGTCTTC-CGTCTCCTGTCGTTC-TTTCGC-TGTGGCGT-ATCA-TCGTTTAG-GCGGTGTGCGTCGCAC---GGGGTTCG-TACAGCGCGGGAGT-TCACGGTTTTTACTACCGGCGTACAT-ATAATTCTTCTTAGAGGGACAGGCGGCTTTTAGCCGCACGAGATTGAGCAATAACAGGTCTGTGATGCCCTTAGATGTTCTGGGCCGCACGCGCGCTACACTGAAGGAATCAACGTGTTTTCCCTGGCCGAGTGGTCCGGGTAACCCGCTGAACCTCCTTCGTGCTAGGGATTGGGGCTTGCAATTTTTCCCCATGAACGAGGAATTCCCAGTAAGCGCGAGTCATAAGCTCGCGTTGATTAAGTCCCTGCCCTTTGTACACACCGCCCGTCGCTACTACCGATTGAATGATTTAGTGAGGTcttcggaCTGGTACGCGgtgacgttttgacat-cg----tgtcgctggctAGAATTTCAGGTAGACAAATGGagtcATAAAGGTGGGAGTATGCATGGAGAATTGAGAGCTTCAAAGCCTAGATGTGAGAAAGTAAGGTTGACCTACTCGAAGTGAGAGAGActAAGACCACGAAACGATTTGTGTgcGCGCTTAAGAGGTAACGTGAAActtAGATTACAAATGAAGTGTTCTCAAAATAACAATATGATACAACTTTTGACAAAGACACAAGCTACTAACGACTCTAGGCAACAATGGTTTCgAAACAATGCGCTCgtaAAGACGACTGCATAGaaCAAGGAGATGGGGTCTCCTTGTAACAATGAACGTGCGCgatGCCGCACACAATATTTAATACTAAAGCTCTCCAGACTgatTAAGAgacAACATGTTTgGTCGGGTTAAGATGGAGTCGTGATTGATGTGGCGTGGTGCtcGGATTCGAaatggagaaacatatgtAATaaaccgaacgtagacgatagaaTTCgacgcttattgagaattcttgagtgtatgaattaaattgaaaccgcggatattttg------agttcgacatgggaaactaagacgTTGAGGGCTCCGGTATGTAGAAAGGGAGCAAGAGGGAAAAGCCAcacgGACGGAAAAG--GCAAGCAAATATggaaAGATCAAGAACAGCGGCA--GACGGGCA--GGAGAAAAAACAAATAGGTTCATTAACCTTAACCGACAAACCCCAGTTAAGATTGTTATTGACCTCCCGGTTTGGAAAAACCAATTGGATGAGGACCAGGAGTTTGAAGAacagATGGGTGAGGTGGACTATTGTGGGCGGGtaTTACAAGAaTgtgtgtgaagtggc----CACCCCAAAATGGGGAGTGAACTTGGAACTGACCACGGGATAGTGTTCACCGGTCGTGGGCGTCATGAGGTACCTTAACCTGCTACGAGACATAAAGAATGACAAAGTTCACACTTAAGGCTGAGGGATTAAGGACTTTACCTTACGGATTCAAGAGTCACAAACTATGAGACATTTTTTAAGAGGGACGTTTTCAGCGCAAGCTGCGTTTGCCAGGGCGGGATTTCAAAGAACAAACTTTTGTTGTGAAGAGAGACATTCGTTATTCATCAATGGGGGATTGGCAGTTACGCGTTGTACGCGTAAGAATGAAAAGGTCCTTAGCACAGACGCTGGTTTTACTTTGCCACAATTGGACACGTCGGCTCGTCAATAAGTCCAATTGCGCAAAAGCAAttgAGAGTGCGGAATAAaTtcaGtcgggaccggg-------------------ggtgacaatgattcagacaaagaggAAGATAGTGTGTTTGATTCTGGAAGATCATCGTATAAAGAGTCCGTGAAACGGTTTAAAACTCACTTTATGAAAAAGCCCGGGAGACTTTGACGTTAAACCAATATAAAACATTAAGACTATGAGGCTACGCAAGTTTCGACTAAAGCTCTGACCTCACACACTGAGACTACAAGCGAGAACGTACGAAAATCTTCTAAACGGCAACGGCGTGCATCTTGAACACACGTCGTCCAAAGCAGCAATCATGAAACTAAGAAAATGACAAAAGGACAATAAGAGCCAAACAGTAAGAGCCACGGAGCAACAGGAGGTAAGAAAGTGTTAGAAAAAAAAAATCTGACGCTAAGACACTATAATTGAGTCAGAACGACGGAGAAAAAGCATGCTTGGACAGAATTAATATTGACCAGATAGGTGCTGTGAAAATagagtccatgaaaattaaaaaaccacggaaattcgactttattatttgggcTgTcGGATGTGGACTCTTAGATTTATCGGCGATTGGAACCGGTCTTATGGGAGACAATTAAAGTATGTACGCCAGCTTGTATATTTTTATGTATCCATTTATGGGGTTGGAATGTTGTCCTTATTTGGGCCCGAATGCTTCCCGATAAAAATAGTTTGTTTTCCCCTCTTACTTCTTTATAGTCATGTGAAGGGGCGGACGGTGACGTTACCCCCTTCTCTCATGCCAAGGGGCTCGTGACTGCATTTAGTTCATTGCGGGTTCTCATTTGGGCGTAATTATACACATATAAATCGTCGTGGATAGTTGAcGATCCTTTTGTTGTCGTGGATACGCTTTTCTTTCTTCTTCCGTTTGCGGGCATACATCTTTACGACGAATTAAACTCTTTTGACCgcgggggGgacCATCTTACACATTTTtGCACCACCAATtYtGGTAAAGGATCGACGGACAAAAGGCTATCTACTGCTAAATCGaaAAAACATGTAAAAAAAACCATTagCAATACCGGCGAAGATTTTTACAGAAATATTAATATTTACAATTCtTAATTTatACCATTTAAaAAATCTTGTTAGTTTTTAaGAACACTACCATTTATTTtgCAaaCAGCaATGTCATCTTTATTGCTTGTtTAAAataaaaagcTctgacttacctgtctactggcgcgatgttctaacttactac--atcccccccRgcTCCTCCAAGCCCCCCAACACTTTYGTGTCT-CCCCAcYcCCTCTCCTA-ACCA-CAGGACGCCCAGACCCGACAAACTATAGTGACCCGCTAGCGGACCGTCCCACTCCRCATTCTCTGGTTCAATAAAAtgttggcg--ATTCGCGTTACTCCCTCATTACAACCCCTCCCCGACCACCACTCAAACAAGAAAACCCGCTTGCAGGTCCCAGTCGCGCCAAACCTCCCGCGATTCCGACCCTCTCGACATCCCCTCCAACGCGCCAATTGCGCCGAGTTTGCATCCTGATCCCCTAGAGCCCCCTTTCCGTCCCCCGACCTCCCACCGCCAGCCCACagAACTCACcGaactctt----------ctactggcaaaYagATTAACTCCTGTCTCTCCGGGCGGCCCGCGAGCGGCGGCTCTCTCTACGACGTATGCAGGGCAAGAGCTGTCAGGGGAAAGCAGATGCCGCCGATAGCTGATACCCCATCTGGCGGATCCAAGGACGGACAGGGGACCCCGGGGGCGAGCCATTTTAGGGTCTAGAGGGAACGGAGGAAGGAGGTTCGCAGTAGCGTGATTGTAgCTGTGCAGttattagcttagaacacaaaactttatAaAAGATAAAGATAAAAATTGAATATTATTTATTTTTTTAATTTAAAATATGATATAAACAAAACTTAACTAATTATTAAACATAAATAAATATAATAGAAAATCCGCATATTTAAATGCGATTAATAATAAATAGAATCTTTTTTAATATAATTAAAATAAAAATACAATACAAAAATATTTATAATATATTATTCCaaggcTCACACAT
	Bembidion_properans                      ----------tgaagcccgtggtcggaaacggctactgggcaatgtagtgtttaggagaGCccgtttaacccgagtatttttagcgtgttcaagtcctTCTTgAAGGGGGCcactc-gcCCaAagaGGGTGCCAGGCCCGTTGTGACCGTTAATATATTCGGGTGGGTTTCTCCttagagTCGGGTTGCTTGAGAGTGCAGCTCTAAGTGGGTGGTAAACTCCATCTAAGGCTAAATATTACCACGAGACCGATAGCGAACAAGTACCGTGAGGGAAAGTTGAAAAGAACTTTGAAGAGAGAGTTCAAGAGTACGTGAAACCGTTCAGGGGTAAACTTGAGAAACCCGAAAGGTCGAACGGGGAGATTCAATTGCTTTACCGGTGGTGATCAATAGTGCAGTATTTGGGACGCATATGG--T-A-TGCAG-TTTCGGCTGTA-GCAT-TGTATACGCTCTGCTGTCTGTTGT----GTATTCATTGCCGGAGGCATGCACTTCTCCCCTTGTAGGACGTCGTGACCCGTTGAGCA---------TTAAGCCATCTACGGCCCATGGTGGAGCCCGTA-TGTAA-TT--TACTTATATT-CGGACCCATGGTGTCCTGATGGCTGCCCGACGGTAATAGCACAGGTATTGGGTCGCCGTCGCTTCG-TGCGGCGGGCGTCA-TGG-TTATATGGCAAGTCACTGTATG--TT----T-GTGGAAAT-CGGACCTAGTGCCGGTTCTGCGCATATTGTACTGTTCGCTGTA-GAATCCTCTGA-CCGTTTCCG-TTACCAGTTGGCGACGCTTCAGTTTTGGGTAATCTCAAGACCCGTCTTGAAACACGGACCAAGGAGTCTAGCATGTGcGcgagtcATTGGGATAAAATtcctaaaggcGCAatgaaagtaaaTGTttaccttgtgtgaacagagggaagatggGTggcGcattgacgctgcctcgcattcccggggcgtcg----------------agccaaattaaggtgaaaccgcgaaaggctCaTTaaatcagTTATGGTtccttaGATcGTACCCACATTTACTTGGATAACTGTGGTAATTCTAGAGCTAATACATGCAAACAGAGCTCCGACCGGATACGGAAGGAGTGCTTTTATTAGATCAAAACCAATCGGCG-TCAGTAGCGTTTCGGCGTTACTGTTCGTCGCACTGTTTGGTGACTCTGAATAACTTTTGGCTGATCGCACGGTCTTGCACCGGCGACGCATCTTTCAAATGTCTGCCTTATCAACTGTCGATGGTAGGTTCTGCGCCTACCATGGTTGTAACGGGTAACGGGGAATCAGGGTTCGATTCCGGAGAGGGAGCCTGAGAAACGGCTACCACATCCAAGGAAGGCAGCAGGCGCGCAAATTACCCACTCCCGGCACGGGGAGGTAGTGACGAAAAATAACGATACGGGACTCATCCGAGGCCCCGTAATCGGAATGAGTACACTTTAAATCCTATCACAAGGACCAATTAGAGGGCCAGTCTGGTGCCAGCAGCCGCGGTAACTCCAGCTCTAATAGCGTATATTAAAGTTGTTGCGGTTAAAAAGCTCGTAGTTGAATCTGTGTTCCGCGCTGTCGGTTCACCGCCCGCGGTG-TTAACTGGCACGTCTCGCGGAACGTCCTGCCGGTGGATGTGTGTCCTTTGTTTACTT-ACCCATTATGCGTGTGCAACTCCGGTTGTTACTGTATAGTGTGGTGGGG-TTCAAATGTGTCACCATCCGACTCAATAATCCTGTCGCGGTGCTCTTAATTGAGTGTCGAGGCGGGCCGGCACGTTTACTTTGAACAAATTAGAGTGCTCAAAGCAGGCTAAAATTTTGCCTGAATACTGTGTGCATGGAATAATAGAACAGGACCTCGGTTCTATTTTGTTGGTTTTCGGAACCCCGAGGTAATGATTAATAGGGACAGATGGGGGCATTCGTATTGCGACGTTAGAGGTGAAATTCTTGGATCGTCGCAAGACGGACAGAAGCGAAAGCATTTGCCAAAAATGTTTTCATTAATCAAGAACGAAAGTCAGAGGCTCGAAGGCGATCAGATACCGCCCTAGTTCTGACCATAAACGATGCCAGCTAGCGATCCGCCGACGTTCCTCCGATGACTCGGCGGGCAGCTTCCGGGAAACCAAAGCTTTTGGGTTCCGGGGGAAGTATGGTTGCAAAGCTGAAACTTAAAGGAATTGACGGAAGGGCACCACCAGGAGTGGAGCCTGCGGCTTAATTTGACTCAACACGGGAAAGCTTACCAGGCCCGGACACCGGAAGGATTGACAGATTGAGAGCTCTTTCTTGATTCGGTGGGTGGTGGTGCATGGCCGTTCTTAGTTGGTGGTGTGAATTGTCTGGTTAATTCCGTTAACGAACGAGACTCTAGTCTGCTAAATAGGCGTTA-TT-CCGGTATCCTGAAGGCTCGTGTCTCT-CGTTTTCTGTCGTGC-TCTTGT-TGTGGTGT-ATCA-TCGCTCAG-GCGGTGTGCATTGCACG--GGGGTGCGTTTCAGTGCGAGAGT-TCACGGTTTTTACTACCGGCGTACAT-ATAAATCTTCTTAGAGGGACAGGCGGCTTCTAGCCGCACGAGATTGAGCAATAACAGGTCTGTAATGCCCTTAGATgTTCTGGGCCGCACGCGCGCTACACTGAAGGAATCAGCGTGTCTTCCCTGGCCGAACGGTCCGGGTAACCCGCTGAACCTCCTTCGTGCTAGGGATTGGGGCTTGCAATTGTTCCCCATGAACGAGGAATTCCCAGTAAGCGCGAGTCATAAGCTCGCGTTGATTAAGTCCCTGCCCTTTGTacaYacCGCCCGTCGcTaCtactgattgaatgatttagtgaggtcttcggactggtacgcggcggcgtttcgacat-cgccgatgtcgctggCTAGaaTTTCAGGTAGACAAATGGAGTCATAAAGGTGGGAGTATGCATGGAGAATTGAGAGCTTCAAAGCCTAGATGTGAGAAAGTACGGTTGACCTACTCGAAGTGAGAGAGACTAAGACCACGAAAAGATTTGTGTGCGCGCTTAagcggTAACGTGAAACTTAgatTACAAatgaAGTGTTTTCAAAATAacAATATGATACAACTTTTGAAAAAGACACAAGTTACTAACGACTCTAGGCAACAATGGTTTCGAAACAATGCGCTCGTAAAGACGACTGCATAGAACAAGGAGATGGGGTCTCCTTGTAACAATGAACGTGCGCGATGCCGCACACAATATTTAATACTAAAGCTCTCCAGACTGATTAAGAGACAACATGTTTggtcGGGTTAAGATGGAGTCGTGATTGATGTGGCGTGGTGCTCGGACTCGAACTGGCGAAACATATGTAATAAACCGAACGTAGACGATAGAATTCGACGCTTattgagAATTCTTGAGTgtatgaattaaattgaaaccgt----------cgctccagttcgacatgggaaactaaGAcgttgaGGGCTCCGGTATGTAGAAACggagcaAGAGGGAAAGGCCACACGGACGGAAAAG--GCAAGTAAATATGGAAAGATCAAGAACAGCGGca--gaCGGgcA--GGCGAAAAAACAAATAGGTTcactAACCTTAACCGACAAACCCCAGTTAAGACTGTTACTGACCTCCCGGTTTGGAAAaaccaATTGGATGAGGACCAGGAGTTTGAAGAACAGATGGGTGAGGTGgACTATTGTGggcgGGTaTTAcaAGaatgtgtgtgacgtggctgacCACCCCAAAATGGGGAGTGAACTTGgAACTGACCACGGGATAGTGTTCACCGGTCGTGGGCGTCATGAGGTACCTTAACCTGCTACGAGACATAAAGAATGACAAAGTTCACACTTAAGGCTGAGGGATTAAGGACTTTACCTTACGGATTCAAGAGTCACAAACTATGAGACATTTTTTAAGAGGGACGTTTTCAGCGCAAGCTGCGTTTGCCAGGGCGGGATTTCAAAGAACAAACTTTTGTTGTGAAGAGAGACATTCGTTATTCATCAATGGGGGATTGGCAGTTACGCGTTGTACGCGTAAGAATGAAAAGGTCCTTAGCACAGACGCTGGTTTTACTTTGCCACAATTGGACACGTCGGCTCGTCAATAAGTCCAATTGCGCAAAAGCAATTGAGAGTGCGCAATAAATTCAGTCGGgaCCGGGgacAACGAgcgaggtcttcggtgacaatgattcagacaaagaggaagatagtgtgtttgattctgGAagATCATCGTATAAAGAGTCCGTGAAACGGTTTAAAACTCACTTTATGAAAAATCCCGGGAGACTTTGACGTTAAACCAATATAAAACATTAAGACTATGAGGTTACGCAAGTTTCGACTAAAGCTCTGACCTCACACACTGAGATTACAAGCGAGAACGTGCGAAAATCTTCTAAACGGCAACGGCGTGCATCTTGAACACACGTCGTCCAAAGCAGCAATCATGAAACTAAGAAAATGACAAaAGGACAATACGAGCCAAACAGTAAGAGCCACGGAGCAACAGGAGGTAAGAAAGTGTTAGAAAAAAAAAATTTGACGCTAAGACACTATAACTGAGTATGAACGAcggaGAAAAAGCATGCCTGGACAGAATTAATATTgacccgataggtGctgTGAAAATAGagtCcatgaaaattaaaaaaccacggaaatta-actttattattTgggcTGTCGGATGTGGACTCTTAGATCTATCGGCGATTGGAACCGGTCTTATGGGAGACAATTAAAGTATGTACGCCAGCTTGTATATTTTTATGTATCCATTTATGGGGTTGGAATGTTGTCCTTATTTGGGCCCGAATGCTTCCCGATAAAAATAGTTTGCTCTCCCCTCTTAGCTCTTTATAGTCATGTGAAGGGGCGGACGGTGACGTTACCCCCTTCTCTCATGCCAAGGGGCTCGTGACTGCATTTAgCTCACTGCGGGTTCTCATTTGGGCGTAATTATACACATATAAATCGTCACGGATACTTGACGATCCTTTTGTTGTCGTGGATACGCTTTTTTTTCTTCTTCCGTTTGCGGGCATACATCTCTACGACGAATTAAACTCTTTTGACCGCGGGGGGGAccaTTttacacattttTGCaCCGCCGATCCGGGTAAAGGCTGAACGGACAGAAAGGTATATACCGCCGAATCAATAACACAAGCTAATAARRcCATTAACRGCAMTAGCAGAGRTTTTTATGGGAATATTAGCATTTGGAATCTTCAATACGTATTATAAGAAGAACGTTGTCAATTTTTAGGGACACCGCCCTTTACTCCGCAGACAGCaRTTTTGTTTGGGCTGCTTCTTCGAGACAAAAAGCTCTGGATTCCCTGTTcActaGCGCAatgctctggccg-----aacccccacccaGctccCCCCAGCCCcMYAACTCCACTTCACCT-CCCCCCCTTCCTCCCTR-AAMC-ACAGGCGCCCRGACCCAACATACCGCACCGAACCGCCGgYcAGCCGCGCAACCCCgCATACCCCGGTtcAACAgAatcttggcgttACCCGCGTTACtCcCTCATTATTACCCCTCCTCGACCACCCCTTAAACAAGAAAACCCGCACACAGGTCCCAGCCGCGCCAAACCTCCCGCGATTCCGACCCTCTCGCCATCCCCTCCAACGCGCCAATCGTGCCGAGTTTGAATCTTGAACCCTTAGGTCCCCCTTTTCGTCCCCCGTCCTCCTACCGCCAGCTCACAGAACTCGCCGACCtCTtgCTacattggctgctggcaagtcaatggacttgTACCTATTCGGGTGGCCCGCGAACGGCGGCCTTGCCTGCCAAGCATGCGCGACAAGAGCTGCCCGGGGGAGGCAAACGCCCGAGATGGCTCGCCCCCTTCCTGTCGGGCCCACGAGGGAGCTGRGGGCACMGAGGGCGGCCCATACTGGGGGTTAGGGGGGGCGGGTGAGGGGGGTYtGCGGTGCTGTGACTgtRgctGtgCGATtaTcagcctagagtac-ttgttttaaACAATATTATAATAAAATCAATATTTTATTTATACTTATGATTTAAGTTATAGTATAATTAAAGTTTATCAAGTTAATACTTATACCTAATTATAAATTCAGCGCCGACTATTCAGTCTCGATTAATTAGCAATAGTATTTAACTTAGAATAATCAATATAAAAGCAAAAAATAGTAAAACTAACAATATATTTTTTTAAAACtTacatat
	Bembidion_punctulatum                    agcccagcactgaagcccgtggtcgGAAACggctactgggcaatgtagtgtttaggaGAGCccgtttaaccCGAGTATTATTAGCGTGTCCAAGTCCTTcttgAAGGGGGCCACTC-GCCCGTAGAGGGTGCCAGGCCCGTAGTGACCGTTGATATGTTCGGGTGGGTTTCTCCTTAGAGTCGGGTTGCTTGAGAGTGCAGCTCTAAGTGGGTGGTAAACTCCATCTAAGGCTAAATATTACCACGAGACCGATAGCGAACAAGTACCGTGAGGGAAAGTTGAAAAGAACTTTGAAGAGAGAGTTCAAGAGTACGTGAAACCGTTTAGGGGTAAACCTGAGAAACCCGAAAATTCGAACGGGGAGATTCAATTGCTTTACCGGCAGTGATCAATGGTGCAGTATTTGAGACGCATATGG--G-T-TGCAG-TTTCGGCTGTT-TATC-ACTATTCGCTCTGCTGTCTGTTGT----GTATTCATTGTCGGAGGCATGCACTTCTCCCCTTGTAGGACGTCGTGACCCGTTGAGCA----------TATGCCATCTACGGCCCATGTTGTAGCCCGAA-TATAA-TT--TA-TTATAGA-CGGACCCTTGGTGACCTGATGGCTGCCCGACGGTATTAGCACTGGTAGTGGGTCGCTGTCGCTTCG-CGCGGCGAGCGTTA-TGG-TTTTACGGCAAGTATTTGTATG--TTTAAAG-GTGGAAAT-CGGACCTAGTGCCGGTTCTGCTCATACAGTACTGTTCGCTGTA-CGATCCTCTGA-CCGTTCCCG-TTACCTGTCGGCGACGCTTCTGTTTTGGGTAATCTCAGGGCCCGTCTTGAAACACGGACCAAGGAGTCTAGCATGTGCGCGAGTCATTGGGATAAAACTCCTAAAGGCGTAATGAAAGTAAATGTttacctTGTGTGaacagagggaagatgggtggcGctttgaagccGCCCcgcactcccggggcgtcgcgcactcattgcga--agccaaattaaggtgaaaccgcgaaaggctcattaaatcaGtTATggttccttaGATCGTACCCACATTTACTTGGATAACTGTGGTAATTCTAGAGCTAATACATGCAAACAGAGCTCCGACCGGAGACGGGAGGAGTGCTTTTATTAGATCAAAACCAATCGGCG-TCAGT-TCGTTTCGGCGTT-CTGTTCGTCGCACTTTTTGGTGACTCTGAATAACTTTTGGCTGAtCGCACGGTCTTGCACCGGCGACGCATCTTTCAAATGTCTGCCTTATCAACTGTCGATGGTAGGTTCTGCGCCTACCATGGTTGTAACGGGTAACGGGGAATCAGGGTTCGATTCCGGAGAGGGAGCCTGAGAAACGGCTACCACATCCAAGGAAGGCAGCAGGCGCGCAAATTACCCACTCCCGGCACGGGGAGGTAGTGACGAAAAATAACGATACGGGACTCATCCGAGGCCCCGTAATCGGAATGAGTACACTTTaAATCCTATAACAAGGACCAATTAGAGGGCAAGTCTGGTGCCAGCAGCCGCGGTAACTCCAGCTCTAATAGCGTATATTAAAGTTGTTGCGGTTAAAAAGCTCGTAGTTGAATCTGTGTTCTGCGCTGTCGGTTCACCGCCCGCGGTG-TTAACTGGCACGTCTCGCAGAACGTCCTGCCGGTGGATGTGTGTCCTTTGTCTACTT-GCCCATTATGCGTGTGCAACTTCTGTTGTTACTGTATAGTGCGTGTAAGGTTCAAATGTGTCACCATCCGACTGAATAATCCTGTCGCGGTGCTCTTAACTGAGTGTCGAGGCGGGCCGGCACGTTTACTTTGAACAAATTAGAGTGCTCAAAGCAGGCTAAAATTTTGCCTGAATACTGTGTGCATGGAATAATGGAACAGGACCTCGGTTCTATTTTGTTGGTTTTCGGAACCCCGAGGTAATGATTAATAGGGACAGATGGGGGCATTCGTATTGCGACGTTAGAGGTGAAATTCTTGGATCGTCGCAAGACGGACAGAAGCGAAAGCATTTGCCAAAAATGTTTTCATTAATCAAGAACGAAAGTCAGATGCTCGAAGGCGATCAGATACCGCCCTAGTTCTGACCATAAACGATGCCAGCTAGCGATCCGCCGACGTTCCTCCGATGACTCGGCGGGCAGCTTCCGGGAAACCAAAGCTTTTGGGTTCCGGGGGAAGTATGGTTGCAAAGCTGAAACTTAAAGGAATTGACGGAAGGGCACCACCAGGAGTGGAGCCTGCGGCTTAATTTGACTCAACACGGGACACCTTACCAGGCCCGGACACCGGAAGGATTGACAGATTGAGAGCTCTTTCTTGATTCGGTGGGTGGTGGTGCATGGCCGTTCTTAGTTGGTGGTGCGAATTGTCTGGTTAATTCCGTTAACGAACGAGActCTAGCCTGCTAAATAGGCGTAT-TA-CCGGTATCCTGAAGGCTCGTGGCTCT-CGTCTCCTGTCATA--TGTCGC-TGTGGCGT-GTCA-TCGTTTAG-GCGTTGCGCGTTGCAC---GGTGTATG-TTCAGTGCGTGAGT-TCACGGTTTTTACTACCGGCGTACAT-ATAATTCTTCTTAGAGGGACAGGCGGCTTCTAGCCGCACGAGATTGAGCAATAaYaGGTCTGTAATGCCCTTAGATGTTCTGGGCCGCACGCGCGCTACACTGAAGGAATCAGCGTGTTTTCCCTGGCCGAGTGGTCCGGGTAACCCGCTGAACCTCCTTCGTGCTAGGGATTGGGGCTTGCAATTGTTCCCCATGAACGAGGAATTCCCAGTAAGCGCGAGTCATAAGCTTGCGTTGATTAAGTCCCTGCCCTTTGTACAcacCGCCCGTCGCTACTaccgattgaatgatttagtgaggtcttcggactggtacgcggggGCGtttcgatgt-cgccgatgtcgctggTTAGaaTTTCCGGTAGACAAATGGAGtcatAAAGGTGGGagTATGCATGGAGAATTGAGAGcttCAAAGCCTAGATGTGAGAAAGtaCGGTTGACctACTCGAAGTGAGAGAGACTAAGACCACGAAACGATTTGTGTGCGCGCCTAAGAGGTAACGTGAAACttAGATTACAAATGAAGTGTTCtcAAAATAACAATATGATACAACTTCTGACAAAGACACAAGCTACTAACGACTCTAGGCAacAatggTTTCGAAACAATGCGCTCGTAAAGACGACTGCATAGAACACGGAGATGGGGTYtCctTGTAACAATGAACGTGCGCGATGCCGCACAcaATATTTAATACTAAAGCTCTccAGaCTGATTAAGAGACAACATGTTtgGTCGGGTTAAGATGGAGTCGTGATTGATGTGGCGTGGTGCTCGGatTCGAACTgGAGAAACATATGTAATAAACCGAACGTAGACGATAGAATTCGACGCTTAttGAGAATTCTtGagtgtatgaattaaat-------------------cgctccagttcgacatgggaaactaaGACGtTGAGGGCTCCGGTATGTAGAAAGGGAGCAAGAGGGAAAAGCCACACGGACGGAAAAG--GCAAGCAAATATGGAAAGATCAAGAACAGCGGCA--GACGGGCA--GGAGAAAAAACAAATAGGTTCACTAACCTTAACCGACAAACCCCAGTTAAGACTGTTACTGACCTCCCGGTTTGGAAAAACCAATTGGATGAGGACCAGGAGTTTGAAGAACAGATGGGTGAGGTGGATTATTGTGGGCGGGtaTTACAAGAATGTgtgtgaagtggctgac------------GGGAGTGAACTTGGaACTGACCacggGATAGTGTTCACCGGTCGTGGGCGTCATGAGGTACCTTAACCTGCTacgAGACATAAAGAATGACAAAGTTCACACTTAAGGCTGAGGGATTAAGGACTTTACCTTACGGATTCAAGAGTCACAAACTATGAGACATTTTTTAAGAGGGACGTTTTCAGCGCAAGCTGCGTTTGCCAGGGCGGGATTTCAAAGAACAAACTTTTGTTGTGAAGAGAGACATTCGTTATTCATCAATGGGGGATTGGCAGTTACGCGTTGTACGCGTAAGAATGAAAAGGTCCTTAGCACAGACGCTGGTTTTACTTTGCCACAATTGGACACGTCGGCTCGTCAATAAGTCCAATTGCGCAaAAGCAATTGAGAGTGCGCAATAAATTCAGTCGGgaccggGGACAAC--------tcttcgatgacaatgattcagacaaagaggaagatagtgtgtttgattctggaagaTCaTCGTATAAAGAGTCCGTGAAACGGTTTAAAACTCATTTTATGACAAAGCCCGGGAGACTTTGACGTTAAACCAATATAAAACATTAAGACTATGAGGTTACGCAAGTTTCGACTAAAGCTCTGACCTCACACACTGAGACTACAAGCGAGAAGGTGCGAAAATTTTCTAAAcggcAACGGCGTGCATCTTGAACACACGTCGTCCAAAGCAGCAATCATGAAACTAAGAAAATGACAAACGGACAATAAGAGCCAAACAGTAAGAGCGACGGAGCaacGGGAGGTAAgaaaATGTtagaAAAAAAAAATTTGACGTTAAGACATTACAATTGAATCTGAACGACGGAGAAAAAGCATGCTTGGACAGAAttaataTtgacccSataggtgctgtgaaaatagagtccatgaaaattaaaaaaccacgg-------actttattattTGggcTgTcGGATGTGGACTCTTAGATTTATCGGCGATTGGAACCGGTCTTATGGGAGACAATTAAAGTATGTACGCCAGCTTGTATATTTTTATGTATCCATTTATGGGGTTGGAATGTTGTCCTTATTTGGGCCCGAATGCTTCCCGATAAAAATAGTTTGTTTTCCCCTCCTACCTCTTTATAGTCGTGTGAAGGGGCGGACGGTGACGTTACCCCTTTCTCTCATGCCAAGGGGCTCGTGACTGCATTTAGTTCACTGCGGGTTCTCATTTGGGCGTAATTATACACATATAAATCGTCGTGGATACTTGACGATCCTTTTGTTGTCGTGGATACGCCTTTCTCTTTTCTTCCGTTTGCGGGCATACATTTCTACGACGAATTAAACTCTTTTGACCGCGGGGGGGAccatcttacacattttTGCaCCGCTGATCcYgATGARGGGTGAACAARcAAATAGCTATWTACTRCCGAACTGGCAAAACAAGCAAATTAAAACATTGRCGATAACGGCRGAGATTTTTATAGAAACGTTGACATACACRAYcCTTAATTTAGGTTATACAGAAAATCtTRTTAGTTTCTCGGAACRCTACCATTTAYtCCGCAAGCGGCRACTCCATATATAcCGTTTGTTcRAAATGAAAAGCTTTGAAGCACCCGTCTACTGACtCgtCgctct----------ccacccaacccaGCtCCTCCAAGACCCCCAACACCGCCCCACCT-CCGCACCTCCCCCCCCA-ACCC-AAGGACGCCCAAACCCGGCACATCGTAATGACCAGCTAGCCGGCCGCCCAACCCTGCCTCCTCTAGTTTAAtAGAACtttggcgtt-------TTACCCCCTCATTATTACCCCTCCTCGACCACCCCttAAACAAGAGAACCCGCTTGCAGGTCCCAGTCGCGCCAAACCTCCCGCAATTCCGACCCTTTCGATATTCCCTCTAACGTGCTGATTGTGCCGAGTTTGCATCCTGAACCCCTAGAGACTCCCTTTCGTCCACCGAACTCCCACCGACAGTCCACAAGACTCACTGAATcctTACC----tggctgttggcaaacagattaactcctgtcCTCCCGGGTGGCCCATAAACGACAGCCTTACTTACAACGTATACACGGCAAGAGCTGCCCGGGCAGAGCGTACGCTCCGGACGGTTYGCTCCCCCTCTATCGSGTCCGGGGAAGAGCAGGGGATCCTGAAGGTAATCCaTATTaRaGcYtAGAGGGAGGGCGGCGGAAGGGTTCGCAGCGGTGTgatTgtggctGtgcaRctattagcctggat----atatttTatAaAAAAAAAAGATATAAATGATATTTTATTTATTTTTATAATTTAAAATATAATTTAGTTGAAATATAACTAATTAATAGACATACATGAATAGATAAGCAGATCATATTTTTTAAACATAATTAGTTATAAATAAAATTTTACTTAATAAAATTAAAATTACGATTTTATTAAAATATATTAAATATATATTATTTTAAGATTtttatat
	Bembidion_stephensi                      -------cactgaagcccgtggtcggaaacggctactgggcaatgtagtgtttgggagagcccgtttaacccgagtattattagcgtgtccaagtccttcttgaAGGGGgccactc-gcccgtAGTGGGTGCCAGGCCcgtAGTGACCGTTGATATGTTcgGGTGGGTTTCTCCttAGAGTCgGGTTGCTTGAGAGTGCAgctctAAGTGGGTGGTAAACTCCATCTAAGGCTAAATATTACCACGAGACCGATAGCGAACAAGTACCGTGAGGGAAAGTTGAAAAGAACTTTGAAGAGAGAGTTCAAGAGTACGTGAAACCGTTCAGGGGTAAACCAGAGAAACCCGAAAATTCGAACGGGGAGATTCAATTGCTTTACCGAGGGCGATCAATAGTGCAGTATTTGGGACGAATATCG--T-T-TGCAG-TTTCGGCTGTA-TTTC-TGTATACGCTCTGCTGTCTGTTGT----GTATTCATTGTCGGAGGCATGCACTTCTCCCCTTGTAGGACGTCGTGACCCGTTGAGCA----------TATGCCATCTACGGCCCGTGGTGGAGCCCGAA-TATAA-TT--TA-TTATAGT-CGGACCCATGGTGACCTGATGGCTGCCCGACGGTATTAGCACAGGTAATGGGTCGCTGTCGCTTTG-CGCGGCGAGCGTTA-TGG-TCTTATGGCAAGTCACTGTATG--TCTAAACGGTGGAAAT-CGGACCTAGTGCCGGTTCTGCGCATATGGTACTGTTCGCTGTA-AGTTCCTCTGA-CCGTCcCCG-ttaccagtCGGCGACGcttaagTTTTGGGTaatCTCAGGACCCGTcttGaaacacggaccaaggagtctagcaTGTGCGcgagtcattgGgataaaATtcctaaaGGcgcaatgaaagtaaaTGtttacctTGtgtgaacagagggaagatgggTGgcGCtttgacgctgcctcgcattcccggggcgtcgcgcactcattgcga--------------------------------------------------------------------------------------------------------------------------------------------------------------------------------------------------------------------------------------------------------------------------------------------------------------------------------------------------------------------------------------------------------------------------------------------------------------------------------------------------------------------------------------------------------------------------------------------------------------------------------------------------------------------------------------------------------------------------------------------------------------------------------------------------------------------------------------------------------------------------------------------------------------------------------------------------------------------------------------------------------------------------------------------------------------------------------------------------------------------------------------------------------------------------------------------------------------------------------------------------------------------------------------------------------------------------------------------------------------------------------------------------------------------------------------------------------------------------------------------------------------------------------------------------------------------------------------------------------------------------------------------------------------------------------------------------------------------------------------------------------------------------------------------------------------------------------------------------------------------------------------------------------------------------------------------------------------------------------------------------------------------CTAGaaTTTCAGGTAGACAAATGGAGTCATAAAGGTGGGAGTATGCATGGCGAATTGAGAGCTTCAAAGCCTAGATGTGAGAAAGTACGGTTGACCTACTCGAAGTGAGAGAGACTAAGACCACGAAACGATTTGTGTGCGCGCTTAAgaggTAACGTGAAATTTAGATTACAAATGAAGTGTTTTCAAAATAACAATATGAtacaACTTTTCACAAAGACACAAGCTACTAAcgacTCTAAGCAACAATGGTTTCGAAACAATGCGCTCGtaAAGACGACTGCATAGAACacgGAGATGGGGTCTCCTTGTAACAATGAACGTGCGCGATGCCGCACACAATATTTAATACTAAAGCTCTCCAGACTGATTAAGAGACAACATGTCTGGTCGGGTTAAGATGGAGTCGTGATTGATGTGGCGTGGTGCTCGGACTCGAACTGGCGAAACATATGTAATAAACCGAACGTAGACGATAGAATTCGAMgCTTATTGAGAATTCTTGAGTGTATgaattaaattgaaaccgcggatatcttgcgctccagttcgacatgggaaactAAGACGTTGAGGGCTCCGGTATGTAGAAAGGGAACAAGAGGGAAAAGCCACACGGACGGAAAAG--GCAAGCAAATATGGAAAGATCAAGAACAGCGGCA--GACGGGCA--GGAGAAAAAACAAATAGGTTCATTAACCTTAACCGACAAACCCCAGTTAAGATTGTTATTGACCTCCCGGTTTGGAAAAACCAATTGGATGAGGACCAGGAGTTTGAAGAACAGATGGGTGAGGTGGATTATTGTGGGCGGGtaTTACAAGAatgtgtgtgaagtggctgacCACCCCAAAATGGGGAGTGAAcTTGGAACTGACCACGGGATAGTGTTCACCGGTCGTGGGCGTCATGAGGTACCTTAACCTGCTACGAGACATAAAGAATGACAAAGTTCACACTTAAGGCTGAGCGATTAAGGACTTTACCTTACGGATTCAAGAGTCACAAACTATGAGACATTTTTTAAGAGGGACGTTTTCAGCGCAAGCTGCGTTTGCCAGGGCGGGATTTCAAAGAACAAACTTTTGTTGTGAAGAGAGACATTCGTTATTCATCAATGGGGGATTGGCAGTTACGCGTTGTACGCGTAAGAATGAAAAGGTCCTTAGCACAGACGCTGGTTTTACTTTGCCACAATTGGACACGTCGGCTCGTCAATAAGTCCAATTGCGCAAAAGCAATTgaGAGTGCGCAATAAATTCAGTCGGGACCGGGGACAACGAGCGAGGtcctcggtgacaatgattcagaCAAagaggaaGATAGTGTGTTTGATTCTGGAAGATCATCGTATAAAGAGTCCGTGAAACGGTTTAAAACTCATTTTATGAAAAAGCCCGGGAGACTTTGACGCTAAACCAATATAAAACATTAAGACTATGAGCTTACGCAAGTTTCGACTAAAGCTCTGACCTCACACACTGAGACTACAAGCGAGAACGTGCGAAAATCTTCTAAACGGCAACGGCGTGCATTTTGAACACACGTCGTCCAAAGCAGCAATCATGAAACTAAGAAAATGACAAACGGACAATGTGAGCCAAACAGTAAGAGCCACGGAGCAACAGGAGGTAAGAAAGTGTTAGAAAAAAAAAATTTGACGCTCGGACATTATAACTGAGTCAGAACGACGGAGAAAAAGCATGCTTGGACAGAATTAATATTGACCCGATAGGTGCTGTGAAAATAGAGTCCatgaAaattaaaaaaccacggaaa----actttattatTTGGGCTgtcGGATGTGGACTCCTAGATTTATCGGCGATTGGAGCCGGTCTTATGGGAGACAATTAAAGTATGTACGCCAGCTTGTATATTTTTATGTATCCATTTATGGGGTTGGAATGTTATCCTTATTTGGGCCCGAATGCTTCCCGATAAAAATAGTTTGTTCTCCCCTCTTACCTTTTTATAGTCCTGTGAAGGGGCGGACGGTGACATTACCCCTTTCTCTCATGCCAAGGGGCTCGTGACTGCATTTAGTTCACTGCGGATTCTCATTTGGGCGTAATTATACACATATAAATCGTCATGGATAGTTGACGATCCTTTTGTTGTCGTGGATACGCTTCTTTTTTTTCTTCCGTTTGCGGGCATACATTTTTACGACGAATTAAACTCTTttgaccgcgggggggac---------------TGCACCGCCGATCCTGATGAAGGGTAAGCGGACGAAAAGCTGCCTGTTGCCCAACTAACAAAGCAAGTGAATTAARcCATCGGCGGTAACGGCGGGGATTTTYAAAGAGACGTTAACKYCGACAATCCTTAATTTAYACTATACAGRAAACCCTGTGAGTTTTTGAGTGCACCGCCACTTCTCTCGCAGGCGGCAACTCCATCCTTACCGCTTGTTTAAAATAAACAGCCCCGAAGCACCTGTcGCCTGACGCGACgctctggcttgatgccactcaaacccaGCTCCGCCGAGCCCTCCAACACCTCCCCACCT-CCCTACTCCCCCCCAAA-ACCC-AAGGACGCCTAGACCCGACACATCGCAGTGACCCGCCAGCCGGCCGCCCCACTCTGCCTTCTCTAGTTTAATGGAattttggcgttGTCAGCGTTACgCCCTCATTACTACCCTTCCTCGACCACCCCTCAAACAAGAGAGCCCGCTTACAGGTCCCAGTCGCGTCAAACCTCCCGCGAATTCGACCCTCTCGCCATCCCCTCCAGCGTGCCGATCGTGCCGAGTTCGAATCTTGAACCTTTAGAACCCCCTTTTCGTCCCCCGAACTCCCGCCGACAGCCCACAgGACTCACCGAATCCTTACTATATcggccaccaacaAacSgATCATCTCCTGCCCTCCCAGCCGGCCCACCAACGACAATTCCACTAACCACGCACACACGGAGACGGCTACCCCGTCGAAAcAAACCTCACTGACCGTTCCCCCCCCGCCTATCGGGTCCACGGGCAGGCAGACGGTCCCAGGGACGATCCACCCCGAAGTCTAGAAGGGAAGGGGTAGGCGAGCCTGCGGCTGCATGATTATGGCTGTGCAGCTAttagcctataaca--acattTTTTaaAAGATAAAGGTAAAAAATCAATTTTATCTATATTTATAATCTATAATATAACATAATTAAAAATTGATTAACTGACAAATAAAAAAGACCTTAAGACAAAGTCTGGATTTCYAAACACCATTCGTAAATAATACTATTTTATCTAAATAAATTTGTATAATGATTAATAAATAATATTTTAAAAATATATTAttCctaRtc--------
	Bembidion_tetracolum                     agcccagcactgaagcccgtggtcggaaacggctactgggcaatgtagtgtttgggAGAGCccgtttaacccgagtattATTagcgtgtccaagtccttcttgAAGGGGGCcactc-gCccGTAGTGGGTGCCAGGCCCGTAGTGACCGTTGATATGTTCGGGTGGGTTTCTCCTTAGAGTCGGGTTGCTTGAGAGTGCAGCTCTAAGTGGGTGGTAAACTCCATCTAAGGCTAAATATTACCACGAGACCGATAGCGAACAAGTACCGTGAGGGAAAGTTGAAAAGAACTTTGAAGAGAGAGTTCAAGAGTACGTGAAACCGTTCAGGGGTAAACCTGAGAAACCCGAAAATTCGAACGGGGAGATTCAATTGCTTTACCGGTGGTGATCAATAGTGCAGTATTTGGGACGCATATGG--T-T-TGCAG-TTTCGGCTGTA-TATC-TGTATACGCTCTGCTGTCTGTTGT----GTATTCATGGTCGGAGGCATGCACTTCTCCCCTTGTAGGACGTCGTGACCCGTTGAGCA---------TTATGCCATCTACGGCCCGTGGTGGAGCCCGAA-TATAA-TT--TA-TTATAGT-CGGACCCATGGTGACCTGATGGCTGCCCGACGGTATTAGCACAGGTAATGGGTCGCTGTCGCTTCG-CGCGGCGAGCGTTA-TGG-TTTTATGGCAAGTCACTGTATG--TTTAAACGGTGGAAAT-CGGACCTAGTGCCGGTTCTGCGCATATAGTACTGTTCGCTGTA-CGATCCTCTGA-CCGTCCCCG-TTACCAGTCGGCGACGCTTAAGTTTTGGGTAATCTCAGGACCCGTCTTGAAACACGGACCAAGGAGTCTAGCATGTGCGCGAGTCATTGGGATAAAATTCCTAAAGGCGCAAtgaaagtgaatgTttaccttGtgtgaacagagggaagatggGTGgcGCtttgacgctgcctcgcattcccggggcgtcgcgcactcattgcga--aGccaAATtaaGgTGAAACCGCGAaAgGCTCATTAAATCAGTTATGGTtccttAGATCGTACCCACATTTACTTGGATAACTGTGGTAATTCTAGAGCTAATACATGCAAACAGAGCTCCGACCGGAGACGGGAGGAGTGCTTTTATTAGATCAAAACCAATCGgcg-tcAGTA-CGTTTCGgcGTTACTGTTCGTCGCACTTTTTGGTGACTCTGAATAACTTTTGGCTGATCGCACggtcttGCACCGGCGACgcatctTTCAAATGTCTGCCTTATCAACTGTCGATGGTAGgttctgCGCCTACCATGGTTGTAACGGGTAACGGGGAATCAGGGTTCGattcCGGAGAGGGAGCCTGAGAAACGGCTACCACATCCAAGGAAGGCAGCAGGCGCGCAAATTACCCACTCCCGGCACGGGGAGGTAGTGACGAAAAATAACGATACGGGACTCATCCGAGGCCCCGTAATCGGAATGAGTACACTTTAAATCCTATAACAAGGACCAATTAGAGGGCAAGTCTGGTGCCAGCCGCCGCGGTAACTCCAGCTCTAATAGCGTATATTAAAGTTGTTGCGGTTAAAAAGCTCGTAGTTGAATCTGTGTTCTGCGCTGTCGGTTCACCGCCCGCGGTG-TTAACTGGCACGTCTCGCAGAACGTCCTGCCGGTGGATGTGTGTCCTTTGTCTACTT-GCCCATTATGCGTGTGCAACTTCGGTTGTTACTGTATAGTGCGTGTAAGGGTCAAATGTGTCACCATCCGACTCAATAATCCTGTCGCGGTGCTCTTAACTGAGTGTCGAGGCGGGCCGGCACGTTTACTTTGAACAAATTAGAGTGCTCAAAGCAGGCTAAAATTTTGCCTGAATACTGTGTGCATGGAATAATGGAACAGGACCTCGGTTCTATTTTGTTGGTTTTCGGAACCCCGAGGTAATGATTAATAGGGACAGATGGGGGCATTCGTATTGCGACGTTAGAGGTGAAATTCTTGGATCGTCGCAAGACGGACAGAAGCGAAAGCATTTGCCAAAAATGTTTTCATTAATCAAGAACGAAAGTCAGAGGCTCGAAGGCGATCAGATACCGCCCTAGTTCTGACCATAAACGATGCCAGCTAGCGATCCGCCGACGTTCCTCCGATGACTCGGCGGGCAGCTTCCGGGAAACCAAAGCTTTTGGGTTCCGGGGGAAGTATGGTTGCAAAGCTGAAACTTAAAGGAATTGACGGAAGGGCACCACCAGGAGTGGAGCCTGCGGCTTAATTTGACTCAACACGGGACACCTTACCAGGCCCGGACACCGGAAGGATTGACAGATTGAGAGCTCTTTCTTGATTCGGTGGGTGGTGGTGCATGGCCGTTCTTAGTTGGTGGTGCGAATTGTCTGGTTAATTCCGATAACGAACGAGACTCTAGCCTGCTAAATAGGCGTTA-TTACCGGTATCCTGAAGGCTCGTGGCTCT-CGTTTTCTGTCGTAC-TTTCGC-TGTGGCGT-ATCA-TCGTTTAG-GCGGTGTGCGTCGCAC---GGGGTATG-TTCAGTGCGGGAGT-TCACGGTTTTTACTACCGGCGTACAT-ATAATTCTTCTTAGAGgGACAGGCGGCTTCTAGCCGCACGagattgAGCAATAACAGGTCTGTAATGCCCTTAGATGTTCTGGGCCGCACGCGCGCTACAcTgaaggaatCAGCGTGTTTTCCCTGGCCGAGTGGTCCGGGTAACCCGCTgaacctCCTTCGTGCTAGggattggGGCTTGCAATTTTTCCCCATGAAcgaggaattcCCAGtaaGCGcgagtcaTAaGCTCGCGTtgattaagtcCCTGCCCtttgtacacaccgcccgtcgctactaccgattgaatgatttagtgaggtcttcggactggtacgcggcggcattttgatgt-cgccgatgtcgctggCTAGaatTTCAGGTAGACAAATGGAGTCATAAAGGTGGGAGTATGCATGGAGAATTGAGAGCTTCAAAGCCTAGATGTGAGAAAGTACGGTTGACCTACTCGCAGTGAGAGAGACTAAGACCACGAAACGATTTGTGTGCGCGCTTAAGAGGTAACGTGAAATTTAGATTACAAATGAAGTGTTTTCAAAATAACAATATGATACAACTTTTGAAAAAGACACAAGTTACTAACGACTCTAAGCAACAATGGTTTCGAAACAATGCGCTCGTAAAGACGACTGCATAGAACACGGAGATGGGGTCTCCTTGTAACAATGAACGTGCGCGATGCCGCACACAATATTTAATACTAAAGCTCTCCAGACTGATTAAGAGACAACATGTTTGGTCGGGTTAAGATGGAGTCGTGATTGATGTGGCGTGGTGCTCGGATTCGAACTGGCGAAACATATGTAATAAACCGAACGTAGACGATAGAATTCGACGTTTattgaGAATTCTTGAGTGTatgaattaaattgaaaccgcggattttagccgctccagttcgacatggGAAACTAAGACGTTGAGGGCTCCGGTATGTAGAAAGGGAACAAAAGGGAAAAGCCACACGGACGGAAAAG--GCAAGCAAATATGGAAAGATCAAGAACAGCGGCA--GACGGGCA--GGAGAAAAAACAAATAGGTTCATTAACCTTAACCGACAAACCCCAGTTAAGACTGTTATTGACCTCCCGGTTTGGAAAAACCAATTGGATGAGGACCAGGAGTTTGAAGAACAGATGGGTGAGGTGGATTATTGTGGGCGGGtattACAAGAATgtgtgtgaagtggctgacCACCCCAAAATGGGGAGTGAActTGGAACTGACCACGGGATAGTGTTCACCGGTCGTGGGCGTCATGAGGTACCTTAACCTGCTACGAGACATAAAGAATGACAAAGTTCACACTTAAGGCTGAGCGATTAAGGACTTTACCTTACGGATTCAAGAGTCACAAACTATGAGACATTTTTTAAGAGGGACGTTTTCAGCGCAAGCTGCGTTTGCCAGGGCGGGATTTCAAAGAACAAACTTTTGTTGTGAAGAGAGACATTCGTTATTCATCAATGGGGGATTGGCAGTTACGCGTTGTACGCGTAAGAATGAAAAGGTCCTTAGCACAGACGCTGGTTTTACTTTGCCACAATTGGACACGTCGGCTCGTCAATAAGTCCAATTGCGCAAAAGCAATTGAGAGTGCGCAATAAATTCAGTCgGGACCGGGGACAACGAGCGAGGtcttcggtgacaatgattcagacaaagaggAAgaTAGTGTGTTtgattctggAAGATCATCGTATAAAGAGTCCGTGAAACGGTTTAAAACTCATTTTATGAAAAAGCCCGGGAGACTTTGACGTTAAACCAATATAAAACATTAAGACTATGAGGTTACGCAAGTTTCGACTAAAGCTCTGACCTCACACACTGAGACTACAGGCGAGAACGTGCGAAAATCTTCTAAACGGCAACGGCGTGCATCTTGAACACACGTCGTCCAAAGCAGCAATCATGAAACTAAGAAAATGACAAACGGACAATGTGAGCCAAACAGTAAGAGCCACGGAGCAACAGGAGGTAAGAAAGTGTTAGAAAAAAAAAATCTGACGTTAAGACATTATAATTGAGTCAGAACGACGGAGAAAAAGCATGCTTGGACAGAATTAATAttgacccgataSGTGCTGTGAAAATAgagtCCatgAAaattaaaaaaccacggaaattcgactttattatttgggctgtcggatgtGGacTCTTAGATctATCgGCGATTgGAACCGGTCTTATGGGAGACAATTAAAGTATGTACGCCAGCTTGTATATTTTTATGTATCCATTTATGGGGTTGGAATGTTGTCCTTATTTGGGCccgaATGCTTCCCGATAAAAaTRGTTTGTTCTCCCCTCTTACTTTTTTATAGTCATGtgaAgGggCgGACGGTGACKTTACCCCCTTCTCTCATGCCAAGGGGCTCGTGAStGCATTTAGTTCACTGCGGGTTCTMATtTGGGCGTAWTTATACACATATAAATCgTCGTGgATAGTTGAcGATCCTTTTGTTGTCGTGGATACgCCTTTTTCTTTTCCTCCGTTTgCGGgCATACATCTTTACGACGAATTAAACtcttttgACcgcgggggggaccattttacacattttTGCaCcGCCGAACCTGATGAAGGATGAGCGGGCAAACAGGTACCTGCTGCTGAATTGACAAAACAAGTGAATGAAACCATTGATTGCAATGGCGGAGATTTTTCGAGAAATATTGCCCCTGACAATCTTTGGTTTATACTATACAGAAAATCTTATGAGTTTCTGAGTACACCGCCATTTCTTTCGCAGACGGCAATTTCATCTTTACCGCTTATTCAAAATAAAAAGTCCCGAAGCACCTGTCTActgATGCGACgctctagcttgatt-cactcgacCCCAGCTCCCCCCAGCCCCCCAACACCTCCCCGCCC-CCCCACCCCCCCCCGCA-ACCC-AAGGACGCCTAAACCCGACACATCGCAGTGGCGCGCCAGCGGGCCGCCCCACTCCGCCTTCTCTAGCTTAAtgGAAttttggcgttGCCCGCGTTACcCCCTCATTATTACCCCTCCTCGACCACTCCTCAAACAAGAGAACCCGCTTACAGGTCCCAGTCGCGTCAAACCTCCCGCGATTTCGACCCTCTCGCCATCCCCTCCAACGTGCCGATCGTGCCGAGTTTGAATCTTGAACCCTTAGAGCCCCCTTTTCGTCCCCCGACCTCCCGCCGACAGCCCACAGGACTCACCGAAtTCTTACTACATtggWcgctggcgaaccggCTGActccTGTCCTTCCAGCCGGCCCATGAACGGCGGCTTTGCTAACGATGTATGCATGGAAGAAGCTGCCCCGGCGAAGCGGACGTCCCCGACGGTTCGCCCCCCCTCTGTCGGGCCTACGGAGGGGCAGGGGGTCCCGGGGGTGATCCATCTTAGAGTCTAGGAGCAAGGGGGTAGGGGGGTTCGCGGCTGCATGATTatRgctGTGCAGcgAttAgcctataacacattRctttaaaaaaaAtTAaAGTAAGAATTATATTCCATTTACTTTTATaATTTaTATTATAATATAATRAAAACRtAATTAATCAACAATTTARRAAGATTAaAaKaTRAAAGCCMTAATTTWATCAATatTTTATTATAaATAASRTTTTATtTAATTaAAcTAAAATAAATACAATAGCATTtAaTRTTAATAATATATTtttTaaaaRctcacacat
	Bembidion_variegatum                     agcccagcactgaagcccgtggtcggagacggctacagggcaatgtagtGtttaggAGAGCCcgcttaacccgagtattattagcgtgtttaagtccttcttgaaGGGGGCCACGA-CCCCGTAGTGGGTGCCAGGCCCGTTGTGACCGTTAGTATGCTCGGGTGGGTTTCTCCTTAGAGTCGAGTTGCTTGAGAGTGCAGCTCTAAGTGGGTGGTAAACTCCATCTAAGGCTAAATATAACCACGAGACCGATAGCGAACAAGTACCGTGAGGGAAAGTTGAAAAGAACTTTGCAGAGAGAGTTCAAGAGTACGTGAAACCGTTCAGGGGTAAACCTGAGAAACCCGAAAGTTCGAACGGGGAGATTCATTTGCTTTACCGGCAGTGATCAATGGTGCAGTGTTTGGGACGAATATCG--T-A-TGCAG-TTTCGACTGTTCTTAT-TGTATACGCCCTACTGTCTATTGG----GTATTCATTGTCGGAGGCATGCACTTCTCCCCTTGTAGGACGTCGCGACCCGTTGAGCA-------T-TTATGCCATCTACGGCCCGTGGTGGTGCCCGCA-TGTAA-TT--TA-TTATATT-CGGACCCATGGCGACCTGATGGCTGCCCGACGGTAAAGGCACAGGTATTGGGTCGCTGTCGCTTCG-CGCGGCGAGCGTTA-CTG-TTATATGGCAAGTCACTGTATG--TT----T-GTGGAAAT-CGGACCTAGTGCCGGTTCTGCGCATATTGTACTGTTCGCTGTA-TAG-CCTCTGA-CCGTCCCCG-ATACCAGTCGGCGACGATTCAGTTTTGAGTAATCTCAGGACCCGTCTTGAAACACGGACCAAGGAGTCTAGCATGTGCGCGAGTCATCGGGATAAAATTCctaaaggcGaaatgaaagtgAATGtttacctTGtgtgaacagagggaagatgggtggcGCtttgacgctgccccgcattcccggggcgtcgcgcactcattgcga--agccaaAttaAGGTGAAACCGCGAAAGGCTCATTAAATCAGTTATGGTTCCTTAGATCGTACCCACATTTACTTGGATAACTGTGGTAATTCTAGAGCTAATACATGCAAACAGAGCTCCGACCGGAGACGGAAGGAGTGCTTTTATTAGATCAAAACCAATCGGCG-TCAGTAGCGTTTCGGCGTTGCTGTTCGTCGCACTATTTGGTGACTCTGAATAACTTTTGGCTGATCGCACGGTCTTGCACCGGCGACGCATCTTTCAAATGTCTGCCTTATCAACTGTCGATGGTAGGTTCTGCGCCTACCATGGTTGTAACGGGTAACGGGGAATCAGGGTTCGATTCCGGAGAGGGAGCCTGAGAAACGGCTACCACATCCAAGGAAGGCAGCAGGCGCGCAAATTACCCACTCCCGGCACGGGGAGGTAGTGACGAAAAATAACGATACGGGACTCATCCGAGGCCCCGTAATCGGAATGAGTACACTTTAAATCCTTTAACAAGGACCAATTAGAGGGCAAGTCTGGTGCCAGCAGCCGCGGTAACACCAGCTCTAATAGCGTATATTAAAGTTGTTGCGGTTAAAAAGCTCGTAGTTGAATCTGTGTTTCGCGCTGTCGGTTCACCGCCCGCGGTGTTTAACTGGCACGTCTCGCGAAACGTCCTGCCGGTGGATGCGTGTCCTTTGTATACTTCCCCCATTATGCGTGTGCAACTT--GTTGTTACTGTATAGTGCGGTGGGGTTTCAAATGTGGCACCATCCGACTCAATAATCCTGTCGCGGTGCTCTTAATTGAGTGTCGAGGCGGGCCGGCACGTTTACTTTGAACAAATTAGAGTGCTCAAAGCAGGCTAAAATTTCGCCTGAATACTGTGTGCATGGAATAATGGAACAGGACCTCGGTTCTATTTTGTTGGTTTTCGGAACCCCGAGGTAATGATTAATAGGGACAGATGGGGGCATTCGTATTGCGACGTTAGAGGTGAAATTCTTGGATCGTCGCAAGACGGACAGAAGCGAAAGCATTTGCCAAAAATGTTTTCATTAATCAAGAACGAAAGTCAGAGGCTCGAAGGCGATCAGATACCGCCCTAGTTCTGACCATAAACGATGCCAGCTAGCGATCCGCCGACGTTCCTCCGATGACTCGGCGGGCAGCTTCCGGGAAACCAAAGCTTTTGGGTTCCGGGGGAAGTATGGTTGCAAAGCTGAAACTTAAAGGAATTGACGGAAGGGCACCACCAGGAGTGGAGCCTGCGGCTTAATTTGACTCAACACGGGGAAACTTACCAGGCCCGGACACCGGAAGGATTGACAGATTGAGAGCTCTTTCTTGATTCGGTGGGTGGTGGTGCATGGCCGTTCTTAGTTGGTGGTGTGAATTGTCTGGTTAATTCCGATAACGAACGAGACTCTAGCCAGCTAAATAGGCGTTA-TT-CCGGTATCCTGAAGGCTCGTGGCTCTCCGCCTCCTGTCGTGC-TTTAGC-TGT--CGT-GTCA-TCGTCTAGTGCGGTGTTCATGTCAC---TGGGTGCG-TTCAGTGTGGGAGT-TCACGGTTTTTACTACCGGCGTTACATATAAATCTTCTTAGAGGGACAGGCGGCTTCTAGCCGCACGAGATTGAGCAATAACAGGTCTGTGATGCCCTTAGATGTTCTGGGCCGCACGCGCGCTACACTGAAGGAATCAGCGTGTCTTCCCTGGCCGAATGGTCCGGGTAACCCGCTGAACCTCCTTCGTGCTAGGGATTGGGGCTTGCAATTCTTCCCCATGAACGAGGAATTCCCAGTAAGCGCGAGTCATAAGCTCGCGTTGATTAAGTCCCTGCCCTTTGTACACACCGCCCGTCGCTACTACCGATTGAATGATTTAGTGAGGTCTTCGGACTGGTACGCGGCGGCGTTTCGACAT-cgccgatgtcgctggttaGAaTTTCAGGTAGACAAATGGAGTCATAAAGGTGGGAGTATGCATGGAGAATTGAGAGCTTCAAAGCTTAGATGTGAGAAAGTAAGGTTGACCTACTCGAAGTGAGAGAGACTAAGACCACGAAACGATTTGTGTGCGCGCTTAAGAGGTAACGTGAAACTTAGATTACAAATGAAGTGTTCTCAAAATAACAATATGATACAACTTTTGACAAAGACACAAGTTACTAACGACTCTAGGCAACAATGGTTTCGAAACAATGCGCTCGCAAAGACGACTGCATCGAACAAGGAGATGGGGTCTCCTTGTAACAATGAACGTGCGCGATGCCGCACACAATACTTAATACTAAAGCTCTCCAGACTGATTAAGAGACAACATGTTTGGTCGGGTTAAGATGGAGTCGTGATTGATGTGGCGTGGTGCTCGGaTTCGAACTGGCGAAacatatgtaaTAaaCcgaacgtAGAcgatagaATTCGACGTTTattgagaattcttgagtgtatgaattaaattgaaaccgaggatattttgcgctccagttcgacATGGGAAACTAAGACGTTGAGGGCTCCGGTATGTAGAAACGGAGCAAGAGGGAAAAGCCACACGGACGGAAAAG--GCAAGCAAATATGGAAAGATCAAGAACAGCGGCA--GACGGGCA--GGAGAAAAAACAAATAGGTTCATTAACCTTAACCGACAAACCCCAGTTAAGATTGTTATTGACCTCCCGGTTTGGAAAAACCAACTGGATGAGGACCAGGCGTTTGAAGAACAGATGGGTGAGGTGGATTATTGTGGGAGGGTaTTACAAGAatgtgtgtgaagtggctgacCACCCCAAAATGGGGAGTGAACTTGGAAGTGACCACGGGATAGTGTTCACCGGTCGTGGGCGTCATGAGGTACCTTAACCTGCTACGAGACATAAAGAATGACAAAGTTCACACTTAAGGCTGAGGGATTAAGGACTTTACCTTACGGATTCAAGAGTCACAAACTATGAGACATTTTTTAAGAGGGACGTTTTCAGCGCAAGCTGCGTTTGCCAGGGCGGGATTTCAAAGAACAAACTTTTGTTGTGAAGAGAGACATTCGTTATTCATCAATGGGGGATTGGCAGTTACGCGTTGTACGCGTAAGAATGAAAAGGTCCTTAGCACAGACGCTGGTTTTACTTTGCCACAATTGGACACGTCGGCTCGTCAATAAGTCCAATTGCGCAAAAGCAATTGAGAGTGCGCAATAAATTCAGTCGGGACCGGGGACAACGAGCGAGGtcttcggtgacaatgattcagacaAAGAggaagatagtgtgtttgattctgGAAGAtcatCGTATAAAGAGTcCGTGAAACGGTTTAAAACTCACTTTATGAAAAAGCCCGGGAGATTTTGACGTTAAACCAATATAAAACATTAAGATTATGAGGTTACGCAAGTTTCGACTAAAGCTCTGACCTCACACAYTGAGATTACAAGCGAGAACGTGCGAAAATCTTCTAAACGGCAACGGCGTGCATCTTGAACACACGTCGTCCAAAGCAGCAATCATGAAACTAAGAAAATGACAAACGGACAATACGAGCCAAACAGTAAGAGCCACGGAGCAACAGGAGGTAAGAAAGTGTTAGAAAAAAAAAATCTGACGTTAAGACATTATAATTGAGTATGAACGACGGAGAAAAAGCATGCCTGGACAGAATTAAtattgacccgataggtgctgtgaaaatagagtccatgaaaattaaaaaaccacggaaattc-actttattatttgggctgTcgGATGTGGACTCTTAGATTTATCGGCGATTGGAACCGGTCTTATGGGAGACAATTAAAGTATGTACGCCAGCTTATATATTTTTATGTATCCATTTATGGGGTTGGAATGTTGTCCTTATTTGGGCCCGAATGCTTCCCGATAAAAATAGTTTGCTTTCCCCTCTTAGTTCTTTATAGTCATGTGAAAGGGCGGACGGTGACGTTACCCCCTTCTCTCATGCCAAGGGGCTCGTgACTGCATTTAGCTCATTGCGGGTTCTCATTTGGGCGTAATTATACACATATAAATCGTCACGGATACTTGACGATCCTTTTGTTGTCGTGGATACGCTTTTTTTTTTTCTTCCGTTTGCGGGCATACATTTTTACGACGAATTAAACTCTTTTGACCGCGGgggggacCATCTtACACATTTTCgCATGGCCAATTCGGGTAAACGATAGATAGACAGTAAGTTATTTATCACCAAATTAAAAATATGAGTTGATAAAAACATTAACAGTAATAGCAGAGATTTCTATAGGAATATCAATATTTAAAATCCTCAATTATTGTAATTAAAAAAATCTTATGAATTTCTTGGAACACTACCTTTTATCTTGCCGATAGCAACTACATTTTTGTTGCTTATTGaAAATTAAaagcTtTgacTTaccTGTTCgctaacataatgtactaacttaaagctaatccaCCTCGGCTCTGCCAAGCCTCCTAATACTGTTTTACCT-CTTCACACCCCTCCGTA-ACCG-AAAGATGCTCAGGCCCGACATATCGTATTGATTCCCTGGCCGGACGTCCTACTCTCCATACTCTAGTTTAAtAGAGttttagcgttACTCGCGTTATTCCCTCATTATTTTCTCTCCTCGACCACCACTTAAACAAGAAAACCCACTTAAAGGTCCCAGTTGCGCCAAACCTCCCACGATTCCGACCCTCTCGACATTCCCTCCAACGCGCCAATCGTGCCGAGCTTGAAACTTGAACCTCTAGAACCTCCTTTTCGTCCCCCGTTCTCCCACCGATAGCCCACAGAATTTACCGATCTcTTACTACATtggctactagcaAActaacttcctccTGtcTTCCCGaCTAGCCCGTCAGCGGCAACTTTACTTACTACGTATATAGGGTAAGAGTTGTCAGGAAGAAGCAAACTCTCTCGAACGTTGGTTCCCTATCTGTCGGACCCAAGGACGGGAAGAGAGTGCTGAGGGTGATCCACTTCAGATGCTAGAGGGAAGGGAGAAAGGGAGTCTGTAGTGTTATGATtgtggctgtgcagttattagcttagaatac-aaattttatAaAAAGATAAAACCTAAATTATATTCTATTCATATTTTTTATTTATAATATGATATAATTAAAACTTACTTAATTAATAAATTTATATAAATAAATTTTTTATTTAATATTTATAATAATTATTTTTAAATAATAAAATTCAATTTAATATATTCAATATAAAAATATAAAAATATTGTATCAAAAATATATTGTTCTCaaacATtCaTAT
	Bembidion_sp.nr._wickhami                agcccagcactgaagcccgtggtcggaaacggctactgggcaatgtagtgtttgggagagcccgtttaacccgagtattgttagcgtgtccaagtccttcttgaaGGGGGCCACTC-GCCCATAGAGGGTGCCAGGCCCGTAGTGACCGTTAGTATGTTCGGGTGGGTTTCTCCTTAGAGTCGGGTTGCTTGAGAGTGCAGCTCTAAGTGGGTGGTAAACTCCATCTAAGGCTAAATATTACCACGAGACCGATAGCGAACAAGTACCGTGAGGGAAAGTTGAAAAGAACTTTGAAGAGAGAGTTCAAGAGTACGTGAAACCGTTCAGGGGTAAACCTGAGAAACCCGAAAGGTCGAAGGGGGAGATTCAATTGCTTTGCCGTTAGTGATCAATAGTACAGTATTTGGGACGCATATAG--T-ATTACAG-TTTCGGCTGTT-TCAT-GGTATACGCTCTGCTGTCAGTTGT----CCATTCATTATCGGAGGCATGCACTTCTCCCCTTGTAGGACGTCGCAACCCGTTGAGCA-------A-TTATGCCAGCTACGGCCCGTGGTGGAGCCCGTA-TATAA-TT--TA-TTATATT-CGGACCCATGGTGTCCTGCTGGCTGCCCGACGGTATTAGCACAGGTAGTGGGTCGCTGTCGCTTTG-CGCGGCGAGCGTTA-TGA-GCATATGGCAAGTCACTGTATG--TTTAAACGGTGGAAAT-CGGACCTAGTGCCGGTTCTGCGCATATAGTACTGTTGGCTGTA-TGGTCCTCTGGCCCGTCCCCG-ATACCAGTTGGCGACGCTTCAGTTTTGGGTAATTTCAGGACCCGTCTTGAAACACGGACCAAGGAGTCTAGCATGTGCGCGAGTCATTGGGATAAGACTCCTAAAGGCGCAATGAAAGTGAATGTTTACCTTGTGTGAacagagggaagatggGtggcgcattgacgccgcctcgcattcccggggcgtcgcgcactcattgcga--agccAAATTAAGGTGAAACCGCGAAAGGCTCATTAAATCAGTTATGGTTCCTTAGATCGTACCCACATTTACTTGGATAACTGTGGTAATTCTAGAGCTAATACATGCAAACAGAGCTCCGACCGGAGACGGAAGGAGTGCTTTTATTAGATCAAAACCAATCGGCG-TCAGTAGCGTTTCGGCGTTATTGTTCGTCGCACTGTTTGGTGACTCTGAATAACTTTTGGCTGATCGCACGGTCTTGCACCGGCGACGCATCTTTCAAATGTCTGCCTTATCAACTGTCGATGGTAGGTTCTGCGCCTACCATGGTTGTAACGGGTAACGGGGAATCAGGGTTCGATTCCGGAGAGGGAGCCTGAGAAACGGCTACCACATCCAAGGAAGGCAGCAGGCGCGCAAATTACCCACTCCCGGCACGGGGAGGTAGTGACGAAAAATAACGATACGGGACTCATCCGAGGCCCCGTAATCGGAATGAGTACACTTTAAATCCTATAACAAGGACCAATTAGAGGGCAAGTCTGGTGCCAGCCGCCGCGGTAACTCCAGCTCTAATAGCGTATATTAAAGTTGTTGCGGTTAAAAAGCTCGTAGTTGAATCTGTGTTCCGCGCTGTCGGTTCACCGCCCGCGGTG-TTAACTGGCACGTCTCGCGGAACGTCCTGCCGGTGGATGCGTGTCCTTTGTTCACTT-CCCCATTATGCGTGTGCAACTT--GTTGTTACTGTATAGTGCGGTGGGGTTTCAAATGCGGCACCATCCGACTCAATAATCCTGTCGCGGTGCTCTTAATTGAGTGTCGAGGCGGGCCGGCACGTTTACTTTGAACAAATTAGAGTGCTCAAAGCAGGCTAAAATTTCGCCTGAATACTGTGTGCATGGAATAATGGAACAGGACCTCGGTTCTATTTTGTTGGTTTTCGGAACTCCGAGGTAATGATTAATAGGAACAGATGGGGGCATTCGTATTGCGACGTTAGAGGTGAAATTCTTGGATCGTCGCAAGACGGACAGAAGCGAAAGCATTTGCCAAAGATGTTTTCATTAATCAAGAACGAAAGTCAGAGGCTCGAAGGCGATCAGATACCGCCCTAGTTCTGACCATAAACGATGCCAGCTAGCGATCCGCCGACGTTCCTCCGATGACTCGGCGGGCAGCTTCCGGGAAACCAAAGCTTTTGGGTTCCGGGGGAAGTATGGTTGCAAAGCTGAAACTTAAAGGAATTGACGGAAGGGCACCACCAGGAGTGGAGCCTGCGGCTTAATTTGACTCAACACGGGAAATCTCACCAGGCCCGGACACCGGAAGGATTGACAGATTGAGAGCTCTTTCTTGATTCGGTGGGTGGTGGTGCATGGCCGTTCTTAGTTGGTGGTGTGAACTGTCTGGTTAATTCCGATAACGAACGAGACTCTAGCCAGCTAAATAGGCGTAT-TT-CCGGTATCCTGAAGGCTCGTGTCTCC-CGTCTCCTGGCGTGC-TTTTGC-TGTATTGT-ATCA-TCGTCTAG-GCGATGTGCAGTGCACG--AGGGTACG-TTCAGTGCGGGAGT-TCACGGTTTTTACTACCGGCGTACAT-ATAAATCTTCTTAGAGGGACAAGTGGCTTCTAGCCGCACGAGATTGAGCAATAACAGGTCTGTAATGCCCTTAGATGTTCTGGGCCGCACGCGCGCTACACTGAAGGAATCAGCGTGTCTTCCCTGGCCGAACGGTCCGGGTAACCCGCTGAACCTCCTTCGTGCTAGGGATTGGGGCTTGCAATTGTTCCCCATGAACGAGGAATTCCCAGTAAGCGCGAGTCATAAGCTCGCGTTGATTAAGTCCCTGCCCTTTGTACACACCGCCCGTCGCTACTACCGATTGAATGATTTAGTGAGGTCTTCagactggTacgCGGCGGCGTTTCGAcgT-CGccgatgtcgctggttagaatttcaggtagacaaatggAGTCAtaaAGgTGGGAGTATGCATGGAGAATTGAGAGCTTCAAAGCTTAGATGTGAGAAAGTAAGGTTGACCTACTCAAAGTGAGAGAGACTAAGACCACGAAACGATTTGTGTGCGCGCCTAAGAGGTAACGTGAAATTTAGATTACAAATGAAGTGTTCTCAAAATAACAATATGATACAAATTCTGAAAAAGACACAAGTTACTAACGACTCTAGGCAACAATGgtTTCGAAACAATGCGCTCGCAAAGACGACTGCATCGAACAAGGAGATGGGGTCTCCTTGTAACAATGAACGTGCGCGATGCCGCACACAATACTTAATACTAAAGCTCTCCAGACTGATTAAGAGACAACATGTTTGGTCGGGTTAAGATGGAGTCGTGATTGATGTGGCGTGGTGCTCGGACTCGAAATGGCGAAACATATGTAATAAACCGAACGTAGACGATAGAATTCGACGCTTATTGAGAATtcttgagtgtatgaattaaattgaaaccgcgggtatcttgcgctccagttcgacatgggaaACTAAgacgTTGAGGGCTCCGGTATGTAGAATCGGAGCAAGAGGGAAAAGCCACACGGAAGGAAAAG--GCAAGCAAATATGGAAAGATCAAGAACAGCGGCA--GACGGGCA--GGAGAAAAAACAAATAGgtTCATTAACCTTAACCGACAAACccCAGTTAAGATTGTTATTGACCTCCCGGTTTGGAAAAACCAATTGGATGAGGACCAGGAGTTTGAAGAACAGATGGGTGAGGTGGATTATTGTGGGAGGGtaTTACAAGAatgtgtgtgaagtggctgaccACCCCAAAATGGGGAGTGAACTTGGAACTGACCACGGGATAGTGTTCACCGGTCGTGGGCGTCATGAGGTACCTTAACCTGCTACGAGACATAAAGAATGACAAAGTTCACACTTAAGGCTGAGGGATTAAGGACTTTACCTTACGGATTCAAGAGTCACAAACTATGAGACATTTTTTAAGAGGGACGTTTTCAACGCAAGCTGCGTTTGCCAGGGCGGGATTACAAAGAACAAACTTTTGTTGTGAAGAGAGACATTCGTTATTCATCAATGGGGGATTGGCAGTTACGCGTTGTACGCGTAAGAATGAAAAgGTCCTTAGCACAGACGCTGGTTTTACTTTGCCACAATTGGACACGTCGGCTCGTCAATAAGTCCAATTGCGCAAAAGCAAttGAGAGTGCAGAATAAATTCAGTCGGgaccgGgGACAACGAGCGAGGtcttcggtgacaatgattCAGACAAAGAGGAAGATAGTGTGTTTGATTCTGGAAGATCATCGTATAAAGAGTCCGTGAAACGGTTTAAAACTCATTTTATGAAAAATCCCGGGAGATTTTGACGTTAAACCAATATAAAACATTAAGATTATGAGGCTACGCAAGTTTCGACTAAAGCTCTGACCTCACACACTGAGACTACAAGCGAGAACGTGCGAAAATCTTCTAAACGGCAACGGCGTGCATCTTGAACACACGTCGTCCAAAGCAGCAATCATGAAACTAAGAAAATGACAAACGGACAATGCGAGCCAAACAGTAAGAGCCACGGAGCAACAGGAGGTAAGAAAGTGTTAGAAAAAAAAATCCTGACGTTAAGACACTATAATTGAGTCTGAACGACGGAGAAAAATCATGCCTGGACAGAATTAATATTGACccGATagGTGCTGTGAAAATAgagtccatgAAaattaaaaaaccacggaaattcgactttattatttgggctgtcggatatgGACTCTTAGATTTATCGGCGATTGGAACCGGTCTTATGGGAGACAATTAAAGTATGTACGCCAGCTTATATATTTTTATGTATCCATTTATGGGGTTGGAATGTTGTCCTTATTTGGGCCCGAATGCTTCCCGATAAAAATAGTTTGTTCTCCCCTCTTAGCTTTTTATAGTCATGTGAAAGGGCGGACGGTGACGTTACCCCCTTCTCTCATGCCAAGGGGCTCGTGACTGCATTTAGCTCACTGCGGGTTCTCATTTGGGCGTAATTATACACATATAAATCGTCACGGATACTTGACGATCCCTTTGTTGTCGTGGATACGCTTTTCTTTTTTCTTCCGTTTGCGGGCATACATCTCTACGACGAATTAAACTCTTTTGACCGCGGGGGGGACCATCTTACACATTTTtgtgcggtcaatCCGggTGCAGGATTGGCAAGCAGAAAGCTATTCACTACCGAAGTAACGAAACAAGTTGATAAAGACCTTAACAGTAATAGCTGAGATTTTTATAGAAGTATTAGCGTTTGAAATYCTCGATTAATATAACTAAGAAAGTCTTATGAATTGGGTGGAACACCACCGTTTACCTTGCAGGCAGCAACTTCATTCCGGTTGCGTATTCGGAAACAAAAGGTTTGACGCCCCTGCTTACTGAcataatgYaccgacttYatacctatcaatccCAgYtCTATTGAGCCTCTCAATACTGTTCTGCTT-CCCCACTTCTCTCTAAA-ACCG-AAGGGTGTYTAGGCCCGACAMATCGTATCGATTCGCCAGCTGGCCGTCCTACTCTCCATTCTCTAGTTTAAtAGGattttggcgttaTCCGCGTTACGCCCTTATTATTACCTCTCCTCGACCACCCCTTAAACAAGAAAACCTGTTTACAGGTCCCAGTCGCGCCAAACCTCCCGCGATTCCGACCCTCTCGCCTTTCCTTCCAACGCGCCAATTGTGCCGAGTTTGAACCTTGAACCTCTAgAACCCCCTTTTCGTCCCCCGACCTCCCACCGTCAGCCCACAgAATTCACCGACTtctTACTATATtggttactaGCAAACCAGTTTGTTCCTACACTTCCGCCTGATCTGTAAATGACGGCTTTGCCCGCGATGCATGTAGGGAAGGAGTTGTCGTGGTAGACCAAACCATACAGACCGTTCCTTCCATATCTGTCGCATCTAAGGACGGACTGAGAACGCCGAGGGCGACCCACCTTAGGGGCTAGAGGCAGGGGAGTAAAGGGATTTGCGATACTATGATTGTaGCtGTGCAATaaatagtctagaatacaatatttcataagaTATTAAAATTTAAATAATATATCATTTTTCTTTTTTATTTAAAATATAATATAATTAAAATTTAATTAATTATTAGTTTTATAGAATTAAATTTTCAACTCTGAACTTCTAAATACAATTAATCATAGATATAACTTTATTTAGAATAATCAATTTTATAATATAATAAAAATATATTTATTATACATTATTTTGAAACATTCATAT
	'Bembidion (Omotaphus) sp. 1'            agcccagcactgaagcccgtggtcggaaacggctactGGGCAATGTAGtgtttgGGAGAGCCCGTTTAACCCGAGTATTGTTAGCGTGTCCAAGTCCTTCTTGAAGGGGGCCACTC-GCCCATAGAGGGTGCCAGGCCTGTAGTGACCGTTAATATGTTCGGGTGGGTTTCTCCTTAGAGTCGGGTTGCTTGAGAGTGCAGCTCTAAGTGGGTGGTAAACTCCATCTAAGGCTAAATATTACCACGAGACCGATAGCGAACAAGTACCGTGAGGGAAAGTTGAAAAGAACTTTGAAGAGAGAGTTCAAGAGTACGTGAAACCGTTCAGGGGTAAACCTGAGAAACCCGAAAATTCGAACGGGGAGATTCAATTGCTTTACCGGTAGTGTACAGTGGTGCGGTATTTGTGACGTATATGGGTT-A-TGCAG-TTTCGGCTGTA-TGAT-CTTATGCGCACTGCCGTCTATTGT----TAACTCATTATCGGAGGCATGCACTTCTCCCCTTGTAGGACGTCGCGATCCGTTGAGCA---------TTAAGCCATCTACGGCCTATGGTGGAGCCCATG-TAtaa-Wt--tT-TTATATG-CGGACCCATGGTGTCCTGATGGCTGCCCGACGGTATTAGCACAGGTAGTGGGTCGCTGTCGCTTCG-CGCGGCGAGCGTTA-CGA-TTATTCGGCAAGTCATTGTATG--TTTAAAT-GTGGAAAT-CGGACTTAGTGCCGGTTCTACGCATATAATACTGTTCGCTGTT-TAACCCTCTGA-CCGTCCCCG-TTACCAGTCGGCGACGCTTCAGTTTTGGGTAATCTCAGGACCCGTCTTGAAACACGGACCAAGGAGTCTAGCATGTGCGCGAGTCATTGGGATAAAATTCCTAAAGGCGTAATGAAAGTAAATGTTTACCTTGTGTGAacagagggaagatgggtggcgcattgacgctgccCcgcactcccggggcgtcgcgcactcattgcga--agccaaattaaggtgaAACCgcgAaAGGCTCATTAAATCAGTTATGGTTCCTTAGATCGTACCCACATTTACTTGGATAACTGTGGTAATTCTAGAGCTAATACATGCAAACAGAGCTCCGACCGGAGACGGAAGGAGTGCTTTTATTAGATCAAAACCAATCGGCG-TCAGTAGCGTTCAGGCGTTGCTGTTCGTCGCACTTTTTGGTGACTCTGAATAACTTTTGGCTGATCGCACGGTCTTGTACCGGCGACGCATCTTTCAAATGTCTGCCTTATCAACTGTCGATGGTAGGTTCTGCGCCTACCATGGTTGTAACGGGTAACGGGGAATCAGGGTTCGATTCCGGAGAGGGAGCCTGAGAAACGGCTACCACATCCAAGGAAGGCAGCAGGCGCGCAAATTACCCACTCCCGGCACGGGGAGGTAGTGACGAAAAATAACGATACGGGACTCATCCGAGGCCCCGTAATCGGAATGAGTACACTTTAAATCCTTTAACAAGGACCAATTAGAGGGCAAGTCTGGTGCCAGCCGCCGCGGTAACTCCAGCTCTAATAGCGTATATTAAAGTTGTTGCGGTTAAAAAGCTCGTAGTTGAATCTGTGTTTCGCGCTGTCGGTTCACCGCCCGCGGTGTTTAACTGGCACGTCTCGCGAAACGTCCTGCCGGTGGATGCGTGTCCTTTGTTTACTT-CCCCATTGTGCGTGTGCAACTT--GTTGTTACTGCATaRtGTGGTGGGGTTTCAAATGTGTCACCATCCGACTCAATAATCCTGTCGCGGTGCTCTTAACTGAGTGTCGAGGCGGGCCGGCACGTTTACTTTGAACAAATTAGAGTGCTCAAAGCAGGCTAAAATTTCGCCTGAATACTGTGTGCATGGAATAATGGAACAGGACCTCGGTTCTATTTTGTTGGTTTTCGGAACCCCGAGGTAATGATTAATAGGGACAGATGGGGGCATTCGTATTGCGACGTTAGAGGTGAAATTCTTGGATCGTCGCAAGACGGACAGAAGCGAAAGCATTTGCCAAAAATGTTTTCATTAATCAAGAACGAAAGTCAGAGGTTCGAAGGCGATCAGATACCGCCCTAGTTCTGACCATAAACGATGCCAGCTAGCGATCCGCCGACGTTCCTCCGATGACTCGGCGGGCAGCTTCCGGGAAACCAAAGCTTTTGGGTTCCGGGGGAAGTATGGTTGCAAAGCTGAAACTTAAAGGAATTGACGGAAGGGCACCACCAGGAGTGGAGCCTGCGGCTTAATTTGACTCAACACGGGAAACCTCACCAGGCCCGGACACCGGAAGGATTGACAGATTGAGAGCTCTTTCTTGATTCGGTGGGTGGTGGTGCATGGCCGTTCTTAGTTGGTGGTGTGAATTGTCTGGTTAATTCCGTTAACGAACGAGACTCTAGCCAGCTAAATAGGCGTTA-TT-CCGGTATCCTGAAGGCTCGTGACTCT-CGTTTTCTGGCGTAT-CTTTTT-TGTTGTGT-ATTA-CCGTCTAG-GCGGTTTGCATGGCATT--GGGGTGCG-TTCAGTGCGGGAGT-TCACAGTTTTTACTACCGGCGTACATAATAAATCTTCTTAGAGGGACAGGCGGCTTCTAGCCGCACGAGAATGAGCAATAACAGGTCTGTAATGCCCTTAGATGTTCTGGGCCGCACGCGCGCTACACTGAAGGAATCAGCGTGTCTTCCCTGGCCGAGCGGCCCGGGTAACCCGCTGAACCTCCTTCGTGCTAGGGATTGGGGCTTGCAATTGTTCCCCATGAACGAGGAATTCCCAGTAAGCGCGAGTCATAAGCTTGCGTTGATTAAGTCCCTGCCCTTTGTACACACCGCCCGTCGCTACTACCGATTGAAtGATTTAGTGAGGTCTTcggactggtacgcggcggcgtttcgacgt-tgccgatgtcgctgg------------------AAatggagtcataaAGGTGGGagtatgCATGGAGAATTGAGAGCTTCAAAGctTAGATGTGAGAAAGTACGGTTGACCTACTMgAAGTGAGAGAGACTACGACCACGAAACGATTTGTGTGCGCGCCTAAGAGGTAACGTGAAACTTAGATTACAAATGAAGTGTTTTCAAAATAACAATATGATACATCTTCTGACAAAGACACAAGTTACTAACGACTTTAGGCAACAATGGTTTCGAAACAATGCGcgCGTAAAGACGACTGCATMgAACAAggAGATGGGGTCTCCTTGTAACAATgAACGTGCGCGATGCCGCACACAAtATTTAATACTAAAGCTCTCCAGACTGATTAAGAGACAACATGTTTGGTCGGgttaCGATGGAGTCGTGATTGATGTGGCGTGGTGCTCggatTCGAACtggcgaaACATAtgtaaTAAACcgaacGTAGACGATAGAATTCGACgtttattgaGAATtcttgagtgtatgaatTAAATTGAAACCGCGG--------CGCTCCAGTTCGACATGGGAAATTAAGACGttgAGGGCTCAGGtaTGTAGAATCGGAGCAAgaRgGAAAAGCCACACGGACGGAAAAG--GCAAACAAATATGGAAAGATCAAGAACAGCGGCACAGACGGGCA--GGCGAAAAAacAAATAGGTTCATTAACCTTAACCGACAAACCCCAGTTAAGATTGTTATTGACCTccCGGTTTGGAAAAACCAATTGGAtgAGGACCAGGAGTTTGAAGAACAGATGGGTGAGGTGGATTATTGTGGGagggtaTTACAAGAATGTGTGTGAAGTGGCTGACCACCCCAAAATGGGGAGTGAACTTGGAAGTGACCACGGGATAGTGTTCACCGGTCGTGGGCGTCATGAGGTACCTTAACCTGCTacgAGACATAAAGAATGACAAAGTTCACACTTAAGGCTGAGGGATTAAGGACTTTACCTTACGGATTCAAGAGTCACAAACTATGAGACATTTTTTAAGAGGGACGTTTTCAGCGCAAGCTGCGTTTGCCAGGGCGGGATTTCAAAGAACAAACTTTTGTTGTGAAGAGAGACATTCGTTATTCATCAATGGGGGATTGGCAGTTACGCGTTGTTCGCGTAAGAATGAAAAGGTCCTTAGCACAGACGCTGGTTTTACTTTGCCACAATTGGACACGTCGGCTCGTCAATAAGTCCAATTGCGCAAAAGCAATTGAGAGTgCTCAATAAATTCAGTCGGGACCGGGGACAACGAGCGAGGtcctcggtgacaatgactcAGACAAAGAGGAAGAtaGTGTGTTTGATTCTGGAAGATCATCGTATAAAGAGTCCGTGAAACGGTTTAAAATTCACTTTATGAAAAATCCCGGGAGATTTTGACGCTAAACCAATATAAAACATTAAGATTATGAGGCTACGCAAGTTTCGACTAAAGCTCTGACTTCACACATTGAGACTACAAGCGAGAACGTGCGAAAATCTTCTAAACGGCAACGGCGTGCATCTTGAACACACGTCGTCCAAAGCAGCAATCATGAAACTAAGAAAATGACAAACGGACAATACGAGCCAAACAGTAAGAGCCACGGAGCAACAGGAGGTAAGAAAGTGTTAGAAAAAAAAAATCTGACGTTAAGACATTATAATTGAGTCAGAACGACGGAGAAAAATCATGCCTGGACAGAATTAATATTGACCCGATagGTGCTGTGAAAATAGAGTcCaTGAaaattaaaaaaccacggaaattcg------------------tcggatgtggAcTCTtagatTTATCgGCgaMtggaaccggtcTTATGGGAGACAATTaAAGTAtGTacGccMGCtTgtatATttttATgtATCCATTTATGGGGtTGGAATGTTGTCCCTATtTGggCCCGAAtgCTTCCcgaTAAaAATagtttgcTTTCCCCTCTTacTTCTctAtagTCaTGTGAAGGGGCGGACGGTGAcgTtACCCCCTTCtctcatGCCAagGGGCTCGTGACtgCATTTAGTTCACTgCGGGTTCTCATYtgggcGtAATTATACACATATAAATcgTCACggATACTTGacGATCCTTTTGTTgTCGTGGaTACGCTttTtTTTTTTcTTCcgTTtgcgGgcATACaTcTTTACGacgAATTAAACTcttttgaccgcgggggggaccattttacacatttt----------atacagGTAAatgGTGGATAAACAAYGAGTTATCTACTGCGAAATTAATAAAACGAGTTGCTAAGGCYATTAACTATAACAGCAAAGATCTTCCTGGATATATCAACGTAAGCAATACGTAATTYTTATKACTaGGARAACTYTRTGGAtTCGTGGGAACATCACCTTTCGCTTTACGGACAGCGCTtaTACTCCTGTTGCGTCTtGaaAAgaaAAAggTCTgaTGCATCTGTTcgctaActtaacgcTTTAGCTGA----TTCTTGATCCCGGTtcTTCCGWGCCTCTCAatTCTGTTCTGTCT-CTCCACTCCCCTCTGAAAATTC-AAAGRTGTTCAGACCTCACACATCGTGTTGACRCCTCAGCCGGCWGTGCTATTCTGCATTCTCTAGTCTaatAGAACTTTAGCGTTACTCGCGTTACTCCCTCATTATTACCTACCCCCGACCACCACttAAACAAGAAATCCTGCTTACAGGTCCCAGTCGCGTCAAACCTTCCGCGATTCCGACCCTCTCGACATTCCCTTCAACGCGCCAATTGCGCCGAGTTTGAATCCTGAACCTCTAGAAACCCCCTTTCGTCCCCCGAACTCCTGCCGCTAGTCCACAGAAtTCACCGACCTCTTACTATATcatcgaccacCAAACTAacGAGCTCCTGTATTCCCGATTAGCTTACGAACGGCAAGTTTATTAGCGACGCATATAGGACAAAAGCTGCCACGTGGAAGCAACCACCCCCGACCTTTCGTTCCATATCTAGCGGATCAAGGAACAAATAAAAGGCCCTGGATGCGATCCACATTAGACCCTAGAGGGAAGGAAGCGAAGGAGTCTGTAATGTTATGATTGTGGCTGCGCAGTCAtTAgcccagaataca----------aaaaTaaaaAATATaaacYatATTTCATtTTTttYtATaaTScAAAAtATGATGTAAAcAAAaTaTRTTAaaTTAccaTaCGaAtAtAATAAAAAATWATASACCATtctCCtaAATCTAATtAATTAgAKATaatTTTTTATTTATAaYAaTcAGAATTATAATATMAAAAAGYAatAtTaATAtYaTATaattcaaaaacatacatat
	'Bembidion (Omotaphus) sp. 2'            -gcccagcactgaagcccgtggtcggaaacggctactgggcaatgtagtgtttGggagagcccgtttaacccgagtattgttagcgtgtccaagtccttcttgaaGGGGGCcactc-gcccatagaGGGTGCcaggcctGTAGTGACCGATAATATGTTCGGGTGGGTTTCTCCTTAGAGTCGGGTTGCTTGAGAGTGCAGCTCTAAGTGGGTGGTAAACTCCATCTAAGGCTAAATATTACCACGAGACCGATAGCGAACAAGTACCGTGAGGGAAAGTTGAAAAGAACTTTGAAGAGAGAGTTCAAGAGTACGTGAAACCGTTCAGGGGTAAACCTGAGAAACCCGAAAATTCGAACGGGGAGATTCAATTGCTTTACCTGTAGCGTAATATGGTGGCTTTAGTGGCGTATATGGGC--T-T-GCAAG-CTACGGCTGCA-TAAA-TTTATGCGGGCTACTGTCTTTTACTGTGTTCACGATTATAGGAGGCGTGCACTTCTCCCCTTGTAGGACGTCGCGATCCGTTGAGCA---------TTAAGCCATCTATGGCCTATGGTGGAGCCCATG-TATAA-TT--TT-TTATATG-CGGACCCATGGTGTCCTGATGGCTGCCCGACGGTATTAGCACAGGTAGTGGGTCGCTGTCGCTTTG-CGCGGCGAGCGTTA-CGT-TTATGTGGCAAGTCATTGTATG--TTTAAAT-GTGGAAAT-CGGACTTAGTGCCGGTTCTACGCATATAATACTGTTCGCTGTA-TAACACTCTAA-CCGTCCCCG-TTACCAGTCGGCGACGCTTCAGTTTTGggtaatCTCAGGACCCGTcttGaaacacggaccaaggagtctagcaTGTGCGcgagtcattgggataaaATtcctaaaGGcgtaatgaaagtaaatGtttacctTGTGtgaacagagggaagatggatggcgcattgacgctgtcccgcactcccggggcgtcgcgcactca--------------------------------------------------------------------------------------------------------------------------------------------------------------------------------------------------------------------------------------------------------------------------------------------------------------------------------------------------------------------------------------------------------------------------------------------------------------------------------------------------------------------------------------------------------------------------------------------------------------------------------------------------------------------------------------------------------------------------------------------------------------------------------------------------------------------------------------------------------------------------------------------------------------------------------------------------------------------------------------------------------------------------------------------------------------------------------------------------------------------------------------------------------------------------------------------------------------------------------------------------------------------------------------------------------------------------------------------------------------------------------------------------------------------------------------------------------------------------------------------------------------------------------------------------------------------------------------------------------------------------------------------------------------------------------------------------------------------------------------------------------------------------------------------------------------------------------------------------------------------------------------------------------------------------------------------------------------------------------------------------------------------------CTAGaaTTTCCGGTAGACAAATGGAGTCATAAAGGTGGGAGTATGCATGGAGAATTGAGAGCTTCAAAGCTTAGATGTGAGAAAGTACGGTTGACCTACTCGAAGTGAGAGAGACTACGACCACGAAACGATTTGTGTGCGCGCCTAARaggTAACGTGAAACTTAGATTACAaaTGAAGTGTTTTCAAAATAACAATATGAtACATCTTCTGACAAAGACACAAGTTACTAaYgacTTTAGGCAACAATGGTTTcgAAACAATGCGCGCGTAAAGACGAcTGCATCGAACAAGGAGATGGGGTCTCCTTGTAACAATGaaCGTGCGCgatGCCGCACACAATATTTAATACTAAAGCGCTCCAGACTGATTAAGAgacaACATGTTTGGTCGGGTTACGATGGAGTCGtgatTGATGTGGCGTGGTGCtcGgaTTCGaactggcgaAACatatgtaataAACcGaacgtagacgAtagaattCgacgtttattgagaattcttgagtgtatgaattaaatTGAA---------------CGCTCCAGTTCGACATGGGAAATTAAGACGTTGAGGGCTCAGGTATGTAgaATCGgaGCAAGAGGGAAAAGCCACAcggaCGGAAAAG--GCAAGCAAATATGGAAAGatcaaGAACAGCGGCACAGACGGGCA--GGCGAAAAAACAAATAGGTTCATTAACCTTAACCGACAAACCCCAGTTAAGATTGTTATTGACCTCCCGGTTTGGAAAAACCAATTggatGAGgaCCAGGAGTTTGAAGAACAGATGGGTGAGGTGGaTTATTGTGGGagggtaTTAcaAGAATGTGTGTGAAGTGGCTGACCACCCCAAAATGGGGAGTGAACTTGGAAGTGACCACGGGATAGTGTTCACCGGTCGTGGGCGTCATGAGGTACCTTAACCTGCTACGAGACATAAAGAATGACAAAGTTCACACTTAAGGCTGAGGGATTAAGGACTTTACCTTACGGATTCAAGAGTCACAAACTATGAGACATTTTTTAAGAGGGACGTTTTCAGCGCAAGCTGCGTTTGCCAGGGCGGGATTTCAAAGAACAAACTTTTGTTGTGAAGAGAGACATTCGTTATTCATCAATGGGGGATTGGCAGTTACGCGTTGTACGCGTAAGAATGAAAAGGTCCTTAGCACAGACGCTGGTTTTACTTTGCCACAATTGGACACGTCGGCTCGTCAATAAGTCCAATTGCGCAAAAGCaattGagAgtgcgcaataaaTTCAGTCGGGAC--------------------------------------------------------------------------------------------------------------------------------------------------------------------------------------------------------------------------------------------------------------------------------------------------------------------------------------------------------------------------------------------------------------------------------------------------------------------------------------------------------------------------------actttattattTGGGCTGGCGGATGTGGAcTCTTAGATCTATCGGCGATTGGAACCGGTCTTATGGGAGACAATTAAAGTATGTACGCCAGCTTGTATATTTTTATGTATCCATTTATGGGGTTGGAATGTTGTCCTTATTTGGGCCCGAATGCTTCCCGATAAAAATAGTTTGCTTTCCCCTCTTACTTCTTTATAGTCATGTGAAGGGGCGGACGGTGACGTTACCCCTTTCTCTCATGCCAAGGGGCTCGTGACTGCATTTAGCTCACTGCGGGTTCTCATCTGGGCGTAATTATACACATATAAATCGTCACGGATACTTGACGATCCCTTTGTTGTCGTGGATACGCTTTTTTTTCTTCTTCCGTTTGCGGGCATACATCTTTACGACGAATTAAACTCTTTTGACCGCGGGGgggacCATTTTACACATTTTtGTACACCCGATCCAGGTAGAGGGTGGATAAACAACAAGCTATCTACTACGAAATCAATGAAACGAGTTGCTTAgRcCATTAATTATRaCGGCAGAGACMTtCCTAGATATATCAACgtCAGCAATaCRTAAATCTTATGACTAGGAGGACTTTATGGATtCGCGaGAACCCCGCCTCTGACTTTaCGGaCAGCGCTTTCACTCCtgTTGCGTCCtGAAgagaAAAtggtcCGaAgcaCctgtccgctagcctggcgctctGG--------TTCTTGATCCCAGCTCtTTCGGGCYTCKTAATTCTGTTYTGTCT-CCGCACTCTYYTCTAAAGATTT-CAAGGCGTTCAGACCTCACACATCGTGTTGGCGCCTCAGCCGgYTGYGCTATTCTGCATTCTcTGGTCtaaTAgAACTTTAGCGTTATACGCGTTACTCCTTCATTATTACCTATCCCCGACCACCACTCAAACAAGAAATCCTGCTTACAGGTCCCAGTCGCGTCAAACCTTCCGCGATTCCGACCCTCTCGACATTCCCTTCAACGCGCCAATCGTGCCGAGTTTGAATCCTGAACCTCTAGAAACCCCTTTTCGTCCCCCGAATTCCTACCGCCAGTCCAcagaatccacCGACCTC-----------------------------------------------------------------------------------------------------------------------------------------------------------------------------------------------------------------------------------------------------------------aaatcTTATAAAAATaTATAATTAAAaTTAAATATCATTTTTTTCTATAATTTATAATATAATTTAATAAAAATTTATTAAATTATTATATAAATATAGATATATATTATACGCTAAATATCTAGACCTAATTATTTATATATAATATTTTATTTAATATAATCAACATTAATTTATAAAAAAGTTAAATTTATAATTTATAATTTCAAaatATACATAT
	Bembidion_affine                         agcccagcactgaagcccgtggtcggagacggctactgggcaatgtagtgtttgggagagCccgtttaaCCCGAGTATCGTTAGCGTGTCCAAGTCCTTCTTGAAGGGGGCCACTC-GCCCATAGAGGGTGCCAGGCCCGTAGTGACCGTTAATGTGTTCGGGTGGGTTTCTCCTTAGAGTCGGGTTGCTTGAGAGTGCAGCTCTAAGTGGGTGGTAAACTCCATCTAAGGCTAAATATTACCACGAGACCGATAGCGAACAAGTACCGTGAGGGAAAGTTGAAAAGAACTTTGAAGAGAGAGTTCAAGAGTACGTGAAACCGTTCAGGGGTAAACCTGAGAAACCCGAAAGGTCGAAAGGGGAGATTCAATTGCTTTACCGGTGGTGATCAATGGTGCAGTATTTGGGACGCATATGG--T-G-TGCAG-TTTCGGCTGTA-TTAT-TGTATACGCTCTGCTGTCTGTTGT----GTATTCACTGTCGGAGGCATGCACTTCTCCCCTAGTAGGACGTCGCGACCCGTTGAGCA-------T-TTATGCCATCTACGGCCCGTGGTGGAGCCCGTG-TATGATTT--TA-TTATATG-CGGACCCATGGTGTCCTGATGGCTGCCCGACGGTATTAGCACAGGTATTGGGTCGCTGTCGCTTCG-CGCGGCGAGCGTTATTGG-TTCCATGGCAAGTCACTGTATG--TTTAAAT-GTGGAAAT-CGGACTTAGTGCCGGTTCTGCGCATATGGTACTGTTCGCTGTG-GTACCCTCTGA-CCGTCCCCG-TTACCAGTCGGCGACGCTTCAGTTTTGGGTAATCTCAGGACCCGTCTTGAAACACGGACCAAGGAGTCTAGCATGTGCGCGAGTCATTGGGATAAAATTCCTAAAGGCGTAATGAAAGTAAATGTTTACCTTGTGTgaacagagGgaagatgggtggcgcattgacgctgccCcgcactcccggggcgtcgcgcactcattgcga--agccaaattaaggtgaaaccgcgaaaggctcattaaatcagttatggttccttagatcgtacccacatttacttggataactgtggtaattctag-------------------------------------------------------------------------------------------------------------------------------ttttggctgatcgcacggtctcgaaccggcgacgcatctttcaaatgtctgccttaTCAACTGTCGATGGTAGGTTCTGCGCCTACCATGGTTGTAACGGGTAACGGGGAATCAGGGTTCGATTCCGGAGAGGGAGCCTGAGAAACGGCTACCACATCCAAGGAAGGCAGCAGGCGCGCAAATTACCCACTCCCGGCACGGGGAGGTAGTGACGAAAAATAACGATACGGGACTCATCCGAGGCCCCGTAATCGGAATGAGTACACTTTAAATCCTTTAACAAGGACCAATTAGAGGGCAAGTCTGGTGCCAGCCGCCGCGGTAACTCCAGCTCTAATAGCGTATATTAAAGTTGTTGCGGTTAAAAAGCTCGTAGTTGAATCTGTGTCCCGCGCTGTCGGTTCACCGCCCGCGGTGTTTAACTGGCACGTCTCGCGGGACGTCCTGCCGGTGGATGCGTGTCCTTTGTTTACTT-CCCCATTGTGCGTGTGCAACTT--GTTGTTACTGCATGGTGTGGTGGGGTTTCAATTGTGGCACCATCCGACTCAATAATCCTGTCGCGGTGCTCTTAATTGAGTGTCGAGGCGGGCCGGCACGTTTACTTTGAACAAATTAGAGTGCTCAAAGCAGGCTAAAATTTCGCCTGAATACTGTGTGCATGGAATAATGGAACAGGACCTCGGTTCTATTTTGTTGGTTTTCGGAACCCCGAGGTAATGATTAATAGGGACAGATGGGGGCATTCGTATTGCGACGTTAGAGGTGAAATTCTTGGATCGTCGCAGGACGGACAGAAGCGAAAGCATTTGCCAAAGATGTTTTCATTAATCAAGAACGAAAGTCAGAGGCCCGAAGGCGATCAGATACCGCCCTAGTTCTGACCATAAACGATGCCAGCTAGCGATCCGCCGACGTTCCTCCGATGACTCGGCGGGCAGCTTCCGGGAAACCAAAGCTTTTGGGTTCCGGGGGAAGTATGGTTGCAAAGCTGAAACTTAAAGGAATTGACGGAAGGGCACCACCAGGAGTGGAGCCTGCGGCTTAATTTGACTCAACACGGGAAACCTCACCAGGCCCGGACACCGGAAGGATTGACAGATTGAGAGCTCTTTCTTGATTCGGTGGGTGGTGGTGCATGGCCGTTCTTAGTTGGTGGTGTGAATTGTCTGGTTAATTCCGTTAACGAACGAGACTCTAGCCAGCTAAATAGGCGTTA-TT-CCGGTATCCTGAAGGCTCGTGTCTCT-CGTTTTCTGGCGTAT-CT-----TGTGTCAT-ATTA-CCGTCTAG-GCGGTTTATATGGCATT--TGGGTGCG-TTCAGTGCGGGAGT-TCACGGTTTTTACTACCGGCGTACATAATAAATCTTCTTAGAGGGACAGGCGGCTTCTAGCCGCACGAGAATGAGCAATAACAGGTCTGTAATGCCCTTagatgTTCTGGGCCGCACGCGCGCTACActgaagGAATCAGCGTGTCTTCCCTGGCCGAGCGGCCCGGGTAACCCGCTGAACCTCCTTCGTGCTAGggattgGGGCTTGCAATTGTTCCCCATgaacgaggaattcCCAGTAAGCGCGAGTCATAAGCTCGCGTTGATTAAGTCCCTGCCCTTTGTACACACCGCCCGTCGCTACTACCGATTGAATGATTTAGTGAGGTCTCCggaccgGTACgcGGCGGCGTTTCGACgt-tGCCGATGTcgctgg--agaatttccggtagacaaatggagtcataaaggtggGAGTATGCATGGAGAATTGAGAGCTTCAAAGCCTAGATGTGAGAAAGTACGGTTGACCTACTCGAAGTGAGACAGACTACGACCACGAAACGATTTGTGTGCGCGCTTAAGAGGTAACGTGAAATTTAGATTACAAATGAAATGTTTTCAAAATAACAATATGATACAACTTTTGAAAAAGACACAAGTTACTAACGACTCTAAGCAACAATGGTTTCGAAACAATGCGCTCGTAAAGACGACTGCAtcgAACAAGGAGACGgggtCTCCTTgtaaCAATgaaCGTGCgcgaTGCCGCACACAAtattTAatacTAAAGCTCtccaGACTgattaagagacaacatGTTTGGtcggGTtacgatggagtcgtgattgatgTGGCGTggtgctcggattcgaactggcgaaacatatgtaataaaccgaacgtagacgatagaattcgacgcttattgagaattcttgagtgtatgaattaaattgaaaccgcggatatcttgCGCTCCAGTTCGACATGGGAAaYtaAgACGTTGAGGGCTCAGGTATGTAGAATCggagCAAGAGGGAAAAGCCACACggaaGGAAAAG--GCAAGCAAATATggaaaGATCAAGAACAGCGGCA--GACGGGCA--ggMgAAAAAACAAATAGGTtcACTAACCTTAACCGACAAACCCCAGTTAAGATTGTTATTGACCTCCCGGTTTGGAAAAACCAATTGGATGAGGACCAGGAGTTTGAAGAACAGATGGGTGAGGTGGATTATTGTGGGAGGGtaTTACAAGAATGTGTGTGACGTGGCTGACCACCCCAAAATGGGGAGTGAACTTGGAACTGACCACGGGATAGTGTTCACCGgtcgTGGGCGTCATGAGGTACCTTAACCTGCTACGAGACATAAAGAATGACAAAGTTCACACTTAAGGCTGAGGGATTAAGGACTTTaCCTTACGGATTCAAGAGTCACAAACTATGAGACATTTTTTAAGAGGGACGTTTTCAGCGCAAGCTGCGTTTGCCAGGGCGGGATTTCAAAGAACAAACTTTTGTTGTGAAGAGAGACATTCGTTATTCATCAATGGGGGATTGGCAGTTACgcGTTGTACGCGTAAGAATGAAAAGGTCCTTAGCACAGACGCTGGTTTTACTTTGCCACAATTGGACACGTCGGCTCGTCAATAAGTCCAATTGCGCAAAAGCAATTGAGAGTGCGCAATAAATTCAGTCGGGACcggGGACAACGAGCGAGG----------caatgactcagaCAAAGAGGAAGATAGTGTGTTTGATTCTGGAAGATCATCGTATAAAGAGTCCGTGAAACGGTTTAAAATTCACTTTATGAAAAATCCCGGGAGATTTTGACGTTAAACCAATATAAAACATTAAGACTATGAGGTTACGCAAGTTTCGACTAAAGCTCTGACCTCACACATTGAGATTACAAGCGAGAACGTGCGAAAATCTTCTAAACGGCAACGGCGTGCATCTTGAACACACGTCGTCCAATCCAGCAATCATGAAAYtaagaaaatgacaaacgGACAATGCGAGccAAACAgtaagaGCCAAAGAGCAACAGGAGGTAAGAAAGTGTTAGAAAAAAAAAATCTGACGTTAAGACATTATAATTGAGTCAGAACGACGGAGAAAAAGCATGCCTGGACAGAATTAATATTGacccgatagGTGCTGTGAAAATAgagtccatgaaaattaaaaaaccacggaaattcgactttattatttgggctgtcggatgTGGACTCTTAGATTTATCGGCGATTGGAACCGGTCTTATGGGAGACAATTAAAGTATGTACGCCAGCTTGTATATTTTTATGTATCCATTTATGGGGTTGGAATGTTGTCCTTATTTGGGCCCGAATGCTTCCCGATAAAAATAGTTTGTTTTCCCCTCTTACTTCTTTATAGTCATGTGAAGGGGCGGACGGTGACGTTACCCCCTTCTCTCATGCCAAGGGGCTCGTGACTGCATTTAGTTCACTGCGGGTTCTCATCTGGGCGTAATTATACACATATAAATCGTCATGGATACTTGACGATCCTTTTGTTGTCGTGGATACGCTTTTCTTTTTTCTTCCGTTTGCGGGCATACATCTTTACGACGAATTAAACTCTTTTGACCGCGGGGGGGACCATTTTACACATTTT--tatRgctaatccaggtgaATGGTCGATAATCAATAAGTTATTTACTACTAAATCAATGAAACATGTTGATAAAGCCATTAATAACATTAGCAAAGGTTTTTAAAGAGATATCAaCGTGAAAAATTCGTAATTTATGTAATtaaAAGAAtaGTGTRaAttTAtcaGAAAACtacctCTTatcTTacagacagCActtttattcttattgTAtgtggaaaaaaaaatgcctcgatgcacctgtttactaacgtaacgttttgacttcaatcTTTTCRATCCcgGTTcCTTCGGGCCTcMTAATTCTTTTYYGCCT-CTCCCtMYTTTTCCAAA-ACCt-MAAGGCGCTYACACTTAACAAACCGTAGTGATMCCCTAGCTGGCCGTCCCACTCTCCATTCTCTAGTTTAAtAGGACTWTAGCGTTGCTCGCGTTACTCCCCCAtTACTACCtcTCCTCGACCACCCCTCAAACAAGAAAGCCCGCTTACAGGTCCcAGTCGCgTCAAACCTTCCGCGATTCCGACCCTCTCGACATTCCCTTCAACGCGCCAATCGCGCCGAGTTTGAATCTTGACTCTCTAGAACCCCCCTTTCGTCCCCCGACCTCCTACCGCCAGCCCACAGAATTCACCGACCTctTACTATAT------ttactAGATTAGTTAGTTCCTGTCCTCCCACGTAACCTATAATCGGTATTTTTACTTACTACGCATGCACGGAAAGAGCTGCCAGGATAAAGTAACCTTYCCCGACSGTTCATTCCTTATCTAGCTAACCCACGAaMRRRYRgRGAACCCYAAGRRCCGGTCACCTTAAACCCTAGAGGGAAGGAGGTGAGGGACTGTGTAGCGCTATGACTGtggctGCGCAGctattagcttagaatacaaaactttgaaaaaAATAAAAATAAAAATTAAATATCATTTATAACTTCAATTTAAAATATAACATAATAAAAAATTATCCAATTAACAAATCAATATAAATAAAAATTAAACTCAAAACTTCTAAATCTAATTTATTATGCATTGAATTTTATCTAAATAAATCAAAATAAAAATATAATAAAAATATATCAATATTATATTATTCAATGATATACATAT
	Bembidion_articulatum                    -----agcactgaagcccgtggtcggaaAcggctactgggcaatgtagtgtttaggagagcccgtttaacccgagtattgttagcgtgtccaagtccttcttgaaGGGGGCCACTC-GCCCATAGAGGGTGCCAGGCCCGTAGTGACCGTTAGCATGTTCGGGTGGGTTTCTCCTTAGAGTCGGGTTGCTTGAGAGTGCAGCTCTAAGTGGGTGGTAAACTCCATCTAAGGCTAAATATTACCACGAGACCGATAGCGAACAAGTACCGTGAGGGAAAGTTGAAAAGAACTTTGAAGAGAGAGTTCAAGAGTACGTGAAACCGTTCAGGGGTAAACCTGAGAAACCCGAAAGTTCGAAAGGGGAGATTCAATTGCTTTACCGGTGATGATCAATGGTGCAGTATTTGGGACGCATATGG--T-A-TGCAG-TTTCGGCTGTA-TTAC-TCTATACGCTCTGCTGTCTATTGT----ATATTCATGGTCGGAGGCATGCACTTCTCCTCTAGTAGGACGTCGCGACCCGTTGAGCA---------TTAAGCCATCTACGGCCCGTGGTGGAGCCCGTG-TATAATTT--TA-TTATATG-CGGACCCATGGTGTCCTGATGGCTGCCCGACGGTATTAGCACAGGTAGTGGGTCGCTGTCGCTTTG-CGCGGCGAGCGTTA-TGG-TTGTATGGCAAGTCACTCTATG--TTTAAAT-GTGGAAAT-CGGACTTAGTGCCGGTTCTACGCATATAGTACTGTTCGCTGTA-GAACCCTCTGA-CCGTCCCCG-TTACCAGTCGGCGACGCTTCAGTTTTGGGTAATCTcaggGCCCGTCTTGAAACACGGACCAAGGAGTCTAGCATGTGCGCGAGTCATTGGGATAAAATTCCTAAAGGCGTAATGAAAGTAAATGTTTACCTTGTGTAAACAGAGGGAAGATGGGTGGCGCTTTGACGCTGCCCCGCACtcccggggcgtcgcgcactcat-------------------------------------------------------------------------------------------------------------------------------------------------------------------------------------------------------------------------------------------------------------------------------------------------------------------------------------------------------------------------------------------------------------------------------------------------------------------------------------------------------------------------------------------------------------------------------------------------------------------------------------------------------------------------------------------------------------------------------------------------------------------------------------------------------------------------------------------------------------------------------------------------------------------------------------------------------------------------------------------------------------------------------------------------------------------------------------------------------------------------------------------------------------------------------------------------------------------------------------------------------------------------------------------------------------------------------------------------------------------------------------------------------------------------------------------------------------------------------------------------------------------------------------------------------------------------------------------------------------------------------------------------------------------------------------------------------------------------------------------------------------------------------------------------------------------------------------------------------------------------------------------------------------------------------------------------------------------------------------------------------------------------CTAGAATTTCCGGTAGACAAatggagtcataaaggTGGGAGTatgCatggagaattgagagcttcaaagcctaGATGTGAGAAAGTACGGTTGACCTACTCGAAGTGAGAGAGACTAAGACCACGAAACGATTTGTGTGCGCGCTTAAGAGGTAACGTGAAACTTAGATTACAAATGAAGTGTTttcAAAATAACAATATGATACAACTTTTGACAAAGACACAAGTTACTAACGACTCTAAGCAACAATGGTTTCGAAACAATGCGCTCGTAAAGACGACTGCATCGAACAAGGAGATGGGGTCTCCTTGTAACAATGAACGTGCGCGATGCCGCACACAATACTTAATACTAAAGCGCTCCAGACTGATTAAGAGACAACATGTTTGgtCGGGTTACGATGGAGTCGTGATTGATGTGGCGTGGTGCTCGGATTCGAActggcgAAACATATATaaTaaaccgaacgtagacgataGAATTcgacgtttattgagaattcttgagtgtatgaattaaattgaaaccgcggatatcttgCGCTCCAGTTCGACATGGGAAACTAAgacgttgagggctcAGGTATGTAGAATCGGAGCAAGAGGGAAAAGCCACACGGAAGGAAAAG--GCAAGCAAATATGGAAAGATCAAGAACAGcgGCA--GACggGCA--GGAGAAAAAACAAATAGGTTCATTAACCTTAACCGACAAACCCCAGTTAAGATTGTTATTGACCTCCCGGTTTGGAAAAACCAATTGGATGAGGACCAGGAGTTTGAAGAACAGATGGGTGAGGTGGATTATTGTGGgAGGGtaTTACAAGAATgtGTGTGAAGTGGCTGACCACCCCAAAATGGGGAGTGAACTTGGAAGTGACCACGGGATAGTGTTCACCGGTCGTGGGCGTCATGAGGTACCTTAACCTGCTacgAGACATAAAGAATGACAAAGTTCACACTTAAGGCTGAGGGATTAAGGACTTTACCTTACGGATTCAAGAGTCACAAACTATGAGACATTTTTTAAGAGGGACGTTTTCAGCGCAAGCTGCGTTTGCCAGGGCGGGATTTCAAAGAACAAACTTTTGTTGTGAAGAGAGACATTCGTTATTCATCAATGGGGGATTGGCAGTTACGCGTTGTACGCGTAAGAATGAAAAGGTCCTTAGCACAGACGCTGGTTTTACTTTGCCACAATTGGACACGTCGGCTCGTCAATAAGTCCAATTGCGCAAAAGCAattGAGAGTGCGCAATAAattCAGTCGggaccggGGACAACGAGCGAGGtcctcggtgacaatgattCAGACAAAGAGGAAGATAGTGTGTTTGATTctggAAGATCATCGTATAAAGAGTCCGTGAAACGGTTTAAAACTCACTTTATGAAAAATCCCGGGAGATTTTgACGCTAAACCAATATAAAACATTAAGATTATGAGGCTACGCAAGTTTCGACTAAAGCTCTGACCTCACACACTGAGACTACAAGCGAGAACGTGCGAAAATCTTCTAAACGGCAACGGCGTGCATCTTGAACACACGTCGTCCAATCCAGCAATCATGAAACTAAGAAAATGACAAACGGACAATGCGAGCCAAACAGTAAGAGCcACgGAGCAACAGGAGGTAAGAAAGTGTTAGAAAAAAAAAATCTGACGTTAAGACATTATAATTGAGTCAGAACGACGGAGAAAAATCATGCCTGGACAGAATTAATATTGACcCGATagGTGCTGTGAAAATAgagtccatgAaaattaaaAaaccacggaaatt--actttattatttgggctgtcggAtgTGGACtcTTAGATTTATCGGCGATTGGAACCGGTCTTATGGGAGACAATTAAAGTATGTACGCCAGCTTGTATATTTTTATGTATCCATTTATGGGGTTGGAATGTTGTCCTTATCTGGGCCCGAATGCTTCCCGATAAAAATAGTTTGTTTTCCCCTCTTACTTCTTTATAGTCATGTGAAAGGGCGGACGGTGACGTTACCCCTTTCTCTCATGCCAAGGGGCTCGTGATTGCATTTAGTTCATTGCGGGTTCTCATTTGGGCGTAATTATACACATATAAATCGTCATGGATACTTGACGATCCTTTTGTTGTCGTGGATACGCTTCTCTCTCTTCTTCCGTTTGCGGGCATACATCTTTACGACGAATTAAACTCTTTTGACCGCGGGGGGGACCATCTTACACATTTTTATATAGCTGAtccaggtGAATggtggataaccaacaAGTTATTAACTGCTAATTCGATAAAACATGTTGATAAACCCATTAACAGTAATAGcRAAGATTTTTTGAGAGATATCAACGTTAGAAATTCATAGTATATATAATGAAAAGAATAGTATGAATTTATTGGAAAACCACCTCTTACCTTACAGACCGTAYGTTCACTCTTGTTGCATGCTAAAAaaaAAAAGcctYgatgcaccCGttcactaacataacgtcttggcttcattcTTTTCAATCCCAAttYcRtCGAGCCTCCCAATCCTATTCTGCCT-CTTCTTCCTCTTCTRAA-AYTC-AAAGACGCCCAGACCTAGCATATCGCATTGACACCCCAGCTGGCCGCGCCACTCTCCATTCTCTAGTTtAAtAGGACTTTAGCGTTACTCGCGTTACTCCtCCATTATTACCTATCCTCGACCACCCCttAAACAAGAAACCCCGCTTACAGGTCCCAGTCGCGTCAAACCTTCCGCGATTCCGACCCTCTCGACATTCCCTTCAACGCGCCAATCGCGCCGAGCTTGAATCTTGAACCTCTAGAAACCCCCTTTCGTCCCCCGATCTCCTACCGACAGTCCACagAATTCACcgACctctTACTATATtggccaccaGCAGGCCGGCCTGTTCcTGCCTTCCCGGCCAGCCTACCAACGGTAGGCTTACTCACCACGCATGCGGGGTCAGAGCTGCCGCGAGGAACCAGACGCCCCCGACMGTTCGCGCCACGCCTAGCGCGCCCAGGGACGGGCGGGGGATCCGAAGGGTGACCCGCCTTAAGCTCCAGAGGGAAGGAGGTGAGGGAGCCCGTAATGCTATGATTGTGGCTCCGCAGcgattAgctTagaatac-aaatttttcaaaaGAtAGAAATTAAAACGAAATACCATTTTTATTTCCAATTTAAGATATATTATAACAAAGACCTAATTAATTATCAAACTAAAATAATAGAAATTTAAACGCCTAATTTCTAAATTTAATTAATAAAACGTATCATTTTATTTAATTAAATTTAAATTAAAATATAACTATAAAATATTAATATTACATTTTTTTAACGTTTTTATAT
	Bembidion_assimile                       --cccagcactgaagcccgtggtcggaaacggctactgggcaatgtagtgtTTGggaGAGCccgtttaacCcgagtattgttagcgtgtccaagtccttcttgaaGGGGGCcaCTC-GCCCATAGAGGGTGCCAGGCCCGTAGTGACCGTTAATATGTTCGGGTGGGTTTCTCCTTAGAGTCGGGTTGCTTGAGAGTGCAGCTCTAAGTGGGTGGTAAACTCCATCTAAGGCTAAATATTACCACGAGACCGATAGCGAACAAGTACCGTGAGGGAAAGTTGAAAAGAACTTTGAAGAGAGAGTTCAAGAGTACGTGAAACCGTTCAGGGGTAAACCTGAGAAACCCGAAAGGTCGAACGGGGAGATTCAATTGCTTTACCGGTGGTGATCAATGGTGCAGTATTTGGGACGCATATGG--T-G-TGCAG-TTTCGGCTGTA-TTAT-TGTATACGCTCTGCTGTCTGTTGT----TTATTCATTGTCGGAGGCATGCACTTCTCCCCTTGTAGGACGTCGCGACCCGTTGAGCA-------T--TAAGCCATCTACGGCCTGTGGTGGAGCCCGTG-TATAA-TT--TA-TTATATG-CGGACCCATAGTGTCCTGATGGCTGCCCGACGGTATTAGCACAGGTAGTGGGTCGCTGTCGCTTCG-CGCGGCGAGCGTTA-TGG-TTGTATGGCAAGTCACTGTATG--TTTAAAT-GTGGAAAT-CGGACTTAGTGCCGGTTCTGCGCATATAGTACTGTTCGCTGTG-GAATCCTCTGA-CCGTCCCCG-TTACTAGTCGGCGACGCTTCAGTTTTGGGTAATCTCAGGACCCGTCTTGAAACACGGACCAAGGAGTCTAGCATGTGCGCGAGTCATTGGGAtaaaAttcctaaaGGcGcaatgaaagtaaaTGtttaccttgtgtgaacagagggaagatgggTGgcgcattgacgctgccCcgcactcccggggcgtcgcgcactcattgcga--agccaaattaaggtgaaaccgcgaaaggctcattaaatcagttatggttccttagatcgtacCCACAttTACTTGGATAACTGTGGTAATTCTAGAGCTAATACATGCAAACAGAGCTCCGACCGGAGACGGAAGGAGTGCTTTTATTAGATCAAAACCAATCGGCG-TCAGTAGCGTTTCGGCGTTATTGTTCGTCGCACTTTTTGGTGACTCTGAATAACTTTTGGCTGATCGCACGGTCTTGCACCGGCGACGCATCTTTCAAATGTCTGCCTTATCAACTGTCGATGGTAGGTTCTGCGCCTACCATGGTTGTAACGGGTAACGGGGAATCAGGGTTCGATTCCGGAGAGGGAGCCTGAGAAACGGCTACCACATCCAAGGAAGGCAGCAGGCGCGCAAATTACCCACTCCCGGCACGGGGAGGTAGTGACGAAAAATAACGATACGGGACTCATCCGAGGCCCCGTAATCGGAATGAGTACACTTTAAATCCTATAACAAGGACCAATTAGAGGGCAAGTCTGGTGCCAGCCGCCGCGGTAACTCCAGCTCTAATAGCGTATATTAAATTTGTTGCGGTTAAAAAGCTCGTAGTTGAATCTGTGTTCCGCGCTGTCGGTTCACCGCCCGCGGTGTTTAACTGGCACGTCTCGCGGAACGTCCTGCCGGTGGATGCGTGTCCTTTGTTTACTT-CCCCATTATGCGTGTGCAACTT--GTTGTTACTGTGTAGTGTGGTGGGGTTTCAAATGTGTCACCATCCGACTCAATAATCCTGTCGCGGTGCTCTTAATTGAGTGTCGAGGCGGGCCGGCACGTTTACTTTGAACAAATTAGAGTGCTCAAAGCAGGCTAAAATTTCGCCTGAATACTGTGTGCATGGAATAATGGAACAGGACCTCGGTTCTATTTTGTTGGTTTTCGGAACCCCGAGGTAATGATTAATAGGGACAGATGGGGGCATTCGTATTGCGACGTTAGAGGTGAAATTCTTGGATCGTCGCAAGACGGACAGAAGCGAAAGCATTTGCCAAAAATGTTTTCATTAATCAAGAACGAAAGTCAGAGGCTCGAAGGCGATCAGATACCGCCCTAGTTCTGACCATAAACGATGCCAGCTAGCGATCCGCCGACGTTCCTCCGATGACTCGGCGGGCAGCTTCCGGGAAACCAAAGCTTTTGGGTTCCGGGGGAAGTATGGTTGCAAAGCTGAAACTTAAAGGAATTGACGGAAGGGCACCACCAGGAGTGGAGCCTGCGGCTTAATTTGACTCAACACGGGAAACCTCACCAGGCCCGGACACCGGAAGGATTGACAGATTGAGAGCTCTTTCTTGATTCGGTGGGTGGTGGTGCATGGCCGTTCTTAGTTGGTGGTGCGAATTGTCTGGTTAATTCCGTTAACGAACGAGACTCTAGCCAGCTAAATAGGCGTTA-TT-CCGGTATCCTGAAGGCTCGTGTCTCT-CGTTTTCTGGCGTGT-TCTTTT-TGTCTTGT-ATTA-TCGTCTAG-GCGATTTGCATGGCATT--GGGATGCG-TTCAGTGCGGGAGT-TCACGGTTTTTACTACCGGCGTACATAATAAATCTTCTTAGAGGGACAGGCGGCTTCTAGCCGCACGAGAATGAGCAATAACAGGTCTGTAATGCCCTTAGATgTTCTGGGCCGCACGCGCGCTACACTGAAGGAATCAGCGTGTCTTCCCTGGCCGAGCGGCCCGGGTAACCCGCTGAACCTCCTTCGTGCTAGGGATTGGGGCTTGCAATTGTTCCCCATGAACGAGGAATTCCCAGTAAGCGCGAGTCATAAGCTCGCGTTGATTAAGTCCCTGCCCTTTgtacacaccgcccgtcgctactaccgattgaatgatttagtgaggtcttcggactggtacgcggcggcgtttcgacgt-tgccgatgtcgctggCTAGaaTTtcaggtAgacaaATGGAGTCATAAAGGTGGGAGTATGCATGGAGAATTGAGAGCTTCAAAGCTTAGATGtgAGAAAGTACGGTTGACCTACTCGAAGTGAGAGAGACtAAGACCACGAAACGATTTGTGTGCGCGCTTAAGAGGTAACGTGAAATTTAGACTACAAATGAAGTGTTCTCAAAATAACAATATGATACAACTTTTGAAAAAGACACAAgtTActAACGACTYtaSGCAACAATGGTTTCGAAACAATGCGCTCGTAAAGACGACTGCATCgaaCAAGGAGAtgGGGTCTCCTTGTAACAATGAACGTGCGCgaTGCCGCACACAATATTTAATACTAAAgctctCCAGACTgattaagagacaacatgTTTGGTCGGGTtacgatggagtcGTgattgatgtggcgtggtgctcggattcgaactggcgaaacatatgtaataaaccgaacgtagacgatagaattCgacgcttattgagaattcttgagtgtatgaattaaa--------------------CGCTCCAGTTCGACATGGGAAACTAAGACGTTGAGGGCTCCGGTATGTAGAATCGGAGCAAGAGGGAAAAGCCACACGGAAGGAAAAG--GCAAGCAAATATGGAAAGATCAAGAACAGCGGCA--GACGGGCA--GGAGAAAAAACAAATAGGTTCAYTAACCTTAAccgacaAACCCCAGTTAAGATTGTTATTGACCTCCCGGTTTGGAAAAACCAATTGGATGAGGACCAGGAGTTTGAAGAACAGATGGGTGAGGTGGATTATTGTGGGCGGGtaTTACAAGAATGTGTGTGAAGTGGCTGACCACCCCAAAATGGGGAGTGAacTTGgAaGTGACCACGGGATAGTGTTCACCGGTCGTGGGCGTCATGAGGTACCTTAACCTGCTacgAGACATAAAGAATGACAAAGTTCACACTTAAGGCTGAGGGATTAAGGACTTTACCTTACGGATTCAAGAGTCACAAACTATGAGACATTTTTTAAGAGGGACGTTTTCAACGCAAGCTGCGTTTGCCAGGGCGGGATTACAAAGAACAAACTTTTGTTGTGAAGAGAGACATTCGTTATTCATCAATGGGGGATTGGCAGTTACGCGTTGTTCGCGTAAGAATGAAAAGGTCCTTAGCACAGACGCTGGTTTTACTTTGCCACAATTGGACACGTCGGCTCGTCAATAAGTCCAATTGCGCAAAAGCAATTGAGAGTGCGGAATTAATTCAGTCGGGACCGGGGACAACGAGCGAGGtcctcggtgacaatgactcagacaaagaggaagAtaGTGTGTTTGATTCTGGAAGATCATCGTATAAAGAGTCCGTgaaaCGGTTTAAAACTCATTttatGAAAAATCCCGGGAGACTTTGACGTTAAACCAATATAAAACATTAAGATTATGAGGCTAcgCAAGTTtcGACTAAAGCTCTGACCTCACACACTGAGACTACAAGGGAGAACGTGCGAAAATCTTCTAAACGGCAACGGCGTGCATCTTGAACACACGTCGTCCAAAGCAGCAATCATGAAACTAAGAAAATGACAAACGGACAATACGAGCCAAACAGTAAGAGCCACGGAGCAACAGGAGGTAAGAAAGTGTTAGAAAAAAAAAATCTGACGCTAAGACATTATAATTGAGTCAGAACGACGGAGAAAAATCATGCCTGGACAGAATTAATATTGACccgatagGTGCTGTGAAAATAGAGTCCatgAAaattaaaaaaccacggaaattcgactttattatTTgggctgtcggATGTGGACTCTTAGATTTATCGGCGACtgGAACCGGTCCTATGGGAGACAATTAAAGTATGTACGCCAGCTTGTATATTTTTATGTATCCATTTATGGGGTTGGAATGTTGTCCTTATTTGGGCCCGAATGCTTCCCGATAAAAATAGTTTGTTCTCCCCTCTTACTTCTTTATAGTCATGTGAAGGGGCGGACGGTGACGTTACCCCCTTCTCTCATGCCAAGGGGCTCGTGACTGCATTTAGTTCACTGCGGGTTCTCATTTGGGCGTAATTATACACATATAAATCGTCACGGATACTTGACGATCCTTTTGTTGTCGTGGATACGCTTTTCTTTTTTCTTCCGTCTGCGGGCATACATCTCTACGACGAATTAAACTCTTTTGACCGCgGGggggaccaTTTTACACATTtTTCTAtaGttRaTCCAGGTGAAGGGTGGGTAAACAGTAAGYTATTTGCTACTAATTCAARAAAACAAGTTGTTAAGGACRTTAACGATAATAGTAAAGGTTTTTATAGAAATATYARCRTTAaAAATTCTTAATTTATACAATCAaAAGGaTCCTATGAATTTGTtGGAATATTACCTTtRaCTTTAtagacagCAGTTtcgctcttgttgcRtattWaaaaaaaaatgcttcgatgcacccgttcactaacgtaWtgttct----------CTCTCAATCCCAGTTCTATCGAGCCTGCTGATCCTGTTCTGCCC-CCACACTTTCCTCCAAA-ACAT-AAAGATGCCCAAACCtMRCATACCGTATTGAGCCCCCAGCTGGCCGCGCTACTCTCCATTCTCTAGTCTGATAGGATGTTAGCGTTACTCGCGTTAcTCccCCATTATTACCTATCCCCGACCACCTCttAAACAAGAAACCCCGCTTACAGGTCCCAGTCGCGTCAAACCTTCCGCGATTCCGATCCTCTCGACATTCCCTTCAACGCGCCAATTGTGCCGAGCTTGAATCTTGAACCTCTAGAAACCCCCTTTCGTCCCCCGACCTCCTACCGCCAGCCCACAGCATTCACCGACTTCTTACTACATtacttattaacaagctgacCTGCTCCTGTCCTCCCAACtRaCCTACCAaYGATAACCTTACTTACTACGCACGTAGGAAAWGAGYTGCCGCGATAAACTAGACCCCCCCGACCGTCTGTTCCCCATCTATCGGATCCAGGGACAGGCAGAGAAAGCCGGAGGTGAGCCACATTAAACGCTAGAGGGAAGGAGGTGGGGGGGCGTGTAATATTATGATTGTggYtGCGCAGTTAttAgcttagaatacaaaactTtaaatAATATAAAAATAAAaATTAAATACTATTTATATTTATAATTTAAGATATAATATAATTAGAACATAATCAATTATTAATCTAAAATAAATAGAACACTTACACAATATATCTAAATCTAATTTACCAGATTTAAAATTTCATCTAGAAAATTCAAAATAATTTTAAGATAGTGAATAAATAATTATATATTATTTAAAaacaTACATAT
	Bembidion_cf._cognatum                   agcccagcactgaagcccgtggtcggagacggctactgggcaatgtagtgtttGGGagagcccgtttaacccgagtatcgttagcgtgtccaagtccttcttgAAGGGGGCCACTC-GCCCATAGAGGGTGCCAGGCCCGTAGTGACCGTTAATGTGTTCGGGTGGGTTTCTCCTTAGAGTCGGGTTGCTTGAGAGTGCAGCTCTAAGTGGGTGGTAAACTCCATCTAAGGCTAAATATTACCACGAGACCGATAGCGAACAAGTACCGTGAGGGAAAGTTGAAAAGAACTTTGAAGAGAGAGTTCAAGAGTACGTGAAACCGTTCAGGGGTAAACCTGAGAAACCCGAAAGGTCGAAAGGGGAGATTCAATTGCTTTACCGATGGTGATCAATGGTGCAGTATTTGGGACTTATGTGG--T-G-TGCAG-TTTCGGCTGTA-CTAT-TGTGTACGCTCTGCTGTCTGTTGT----GTATTCATTGTCGGAGGCATGCACTTCTCCCCtaGTAGGacgtcgCGACCCGTTGAGCA-------T-TTATGCCATCTACGGCCCGTGGTGGAGCCCGTG-TATGA-TT--TA-TTATATG-CGGACCCATGGTGTCCTGATGGCTGCCCGACGGTATTAGCACAGGTAGTGGGTCGCTGTCGCTTTG-CGCGGCGAGCGTTATTGG-TTTTATGGCAAGTCACTGTATG--TT----T-GTGGAAAT-CGGACTTAGTGCCGGTTCTGCGCATATGGTACTGTTCGCTGTA-AAACCCTCTGA-CCGTCCCCG-TTACCAGTCGGCGACGCTTCAGTTTTGGGTAATCTCAGGACCCGTCTTGaaacacggaccaaggagtctagcaTGTGCGcgagtcattgggataaaATTcctaaaggcgtaatgaaagtaaaTGTttacctTGTGtgaacagagggaagatgggtggcgcattgacgctgccccgcactcccggggcgtcgcgcactcattgcga--agccaaATTAAGgTGAAACCGCGAAAGGCTCATTAAATCAGTTATGGTTCCTTAGATCGTACCCACATTTACTTGGATAACTGTGGTAATTCTAGAGCTAATACATGCAAACAGAGCTCCGACCGGAGACGGAAGGAGTGCTTTTATTAGATCAAAACCAATCGGCG-TCAGTAGCGTTTCGGCGTTACTGTTCGTCGCACTTTTTGGTGACTCTGAATAACTTTTGGCTGATCGCACGGTCTCGAACCGGCGACGCATCTTTCAAATGTCTGCCTTATCAACTGTCGATGGTAGGTTCTGCGCCTACCATGGTTGTAACGGGTAACGGGGAATCAGGGTTCGATTCCGGAGAGGGAGCCTGAGAAACGGCTACCACATCCAAGGAAGGCAGCAGGCGCGCAAATTACCCACTCCCGGCACGGGGAGGTAGTGACGAAAAATAACGATACGGGACTCATCCGAGGCCCCGTAATCGGAATGAGTACACTTTAAATCCTTTAACAAGGACCAATTAGAGGGCAAGTCTGGTGCCAGCCGCCGCGGTAACTCCAGCTCTAATAGCGTATATTAAAGTTGTTGCGGTTAAAAAGCTCGTAGTTGAATCTGTGTTCCGCGCTGTCGGTTCACCGCCCGCGGTGTTTAACTGGCACGTCTCGCGGAACGTCCTGCCGGTGGATGCGTGTCCTTTGTTTACTT-CCCCATCGTGCGTGTGCAACTT--GTTGTTACTGCATGGTGTGGTGGGGTTTCAATTGTGGCACCATCCGACTCAATAATCCTGTCGCGGTGCTCTTAATTGAGTGTCGAGGCGGGCCGGCACGTTTACTTTGAACAAATTAGAGTGCTCAAAGCAGGCTAAAATTTCGCCTGAATACTGTGTGCATGGAATAATGGAACAGGACCTCGGTTCTATTTTGTTGGTTTTCGGAACCCCGAGGTAATGATTAATAGGGACAGATGGGGGCATTCGTATTGCGACGTTAGAGGTGAAATTCTTGGATCGTCGCAGGACGGACAGAAGCGAAAGCATTTGCCAAAGATGTTTTCATTAATCAAGAACGAAAGTCAGAGGCCCGAAGGCGATCAGATACCGCCCTAGTTCTGACCATAAACGATGCCAGCTAGCGATCCGCCGACGTTCCTCCGATGACTCGGCGGGCAGCTTCCGGGAAACCAAAGCTTTTGGGTTCCGGGGGAAGTATGGTTGCAAAGCTGAAACTTAAAGGAATTGACGGAAGGGCACCACCAGGAGTGGAGCCTGCGGCTTAATTTGACTCAACACGGGAAACCTCACCAGGCCCGGACACCGGAAGGATTGACAGATTGAGAGCTCTTTCTTGATTCGGTGGGTGGTGGTGCATGGCCGTTCTTAGTTGGTGGTGTGAATTGTCTGGTTAATTCCGTTAACGAACGAGACTCTAGCCAGCTAAATAGGCGTTA-TT-CCGGTATCCTGAAGGCTCGTGTCTCT-CGTTTTCTGGCGTAT-CTTCTTGTGTCATGC-ATTA-CCGTCTAG-GCGGTTTGTGTGGCATT--TGGGTGCG-TTCAGTGCGGGAGT-TCACGGTTTTTACTACCGGCGTACATAATAAATCTTCTTAGAGGGACAGGCGGCTTCTAGCCGCACGAGAATGAGCAATAACAGGTCTGTTATGCCCTTAGATGTTCTGGGCCGCACGCGCGCTACACTGAAGGAATCAACGTGTCTTCCCTGGCCGAACGGCCCGGGTAACCCGCTGAACCTCCTTCGTGCTAGGGATTGGGGCTTGCAATTGTTCCCCATGAACGAGGAATTCCCAGTAAGCGCGAGTCATAAGCTCGCGTTGATTAAGTCCCTGCCCTTTGTACACACCGCCCGTCGCTACTACCGATTGAATGATTTAGTGAGGTCTccggactggtacgcggcgacgtttcgacgt-tgccgatgtcgctggctagaatttccggtagacaaatgGAGTCATAAAGGTGGGAGTATGCATGGAGAATTGAGAGCTTcaaagCCtAGATGTGAGAAAGTACGGTTGACCTACTCGAAGTGAGACAGACtACGACCACGAAACGATTTGTGTGCGCGCTTAAGAGGTAACGTGAAATTTAGATTACAAATGAAATGTTTTCAAAATAACAATATGATACAACTTTTGAAAAAGACACAAGTTACTAACGACTCTAAGCAACAATGGTTTCGAAACAATGCTCTCGTAAAGACGACTGCATCGAACAAGGAgacGGGGTctccTTGTAAcaATGAACGTGCGCgaTGCCgcacACAATATTTAATACTAAAGCTCTCCAGACTgattaagagacaacatgtTtggtcgggttacgatggagtcgtgattgatgtggcgtggtgctcggattcgaactggcgaaacatatgtaataaaccgaacgtagacgatagaattcgacgcttattgagaattcttgagtgtatgaattaaattgRaaccgcggatatct--CGCTCCAGTTCGACATGGGAAACTAAGACGttgAggGCTCAGgtatGTAGAATCGGAGCAagagGGAAAAGccACACGGAMgGAAAAG--GCAAGCAAATATGGAAAGAtcAAGAACAGCGGCA--GACGGGCA--GGCGAAAAAACAAATAGGTTcACtaACCTTAACcgaCAAACCCCAGTTAAGATTGTTATTGACCTCCCGGTTTGGAAAAACCAATTGGATGAGGACCAGGCGTTTGAAGAACAGATGGGTGAGGTGGATTATTGTGGgagggtaTTACAAGAATGTGTGTGACGTGGCTGACCACCCCAAAATGGGGAGTGAACTTGgAACTGACCACGGGATAGTGTTCACCGGTCGTGGGCGTCATGAGGTACCTTAACCTGCTACGAGACATAAAGAATGACAAAGTTCACACTTAAGGCTGAGGGATTAAGGACTTTACCTTACGGATTCAAGAGTCACAAACTATGAGACATTTTTTAAGAGGGACGTTTTCAGCGCAAGCTGCGTTTGCCAGGGCGGGATTTCAAAGAACAAACTTTTGTTGTGAAGAGAGACATTCGTTATTCATCAATGGGGGATTGGCAGTTACGCGTTGTACGCGTAAGAATGAAAAGGTCCTTAGCACAGACGCTGGTTTTACTTTGCCACAATTGGACACGTCGGCTCGTCAATAAGTCCAATTGCGCAAAAGCAattgaGAGTGCGCAaTAAattCAgtcgggaccGGGGACAACGAGCGAGGTcctCgGTGACAATGACTCAGACAAAGAGGAAGATAGTGTGTTTGATTCTGGAAGATCATCGTATAAAGAgtccGTGAAACGGTTTAAAACTCACTTTATGAAAAATCCCGGGAGATTTTGACgtTAAACCAATATAAAACATTAAGACTATgaggTTACGCAAGTTTCGACTAAAGCTCTGACCTCACACACTGAGACTACAAGCGAGAACGTGCGAAAATCTTCTAAACGGCAACGGCGTGCATCTTGAACACACGTCGTCCAATCCAGCAATCATGAAACTAAGAAAATGACAAACGGACAATGCGagccaaacaGTAAGAGCCAAAGAGCAACAGGAGGTAAGAAagtgtTAGAAAAAAAAAATCTGACGTTAAGACATTATAATTGAGTCaGAACGACGGAGAAAAAGCATGCCTGGACAGAATTAATATTGACCcGaTagGTGctgTGAAAATAgagtccatgaaaattaaaaaacc-----------actttaTTATttgggctGTCGGAtgTGGAcTCTTAGATTTATCGGCGATTGGAACCGGTCTTATGGGAGACAATTAAAGTATGTACGCCAGCTTGTATATTTTTATGTATCCATTTATGGGGTTGGAATGTTGTCCTTATTTGGGCCCGAATGCTTCCCGATAAAAATAGTTTGCTTTCCCCTCTTACCTCTTTATAGTCATGTGAAGGGGCGGACGGTGACGTTACCCCCTTCTCTCATGCCAAGGGGCTCGTGACTGCATTTAGTTCACTGCGGGTTCTCATCTGGGCGTAATTATACACATATAAATCGTCATGGATACTTGACGATCCTTTTGTTGTCGTGGATACGCTTTTCTTTCTTCTTCCGTTTGCGGGCATACATCTTTACGACGAATTAAACTCTTTTGACCGCGGGGGGGACCATTTTACACATTTTtatatagctgatCCAGGTGAATGGTCGATGAACaaTtAGTTATTTACTACTAAATCAATGAAACATGTTGATARAGCCTTTAACAACAATAGCAAAGGTTTTTAAAGAGATATCAAYGTGAAAAATTCGTAATTTATACAATCAAAAGAatAGtgTGaATTTATTAGaWaACCACCTCTTACCTTacagacagcacttccactcttattgcatattgaaaaaaaagtgcttcgatgcacctgttcactaaYataacgttttgacttcaat-TKTTCRAWCCTGGTtcctTCgRGCCTCCTARTTCCRTTCtGCCT-CTCCCTACTYTTCCAAA-ACCT-AAAGGCGCTYAMACTtMGCAAACCGTACTGATACCCTAGCTGGCCGTGCCACTCTCCATTCTCTAGTTtaatAGGACTATAGCGTTGCTCGCGTTACtCccCCATTACTACCTATCCTCGACCACCCCTTAAACAAGAAAGCCCGCTTACAGGTCCCAATCGCGTCAAACCTTCCGCGATTCCGACCCTCTCGACATTCCCTTCAACGCGCCAATCGCGCCGAGTTTGAATCTTGACTCTCTAGAACCCCCCTTTCGTCCCCCGACCTCCTACCGCCAGCCCACagaATTCaCcgACctcTTACTATATTgcTTGTCGCTAGACTGGTTAGCTCCTGTCTTCCCGcgTAGCCTATAAACGGTAACTTTACCKACTACGCATACACGRcAAAAGCTGCCAGGACAAACCAATCTACCCTAACCGTCCACTCCTTGTCTATCTGACCCACGGACGAGCAGAGAGCCYMaRAAGCCAACCACATTAAgcCCTAGAGGGGAGGAGGTGAGGGATTGTGTAGTGCtATGACTGTGGCtGcgCAGctattagcttag------atacTtcaaAAAaAATAGAAATAAAAATTGAATTCTATTTATAATTTTAATTTAAAATATAACATAATAAAAAAATGTTAAATTAACAAACTAACATAAATGAAAATTAAACTCCAATTTTTCAAATCTAATTAATTGAATATTAAACTTCATTTAAATAAATCAATATAAAAATATAGCAAAAATACATTAATATTATATTTTTTAAAATCATACATAT
	Bembidion_constricticolle                agcccagcactgaagcccgtggtcggagacggctactgggcaatgtagtgtttGggagagcccgtttaacccgagtatcgttagcgtgtccaagtccttcttgaaGGGGGCCACTC-GCCCATAGAGGGTGCCAGGCCCGTAGTGACCGTTAATGTGTTCGGGTGGGTTTCTCCTTAGAGTCGGGTTGCTTGAGAGTGCAGCTCTAAGTGGGTGGTAAACTCCATCTAAGGCTAAATATTACCACGAGACCGATAGCGAACAAGTACCGTGAGGGAAAGTTGAAAAGAACTTTGAAGAGAGAGTTCAAGAGTACGTGAAACCGTTCAGGGGTAAACCTGAGAAACCCGAAAGGTCGAAAGGGGAGATTCAATTGCTTTGCCGGCGGTGATCAATAGTGCAGTATTTGGGACGCATATGG--T-G-TGCAG-TTTCGGCTGTA-TTGC-TGTATACGCTCTGCTGTCGGTTGC----GAGTTCATTGTCGGAGGCATGCACTTCTCCCCTAGTAGGACGTCGCGACCCGTTGAGCA-------A-TTATGCCATCTACGGCCCGTGGTGGAGCCCGTG-TATGA-TT--TA-TTATATG-CGGACCCATGGTGTCCTGATGGCTGCCCGACGGTATTAGCACAGGTAATGGGTCGCTGTCGCTTTG-CGCGGCGAGCGTTATTGG-TTGTACGGCAAGTCACTGTATG--TTTAAAT-GTGGAAAT-CGGACTTAGTGCCGGTTCTGCGCATATAGTACTGTTCGCTGTG-GGACCCTCTGA-CCGTCCCCG-TTACCAGTCGGCGACGCTTCAGTTTTGGGTAATCTCAGGACCCGTCTTGAAACACGGACCaaggagtctagcaTGTGCGCGAGtcattgggataaaATTcctaaaGGcgtaatgaaagtaaaTGtttacctTGTGtgaacagagggaagatggGTGgcgcattgacgctgcCCcgcactcccggggcgtcgcgcactcattgcga--AGCCAAATTAAGGTGAAACCGCGAAAGGCTCATTAAATCAGTTATGGTTCCTTAGATCGTACCCACATTTACTTGGATAACTGTGGTAATTCTAGAGCTAATACATGCAAACAGAGCTCCGACCGGAGACGGAAGGAGTGCTTTTATTAGATCAAAACCAATCGGCG-TCAGTAGCGTTCC-GCGTTACTGTTCGTCGCACTTTTTGGTGACTCTGAATAACTTTTGGCTGATCGCACGGTCTTGAACCGGCGACGCATCTTTCAAATGTCTGCCTTATCAACTGTCGATGGTAGGTTCTGCGCCTACCATGGTTGTAACGGGTAACGGGGAATCAGGGTTCGATTCCGGAGAGGGAGCCTGAGAAACGGCTACCACATCCAAGGAAGGCAGCAGGCGCGCAAATTACCCACTCCCGGCACGGGGAGGTAGTGACGAAAAATAACGATACGGGACTCATCCGAGGCCCCGTAATCGGAATGAGTACACTTTAAATCCTTTAACAAGGACCAATTAGAGGGCAAGTCTGGTGCCAGCCGCCGCGGTAACTCCAGCTCTAATAGCGTATATTAAAGTTGTTGCGGTTAAAAAGCTCGTAGTTGAATCTGTGTCCCGCGCTGTCGGTTCACCGCCCGCGGTGTTTAACTGGCACGTCTCGCGGGACGTCCTGCCGGTGGATGCGTGTCCTTTGTATACTT-CCCCATTGTGCGTGTGCAACTT--GTTGTTACTGCATGGTGTGGTGGGGTTTCAATTGTGGCACCATCCGACTCAATAATCCTGTCGCGGTGCTCTTAATTGAGTGTCGAGGCGGGCCGGCACGTTTACTTTGAACAAATTAGAGTGCTCAAAGCAGGCTAAAATTTCGCCTGAATACTGTGTGCATGGAATAATGGAACAGGACCTCGGTTCTATTTTGTTGGTTTTCGGAACCCCGAGGTAATGATTAATAGGGACAGATGGGGGCATTCGTATTGCGACGTTAGAGGTGAAATTCTTGGATCGTCGCAGGACGGACAGAAGCGAAAGCATTTGCCAAAGATGTTTTCATTAATCAAGAACGAAAGTCAGAGGCCCGAAGGCGATCAGATACCGCCCTAGTTCTGACCATAAACGATGCCAGCTAGCGATCCGCCGACGTTCCTCCGATGACTCGGCGGGCAGCTTCCGGGAAACCAAAGCTTTTGGGTTCCGGGGGAAGTATGGTTGCAAAGCTGAAACTTAAAGGAATTGACGGAAGGGCACCACCAGGAGTGGAGCCTGCGGCTTAATTTGACTCAACACGGGAAATCTCACCAGGCCCGGACACCGGAAGGATTGACAGATTGAGAGCTCTTTCTTGATtCgGTGGGTGGTGGTGCATGGCCGTTCTTAGTTGGTGGTGTGAATTGTCTGGTTAATTCCGTTAACGAACGAGACTCTAGCCAGCTAAATAGGCGTTA-TT-CCGGTATCCTGAAGGCTCGTGACTCT-CGTTTTCTGGCGTAT-CTTG---TGTTATGC-AT---CCGTCTAG-GCGGTTTGTATAGCATT--TGGGTGCG-TTCAGTGCGGGAGT-TCACAGTTTTTacTACCGGCGTACATAATaaatcttctTAGAGGGACAGGCGGCTTCTAGCCGCACGAGAATGAGCAAtaacAgGtctgtAATGCCCttagaTgttctggGCCgcacgCGCgctacactgAAGGAatcagcgtgtcttcccTGGCCgaacGGCCCGGGTAACCCgctgaACCTCCTTCGTgctaggGATTGGGGCTTGCAATTGTTCCCcatgaacgaggaATTCccagtaagcgcgagTcataagCTCGCgTtgattaagtcccTGCCCTTtgtacacaccGCCCgtcgctactaccgattgaatgatttagtgaggtctccggactggtacgcggcgacgtttcgacgt-tgccgatgtcg--------------------------------------GTGGGAGTAtgcatggagaattgagagcttcaaagCTTAGATGTGAGAAAGTACGGTTGACCTACTCGAAGTGAGAGAGACTAAGACCACGAAACGATTTGTGTGCGCGCTTAAGAGGTAAcgTGAAATTTAGATTACAAATGAAATGTTTTCAAAATAACAATATGATACAACTTTTCACAAAGACACAAGTTACTAACGACTCTAAGCAACAATGGTTTcgAAACAATGCRcTCGTAAAGACGACTGCATCGAACAAGGAGATTGGGTCTCCTTGTAACAATGAACGTGCGCGATGCCGCACACAATATTTAATACTAAAGCTCTCCAGAATGATTAAGAGACAACATGTTTGGTCGGGTTACGATGGAGTCGTGATTGATGTGGCGTGGTGCTCGGATTcgaaCTGGCGAAACATATGTAATAAACCGAACGTAGACGATAGAATTCGACGCTTattgaGAATTcttgaGTgtatgaattaaattgaaaccgcggatatcttgCGCTCCAGTTCGACATGGGAAACTAAGACGTTGAGGGCTCAGGTATGTAGAATCGGAGCACGAGGGAAAAGCCACACGGAAGGAAAAG--GCAAGCAAATATGGAAAGATCAAgaACAGCGGCA--GacGGGCA--GGAGAAAAAACAAATAGGTTCACTAACCTTAACCGACAAACCCCAGTTAAGATTgttaTTGACCTCCCGGTTTGGAAAAACCAATTGGATGAGGACCAGGaGTTTGAAGAACAGATGGGTGAGGTGGATTATTGTGGGAGGGtaTTACAAGAATGTGTGTgaCGTGGCTGACCACCCCAAAATGGGGAGTGAACTTGGAACTGACCACGGGATAGTGTTCACCGGTCGTGGGCGTCATGAGGTACCTTAACCTGCTACGAGACATAAAGAATGACAAAGTTCACACTTAAGGCTGAGGGATTAAGGACTTTACCTTACGGATTCAAGAGTCACAAACTATGAGACATTTTTTAAGAGGGACGTTTTCAGCGCAAGCTGCGTTTGCCAGGGCGGGATTTCAAAGAACAAACTTTTGTTGTGAAGAGAGACATTCGTTATTCATCAATGGGGGATTGGCAGTTACGCGTTGTACGCGTAAGAATGAAAAGGTCCTTAGCACAGACGCTGGTTTTACTTTGCCACAATTGGACACGTCGGCTCGTCAATAAGTCCAATTGCGCAAAAGCaattGAGAgtgcggaataAATTCAGTCGGGAC------------------tcctcggtgacaatgactcagacaaagaggAAGATAGTGTGTTTGATTCTGGAAGATCATCGTATAAAGAGTCCGTGAAACGGTTTAAAACTCACTTTATGAAAAATCCCGGGAGATTTTGACGTTAAACCAATATAAAACATTAAGATtaTGAGGTTACGCAAGTTTCGACTAAAGCTCTGACCTCACACACTGAGATTACAAGCGAGAACGTGCGAAAATCTTCTAAACGGCAACGGCGTGCATCTTGAACACACGTCGTCCAATCCAGCAATCATGAAACTAAGAAAATGACAAACGGACAATACGAGCCAAACAGTAAGAGCCACGGAGCAACAGGAGGTAAGAAAGTGTTAGAAAAAAAAAATCTGACGTTAAGACATTATAATTGAGTCAGAACGACGGAGAAAAAGCATGCCTGGACAGAATTAATATTGACCCGATagGTGCTGTGAAAATAGaGTCCatgaaaattaaAAAaccacggaaattcgactttattatttgggctgtcggatgtGGACTCcTaGaTTTATCGGCGATTGGAaCcGGTCTTATGGGAGACAATTaAAGTaTGTACGcCAGCTTGTATATTTTTATGTaTCCATTTATGGGGTTGGAATGTTgTCCTTATTTGGGCCCGAATGCTTCcCGATAAAAATAGTTTGTTTTCCCcTCTTaCTTcTTTATAGTcATGTGAAGGGGCGGACGGTGACGTTACCCCcTTCTCTCATGCCAAGGGGCTCGTGAcTGCATTTAGCTCACTGCGGGTTCTCATCTGGGCGTAATTATACACATATAAATCGTCATGGATaCTTGAcGATCCTTTTGTTGTCGTGGATACGCtTTTCTtTCTTCTTCCGTTTGCGGGCATACATCTCTACGACGAATTAAACTCTTTtGACCGCggGggGGAccATTTtacaCATTTt-----------------TAAATgatgRatgaacaaTAAGTTATTTACTATTGAACCGATGAAACATGTTGATAAAGCCWTTAATAATAATAGCAAAGGTTTTTAAAGAGATATCAACGTTAAAAATTCRTAATtTATATAATCACAAGAATAGTATGAATTTATTAGCAAGTCACCTCTTACTTTACAGACAGCACTTTCACTCTTATTGCATATTGAaRaAAAAGTGCCTCGATGCACCTGTTCActaACataAcgttttgacttcaattTTTTCGATCCCGGTTCTTTCGAGCCTCTTAATTCTATTCTGCCT-CTCCCTCTTCTYCTAAA-RCCT-AAAGGCGCTCAGACTTAGCAAACCGTaWTGATACCCTAGCTGGCCGTGCCACTCTCCATTCTCTAGTTTAAtAGGACTTTAGCGTTGCTCGCGTTACTCCCCCATTATTACCTATCCTCGACCACCCCTTAAACAAGAAACCCCGCTTACAGGTCCCAGTCGCGTCAAACCTTCCGCGATTCCGACCCTCTCGACATTCCTTTTAACGCGCCAATCGCGCCGAGTTTGAATCTTGAATCTCTAGAAACCCCCTTTCGTCCCCCGACCTCCTACCGCCAGCCCAcagAattcaCCGACCT----------tatctgctagcaaacGAGTGGGTTCCTGTCCTCCCGGCGAACCTATCAACGGTAGGCTTACCTACGACGCATGCGRGGCAAGAGCTGCCGCGAGGAGCCGGCCGCCCCCGGCGGTCCGCTCCCCGCCTGGCGCRGCCGCGGGGGGGCAGGGGACCCCGAGGGTGAGCCGCCTTAGGCTCTAGAGGCAAGGAGGTGAGGGAGCGTGTAGTGCCATGACTGTGGCTGCGCAGCTATtagctTagaatacaatattttataaaaATACATAATaAAATTTaaAtacCATTtAcAATtTtTATTTaTAATAtARTATAGTAAgAAcAcAcctAATTAATAAATTAATATaAATAGAAGTTAAACTCAAAATATTTAAATCcAATTtAcCAtAAATttTGTCTTTCTTAAATTAAtCAATATAATAATATAATAATAATgGAATAATTAcATATTATTTCaAAACATacATat
	Bembidion_diligens                       agcccagcactgaagcccgtggtcggaaacggctacagggcaatgtagtgtttGggagagCccgtttaacccgagtattgttagcgcgtccaagtccttcttgAAGGGGGCCA--C-GCCCATAGAGGGTGCCAGGCCCGTAGTGACCGTTAACATGTTCGGGTGGGTTTCTCCTTAGAGTCGGGTTGCTTGAGAGTGCAGCTCTAAGTGGGTGGTAAACTCCATCTAAGGCTAAATATTACCACGAGACCGATAGCGAACAAGTACCGTGAGGGAAAGTTGAAAAGAACTTTGAAGAGAGAGTTCAAGAGTACGTGAAACCGTTCAGGGGTAAACCTGAGAAACCCGAAAGTTCGAAAGGGGTGATTCAATTGCTTTACCAATGGTGAACAATGGTGCAGTATTTGGGACGCATATGG--T-G-TGCAG-TTTCGGCTGTA-TTAT-TGTATACGCCCTGCTGTCTGTTGT----ATATTCATTGTTGGAGGCATGCACTTCTCCCCTAGTAGGACGTCGCGACCCGTTGAGCA-------TTATAAGCCATCTACGGCCTGTGGTGGAGCCCGTG-TATAATTT--TA-TTATATG-CGAACCCATAGTGTCCTGATGGCTGCCCGACGGTATTAGCACAGGTAGTGGGTCGCTGTCGCTTCG-CGCGGCGAGCGTTA-CGG-TTGTACGGCAAGTAACTGTATG--TT----T-GTGGAAAT-CGGACTTAGTGCCGGTTCTGCGCATATAGTATTGTTAGCTGTA-GAACCCTCTGA-CCGTCCCCG-TTACCGGTCGGCGACGCTTCAGTTTTGGGTAATCTCAGGACCCGTCTTGAAACACGGACCAAGGAGTCTAGCATGTGCGCGAGTCATTGGGATAAAATTCCTAAAGGCGTAATGAAAGTAAATGTTTACCTTGTGTGAacagagggaagatgggtggcgcattgacgctgccCcgcactcccggggcgtcgcgcactcattgcga--------------------------------------------------------------------------------------------------------------------------------------------------------------------------------------------------------------------------------------------------------------------------------------------------------------------------------------------------------------------------------------------------------------------------------------------------------------------------------------------------------------------------------------------------------------------------------------------------------------------------------------------------------------------------------------------------------------------------------------------------------------------------------------------------------------------------------------------------------------------------------------------------------------------------------------------------------------------------------------------------------------------------------------------------------------------------------------------------------------------------------------------------------------------------------------------------------------------------------------------------------------------------------------------------------------------------------------------------------------------------------------------------------------------------------------------------------------------------------------------------------------------------------------------------------------------------------------------------------------------------------------------------------------------------------------------------------------------------------------------------------------------------------------------------------------------------------------------------------------------------------------------------------------------------------------------------------------------------------------------------------------------TTAGAATTTCCGGTAGACAaatgGAGtcataaagGTGGGAGTATGCATGGAGAATTGAGAGCTTCAAAGCTTAGATGTGAGAAAGTACGGTTGACCTACGCGAAGTGAGAGAGACTACGACCACGAAACGATTTGTGTGCGCGCTTAAGAGGTAACGTGAAATTTAGATTACAAATGAAGTGTTTTCAAAATAACAATATGATACTACTTTTGAAAAAGACACAAGTTACTAACGACTTTAAGCAACAATGGTTTCGAAACAATGCGCGCGTAAAGACGACTGCATCGAACAAGGAGATGGGGTCTCCTTGTAACAATGAACGTGCGCGATGCCGCACACAATATTTAATACTAAAGCTCTCCAGACTGATTAAGAGACAACATGTTTGGTCGGGTTACGATGGAGTCGTGATTGATGTGGCGTGGTGCTCGGATTCGAACTGGCGAAACATATGTAATAAACCGAACGTAGACGATAGAATTCGACGTTTattgaGAATTcttgaGTGTAtgaATTAAATTGAAACCGCGGATATCTTGCGCTCCARTTCGACATGGGAAATTAAGACGTTGAGGGCTCAGGTATGTAGAATCGGAGCAAGAGGGAAAAGCCACACGGAAGGAAAAG--GCAAGCAAATATGGAAAGATCAAGAACAGCGGCA--GACGGGCA--GGAGAAAAAACAAATAGGTTCATTAACCTTAACCGACAAACCCCAGTTAAGATTGTTATTGACCTCCCGGTTTGGAAAAACCAATTGGATGAGGACCAGGAGTTTGAAGAACAGATGGGTGAGGTGGATTATTGTGGGAGGGTATTACAAGAATGTGTGTGAAGTGGCTGACCACCCCAAAATGGGGAGTGAACTTGGaaCTGACCACGGGATAGTGTTCACCGGTCGTGGGCGTCATGAGGTACCTTAACCTGCTACGAGACATAAAGAATGACAAAGTTCACACTTAAGGCTGAGGGATTAAGGACTTTACCTTACGGATTCAAGAGTCACAAACTATGAGACATTTTTTAAGAGGGACGTTTTCAGCGCAAGCTGCGTTTGCCAGGGCGGGATTTCAAAGAACAAACTTTTGTTGTGAAGAGAGACATTCGTTATTCATCAATGGGGGATTGGCAGTTACGCGTTGTACGCGTAAGAATGAAAAGGTCCTTAGCACAGACGCTGGTTTTACTTTGCCACAATTGGACACGTCGGCTCgtcAATAAGTCCAATTGCGCAAAAGCAATTGAGAGTGCGGAATAAATTCAGTCGGGACCGGGGACAAcgagcgagg--------------------------------------------------------------------------------------------------------------------------------------------------------------------------------------------------------------------------------------------------------------------------------------------------------------------------------------------------------------------------------------------------------------------------------------------------------------------------------------------------------------actttattatttgggctgtcggATGTGGACTCTTAGATTTATCGGCGATTGGAACCGGTCTTATGGGAGACAATTAAAGTATGTACGCCAGCTTGTATATTTTTATGTATCCATTTATGGGGTTGGAATGTTGTCCTTATTTGGGCCCGAATGCTTCCCGATAAAAATAGTTTGTTTTCCCCTCTTACTTCTTTATAGTCATATGAAGGGGCGGACGGTGACGTTACCCCCTTCTCTCATGCCAAGGGGCTCGTGACTGCATTTAGTTCACTGCGGGTTCTCATTTGGGCGTAATTATACACATATAAATCGTCACGGATACTTGACGATCCTTTTGTTGTCGTGGATACGCTTTTCTTTTTTCTTCCGTTTGCGGGCATACATCTTTACGACGAATTAAACTCTTTTGACCGGGGGGGGGACCATCTTACACATTTTTATATAGTTGatCcagaTAAATGGTGGATAAACAATAAGTTATTTACTATTGAATCGATTAAATATGTTGATAAAGCTATTAACAGTAATAGCAAAGGCTTTTAAAGAGATATCAACGTTAGAAATTCGTAATTTATATAATCAAAAGAATAGTATGAATTGATCAGAAAACCACCTTTTATCTTACAGACAGCACTTTTACTCTTGTTGCATATTAAAAAAAAAATGCCTCGATGTACCCGTTCActaACataACgTTTTGACTTTATTTTTATCGATCTTAGTTCTTTCGAGCCTCCCAATTCTTCTCTACCT-CTCCTTCTTCTTTTAAA-ATTT-AAAGGCGCCCAGACTTAGCATACCGCATTGATACCCTAGCTGGCCGTGCCACTCTCCATTCTCTAGTCTAATAGGACTTTAGCGTTACTCGCGTTACTCCtTCATTATTACCTATCCCCGACCACCCCTTAAACAAGAAATCCCGCTTACAGGTCCCAGTCGCGTCAAACCTTCCGCGATTCCGACCTTCCCGACATTCCCTTCAACGCGCCAATCGCGCCGAGTTTGAATCTTGAACCCTTAGAAACCCCCTTTCGTCCCCCGAATTCCtaCCGCCAGTCCACAGAATTCACCGACCTCTTACtacat--------------------------------------------------------------------------------------------------------------------------------------------------------------------------------------------------------------------------------------------------------gtactttataaaAACAGATAATCTAAATAATATACCATTTTTATTTCTTATTCAAAATATAATATAATTAAAACATATTTAATTGTTAAACTAAAGTAAATATAACATAAACTCGATATTTCTAACTCTCATTAATTATATATACAATTTTTTCTAACAAAATCAATATTAAACCTTAAAAAAGATAAATCTATAATATATTACTTTGAAACATTCATAT
	Bembidion_elizabethae                    ------gcactgaagcccgtggtcggaaacggctactgggcaatgtagtgtttgggagaGcccgtttaacccgagtattgttagcgtgtccaagtccttcttgaaGGGggccgcta-aCCCaTAGAGGGTGCcagGCCcgTAGTGACCGTTAACGTATTcggGTGGGTTTCTCCttaGAGTCGGGTTGCTTGAGAGTGCAgctcTAAGTGGGTGGTAAACTCCATCTAAGGCTAAATATTACCACGAGACCGATAGCGAACAAGTACCGTGAGGGAAAGTTGAAAAGAACTTTGAAGAGAGAGTTCAAGAGTACGTGAAACCGTTCAGGGGTAAACCTGAGAAACCCGAAAGGTCGAACGGGGAGATTCAATTGCTTTACCGGTGGTGATCAATGGTGCAGTATTTGGGACGCATATGG--T-A-TGCAG-TTTCGGCTGTA-TTAT-TGTATACGCTCTGCTGTCTGTTGT----GTATTCATTGTCGGAGGCATGCACTTCTCCCCTTGTAGGACGTCGCGACCCGTTGAGCA-------A-TAAAGCCATCTACGGCCCGTGGTGGAGCCCGTA-TTTAA-TT--TA-TTATATG-CGGACCCATGGTGTCCTGATGGCTGCCCGACGGTATTAGCACAGGTATTGGGTCGCCGTCGCTTTATTGCGGCGGGCGTTA-TGG-TTGTATGGCAAGTCACTGTATG--TTTAAAT-GTGGAAAT-CGGACTTAGTGCCGGTTCTGCGCATATAGTACTGTTCGCTGTA-TGACCCTCTGG-CCGTCCCCG-TTACCAgtCGGCGACGCTTCAGTTTTGggtaatctcaggaccCGTCTTGaaacacggaccaaggagtctagcaTGTGCGcgagtcattgGgataaaATTcctaaaggcgcaatgaaagtaaatGtttacctTGtGtgaacagagggaagatgggcggcgctttgacgctgccccgcactcccggggcgtcgcgcactcat-------agccaaattaaggtgaaaccgcgaaaggctcattaaatcagttatggttccttagatCgTACCCACATTTACTTGGATAACTGTggTAATtctagagctaATACATGCAAACAGAgCTCCGACCGGAGACGGAAGGAGTGCTTTTATTAGATCAAAACCAATCGGCG-TCAGTGGCGTTTCGGCGTTACTGTTCGTCGCACTTTTTGGTGATTCTGAATAACTTTTGGCTGATCGCACGGTCTTGCACCGGCGACGCATCTTTCAAATGTCTGCCTTATCAACTGTCGATGGTaggttctgCGCCTACCATGGTTGTTACGGGTAACGGGGAATCAgGGTtcgatTCCGGAGAGGGAGCCTGAGAAACGGCTACCACAtccAAGGAAGGCAGCAGGCGCGCAAATTACCCACTCCCGGCACGGGGAGGTAGTGACGAAAAATAACGATACGGGACTCATCCGAGGCCCCGTAATCGGAATGAGTACACTTTAAATCCTATCACAAGGACCAATTAGAGGGCAAGTCTGGTGCCAGCAGCCGCGGTAACTCCAGCTCTAATAGCGTATATTAAAGTTGTTGCGGTTAAAAAGCTCGTAGTTGAATCTGTGTTCCGCGCTGTCGGTTCACCGCCCGCGGTGTTTAACTGGCACGTCTCGCGGAACGTCCTGCCGGTGGATGCGTGTCCTTTGTTTACTT-CCCCACTATGCGTGTGCAACTT--GTTGTTACTGTATAGTGTGGTGGGGTTACAAATGTGTCACCATCCGACTCAATAATCCTGTCGCGGTGCTCTTAATTGAGTGTCGAGGCGGGCCGGCACGTTTACTTTGAACAAATTAGAGTGCTCAAAGCAGGCTAAAATTTCGCCTGAATACTGTGTGCATGGAATAATGGAACAGGACCTCGGTTCTATTTTGTTGGTTTTCGGAACCCCGAGGTAATGATTAATAGGGACAGATGGGGGCATTCGTATTGCGACGTTAGAGGTGAAATTCTTGGATCGTCGCAAGACGGACAGAAGCGAAAGCATTTGCCAAAAATGTTTTCATTAATcaAGAACGAAAGTCAGAGGTGCGAAGGCGATCAGATACCGCCCTAGTTCTGACCATaaaCGATGCCAGCTAGCGATCCGCCGACGTTCCTCCGAtgACTCGGCGGGCAGCTTCCGGGAAACCAAAGCTTTTGGGTTCCGGGGGAAGTATGGTTGCAAAGCTGAAACTTAAAGGAATTGACGGAAGGGCACCACCAGGAGTGGAGCCTGCGGCTTAATTTGACTCAACACGGGAAATCTCACCAGGCCCGGACACCGGAAGGATTGACAGATTGAGAGCTCTTTCTTGATTCGGTGGGTGGTGGTGCATGGCCGTTCTTAGTTGGTGGTGCGAATTGTCTGGTTAATTCCgTTAACGAAcGAGACTCtAgCCaGCTAAATAGGCGTTA-TT-CcgGTAtcctgAAGgCTCGTGTCTCT-CGTTttctgtcgtgt-ccTTTT-TGTtAtgT-ATTA-CCgTctAG-GCGGttTGcatGGCAtt--gggatgcg-TTCAGTGCGGGagt-tcacggtttttaYtaccggcgtacataaTaaatcttYttagAGGGACAggcggMttctagccgcacgagaaTGAgcaataacaggtctgtaatgcCcttagaTgttYtgggccgcacgcgcgctacacYgaaggaatcaacgtgtcttccctggccgaacggCCCgggtaaccCgctgaacctccttcKtgctagggattggggcttgcaatttttccccatgaacgaggaattcccagtaagcacgagtcataag-------------------------------------------------------------------------------------------------------------------------CTAGAATTTCAGGTAGACAAatggAGTCaTaAAGGTGGgagtaTGCATGGAGAATTGAGAGCTTCAAAGCTTAGATGTGAGAAAGTACGGTTGACCTACTCGAAGTGAGAGAGACTAAGACCACGAAACGATTTGTGTGCGCGCATAAGCGGTATCGTGAAATTTAGATTACAAATGAAGTGTTTTCAAAATAACAATATGATACAACTTTTGACAAAGACACAAGTTACTAACGACTTTAGGCAACAATGGTTTCGAAACAATGCGCtcgtAAAgacGACTGCATCGAACAAGGAGATGGGGTCTccttGTAACAATGAacgtGCGCGATGCCGCACACAATATTTAATACTAAAGCTCTCCAGACTGATTAAGAGACAACATGTCTGGTCGGGTTACGATGGAGTCGTGATTGATGTGGCGTGGTGCTCGGATTCGAAATGGCGAAACATATGTAATAAACCGAACGTAGACGATAGaaTTCGACGCTTattgaGAATTCTTGAGTGTAtgaattaaaTTGAAACCGCGGATATCTTGCGCTCCAGTTAGACATGGGAAActAAgacgttGAGGGcTCCGGTATGTAGAATCGGAGCAAGAGGGAAAAGCCACACGGAAGGAAAAG--GCAAACAAATATGGAAAGATCAAGAACAGCGGCA--GACGGGCA--GGAGAAAAAACAAATAGGTTCATTAACCTTAACCGACAAACCCCAGTTAAGACTGTTATTGACCTCCCGGTTTGGAAAAACCAATTGGATGAGGACCAGGAGTTTGAAGAACAGATGGGTGAGGTGGATTATTGTGGGcgggtaTTACAAGAATGTGTGTGAAGTGGCTGACCACCCCAAAATGGGGAGTGAACTTGGAACTGACCACGGGATAGTGTTCACCGGTCGTGGGCGTCATGAGGTACCTTAACCTGCTACGAGACATAAAGAATGACAAAGTTCACACTTAAGGCTGAGGGATTAAGGACTTTACCTTACGGATGGAAGAGTCACAAACTATGAGACATTTTTTAAGAGGGACGTTTTCAGCGCAAGCTGCGTTTGCCAGGGCGGGATTTCAAAGAACAAACTTTTGTTGTGAAGAGAGACATTCGTTATTCATCAATGGGGGATTGGCAGTTACGCGTTGTACGCGTAAGAATGAAAAGGTCCTTAGCACAGACGCTGGTTTTACTTTGCCACAATTGGACACGTCGGCTCGTCAATAAGTCCAATTGCGCAAAAGCaATTGAGAGTGCGGAATAAATTCAGTCGGGACCGGG--------------TCTTCGGTGACAATGATTCAGACAAAGAGGAAGATAGTGTGTTTGATTCTGGAAGATCATCGTATAAAGAGTCCGTGAAACGGTTTAAAAcTCATTTTATGAAAAATCCCGGGAGATTTTGACGTTAAACCAATATAAAACATTAAGATTATGAGGTTACGCAAGTTTCGACTAAAGCTCTGACCTCACACACTGAGACTACAAGCGAGAACGTGCGAAAATTTTCTAAACGGCAACGGCGTGCATCTTGAACACACGTCGTCCAAAGCAGCAATCATGAAACTAAGAAAATGACAAACGGACAATACGAGCCAAACAGTAAGAGCCACGGAGCAACAGGAGGTAAGAAAGTGTTAGAAAAAAAAAATCTGACGTTAGGACATTATAACTGAGTCAGAACGACGGAGAAAAAGCATGCCTGGACAGAATTAATATTGACccgaTAGGTGCTGTGAAAATAgagTCCatgaaaattaaaaaaccacggaaa----actttattatTTGGgCTgtcGGATGTGGActcTTAGATTTATCGGCGATTGGAACCGGTCTTATGGGAGACAATTAAAGTATGTACGCCAGCTTGTATATTTTTATGTATCCATTTATGGGGTTGGAATGTTGTCCTTATTTGGGCCCGAATGCTTCCCGATAAAAATAGTTTGCTCTCCCCTCTTTCTTCTTTATAGTCATGTGAAGGGGCGGACGGTGACGTTACCCCCTTCTCTCATGCCAAGGGGCTCGTGACTGCATTTAGCTCACTGCGGGTTCTCATTTGGGCGTAATTATACACATATAAATCGTCACGGATACTTGACGATCCTTTTGTTGTCGTGGATACGCTTTTTTTTCTTCTTCCGTTTGCGGGCATACATCTTTACGACGAATTAAACTCTTTTGACCGCGGGGgggaccATTTTACACATTTTTATATAATTGatCCaGGTGAaaGGTAGATGACCAATAAGTTATCTCCCATTAAACCGATAAAATATGTTGATAAAGACATTAATCATAATAGCAAAGGTTTTTTTAGAAATATTAACATTAAAGATTCTTAATTTWTAYAATCAAAAGAATCTtRtGAATTWATTGGAACACTACCTTTAAGTTTACAGATAGCAGTTTCACTCTTGTTGCCTATTAAAAATCAAAAGCCCCGATGCTCCYGTTGActgACGCAATgttctGACCTAATTTTTTTCGATCCtAAttCTAtTGAGCCTGCCGATTTTATTCTACTT-CCATCCTCTTTTCTAAA-ACAT-AAAGATGTCTAGACCTAGCATATTGTATTGATATCCCAACTGGCAGCGTCACTCTCCATTCTCTAGTTtaaTAGGATGTTAGCGTTACTCGCGTTACTCCCCCATTATTACCTATCCTCGACCACCCCTTAAACAAGAAACCCCGCTTACAGGTCCCAGTCGCGTCAAACCTTCCGCGATTCCGACCCTCTCGACATTCCCTTCAACGCGCCAATCGCGCCGAGCTCGAATCTTGAATCCCTAGAAACCCCCTTTCGTCCCCCGACCTCCTACCGAAAGCCCACAgAATTCACCGACCTCTT-------TAGCTACCAACAAATTAATTAGTTCCTATCTTTTTAAAAAGCCTACGAACGGTAACTTTACTTACAATGCATGTAAGAAAAGAGCTGTCCGGATAAACTACCCTATCAAGGTATTTCGTCCCCTCTCTATCGCATCGACGAACAAACAGATAGCCCCGGGGGCGATCCACCTTAGACCTTAGAGGGAAGAAAACAAATGAGTCTGTACTATTATGATTGTggCTGCGCAGcGAttagcttagaat---aaattTTAtaAAAAAaAAAAATAAAAATTTAATATTATTTATGTTTATAATCCATAATATAACATAAATGAAGAATACCTAATTAATATTTAAAAATAAATATAAAATAAACACTATAATTCTTTATATAATTATTTTTATATAGGATTTTATTCAGAATAATCAAAATAAAAATATAAAATTATTAAAATAATAATATATAATTTAAAaatATATATAT
	Bembidion_ephippium                      agcccagcactgaagCccgtggtcggaaacggctACTGGGCAATGTAGtGTTTGGGAGAGCCCGTTTAACCCGAGTATTGTTAGCGTGTCCAAGTCCTTcttgaaGGGGGCCACTC-GCCCATAGAGGGTGCCAGGCCCGTAGTGACCGTTAATATGTTCGGGTGGGTTTCTCCTTAGAGTCGGGTTGCTTGAGAGTGCAGCTCTAAGTGGGTGGTAAACTCCATCTAAGGCTAAATATTACCACGAGACCGATAGCGAACAAGTACCGTGAGGGAAAGTTGAAAAGAACTTTGAAGAGAGAGTTCAAGAGTACGTGAAACCGTTCAGGGGTAAACCTGAGAAACCCGAAAATTCGAAAAGGGAGATTCAATTGCTTTACCGATAGTGATCAATGGTGCAGTATTTGGGACGTTTATGG--T-G-TGCAG-TTTCGGCTGTA-TTAT-TGTAAACGCTCGACTGTCTGTTGT----ATATTCATTATCGGAGGCATGCACTTCTCCCTTAGTAGGACGTCGCGACCCGTTGAGCA-------A-TTAAGCCATCTACGGCCTGTGGTGGAGCCCATG-TATAA-TT--TA-TTATATG-CGGACCCATAGCGTCCTGATGGCTGCCCGACGGTATTAGCACAGGTAGTGGGTCGCTGTCGCTTCG-CGCGGCGAGCGTTA-TGG-TTGTATGGCAAGTCACCGTATG--TTTAAAT-GTGGAAAT-CGGACTTAGTGCCGGTTCTGCGCATATAGTACTGTTCGCTGTA-GAATCCTCTGA-CCGTTCCCG-TTACCAGTCGGCGACGCTTCAGTTTTGGGTAATCTCAGGACCCGTCTTGAAACACGGACCAAGGAGTCTAGCATGTGCGCGAGTCATTGGGATAAAATTCCTAAAGGCGTAATGAAAgtaaaTGtttaccttgTGtgaacagagggaagatgggtggcGCTTtgacgctgccCcgcactcccggggcgtcgcgcactcattgcga--agccaaattAAGGTGAAACCGCGAAAGGCTCATTAAATCAGTTATGGTTCCTTAGATCGTACCCACATTTACTTGGATAACTGTGGTAATTCTAGAGCTAATACATGCAAACAGAGCTCCGACCGGAGACGGAAGGAGTGCTTTTATTAGATCAAAACCAATCGGCG-TCAGTAGCGTTACGGCGTTATTGTTCGTCGCACTTTTTGGTGACTCTGAATAACTTTTGGCTGATCGCACGGTCTTGAACCGGCGACGCATCTTTCAAATGTCTGCCTTATCAACTGTCGATGGTAGGTTCTGCGCCTACCATGGTTGTAACGGGTAACGGGGAATCAGGGTTCGATTCCGGAGAGGGAGCCTGAGAAACGGCTACCACATCCAAGGAAGGCAGCAGGCGCGCAAATTACCCACTCCCGGCACGGGGAGGTAGTGACGAAAAATAACGATACGGGACTCATCCGAGGCCCCGTAATCGGAATGAGTACACTTTAAATCCTTTAACAAGGACCAATTAGAGGGCAAGTCTGGTGCCAGCCGCCGCGGTAACTCCAGCTCTAATAGCGTATATTAAAGTTGTTGCGGTTAAAAAGCTCGTAGTTGAATCTGTGTTCCGCGCTGTCGGTTCACCGCCCGCGGTGTTTAACTGGCACGTCTCGCGGAACGTCCTGCCGGTGGATGCGTGTCCTTTGTTTACTT-CCCCATTGTGCGTGTGCAACTT--GTTGTTACTGCATGGTGTGGTGGGGTTTCAAATGTGGCACCATCCGACTCAATAATCCTGTCGCGGTGCTCTTAACTGAGTGTCGAGGCGGGCCGGCACGTTTACTTTGAACAAATTAGAGTGCTCAAAGCAGGCTAAAATTTCGCCTGAATACTGTGTGCATGGAATAATGGAACAGGACCTCGGTTCTATTTTGTTGGTTTTCGGAACCCCGAGGTAATGATTAATAGGGACAGATGGGGGCATTCGTATTGCGACGTTAGAGGTGAAATTCTTGGATCGTCGCAAGACGGACAGAAGCGAAAGCATTTGCCAAAAATGTTTTCATTAATCAAGAACGAAAGTCAGAGGTTCGAAGGCGATCAGATACCGCCCTAGTTCTGACCATAAACGATGCCAGCTAGCGATCCGCCGACGTTCCTCCGATGACTCGGCGGGCAGCTTCCGGGAAACCAAAGCTTTTGGGTTCCGGGGGAAGTATGGTTGCAAAGCTGAAACTTAAAGGAATTGACGGAAGGGCACCACCAGGAGTGGAGCCTGCGGCTTAATTTGACTCAACACGGGAAACCTCACCAGGCCCGGACACCGGAAGGATTGACAGATTGAGAGCTCTTTCTTGATTCGGTGGGTGGTGGTGCATGGCCGTTCTTAGTTGGTGGTGTGAATTGTCTGGTTAATTCCGTTAACGAACGAGACTCTAGCCAGCTAAATAGGCGTTA-TT-CCGGTATCCTGAAGGCTCGTGACTCT-CGTCATCTGGCGTGT-CTTTTT-TGTTGTGT-ATTG-CCGTTACG-GCGGCTTGCATGGCATT--GGGGCGCG-TTTAGTGCGGGAGT-TCACAGTTTTTACTACCGGCGTACATAATAAATCTTCTTAGAGGGACAGGCGGCTTCTAGCCGCACGAGAATGAGCAATAACAGGTCTGTAATGCCCTTAGATGTTCTGGGCCGCACGCGCGCTACACTGAAGGAATCAGCGTGTCTTCCCTGGCCGAGCGGCCCGGGTAACCCGCTGAACCTCCTTCGTGCTAGGGATTGGGGCTTGCAATTTTTCCCCATGAACGAGGAATTCCCAGTAAGCGCGAGTCATAAGCTCGCGTTGATTAAGTCCCTGCCCTTTGTACACACCGCCCGTCGCTACTACCGATTGAATGATtTAGTGAGGTCTTCggactggTACGCGGCGGCGTTTCGacgt-tgccGaTGTcgctggCTAGAATTTCCGGTAGACAAATGGAGTCATAAAGGTGGGAGTATGCATGGAGAATTGAGAGCTTCAAAGCTTAGATGTGAGAAAGTACGGTTGACCTACTCAAAGTGAGAAAGACTACGACCACGAAACGATTTGTGTGCGCGCTTAAGAGGTACCGTGAAATTTAGATTACAAATGAAGTGTTTTCAAAATAACAATATGATACAACTTTTGACAAAGACACAAGTTACTAACGACTTTAAGCAACAATGGTTTCGAAACAATGCGCTCGTAAAGACGACTGCATCGaaCAAGGAGatGGGGTCTCCTTGTAACAATGaaCGTGCGCgaTGCCGCACACAATATTTAATACTAAAGCTCTCCAGACTgatTAAGagacAACATGTTTGGTCGGGTTACGATGGagtCGTgattgatgTGGCGTGGTGCtcggaCtcGaaCtggcGAAAcatATGTAAtaaaccgaacgtagacgaTAGaaTTCgacgcttattgagaattcttgagtgtatgaattaaattgaaaccgcggatatcttgCGCTCCAGTTCGACATGGGAaattAAGACGTTGAGGGCTCCGGTATGTAGAATCGGAGCAAGAGGGAAAAGCCACACGGAAGGAAAAG--GCAAGCAAATATGGAAAGATCAAGAACAGCGGCA--GACGGGCA--GGAgAAAaaACAAATAGGTTCATTAACCTTAACCGACAAACCCCAGTTAAGATTGTTATTGACCTCCCGGTTTGGAAAAACCAATTGGATGAGGACCAGGAGTTTGAAGAACAGATGGGTGAGGTGGATTATTGTGGGAGGGtaTTACaagaATgtGTGTGAAGTGGCTGAC-----------GGGGAGTGAacTTGgaaCTGACcacggGATAGTGTTCACCGGTCGTGGGCGTCATGAGGTACCTTAACCTGCTacgAGACATAAAGAATGACAAAGTTCACACTTAAGGCTGAGGGATTAAGGACTTTACCTTACGGATTCAAGAGTCACAAACTATGAGACATTTTTTAAGAGGGACGTTTTCAGCGCAAGCTGCGTTTGCCAGGGCGGGATTTCAAAGAACAAACTTTTGTTGTGAAGAGAGACATTCGTTATTCATCAATGGGGGATTGGCAGTTACGCGTTGTACGCGTAAGAATGAAAAGGTCCTTAGCACAGACGCTGGTTTTACTTTGCCACAATTGGACACGTCGGCTCGTCAATAAGTCCAATTGCGCAAAAGCAattGAGAgtgcGCAATAAATTCAGTCGGGACCGGGGACAACGA------tcttcggtgacaatgactcagacaaagaggaaGATAGTgtgtTTGATTCtGGAAGATCATCGTATAAAGAGTCCGTGAAACGGTTTAAAACTCACTTTATGAAAAATCCCGGGAGATTTTGACGCTAAACCaATATAAAACATTAAGACTATGAGGCTACGCAAGTTTCGACTAAAGCTCTGACCTCACacaCTGAGATTACAAGGGAGAACGTGCGAAAATCTTCTAAACGGCAACGGCGTGCATCTTGAACACACGTCGTCCAATCCAGCAATCATGAAACTAAGAAAATGACAAACGGACAATGCGAGCCAAACAGTAAGAGCCACGGAGCAAAAGGAGGTAAGAAAGTGTTAGAAAAAAAAAATCTGACGCTAAGACATTATAACTGAGTCAGAACGACGGAGAAAAATCATGCCTGGACAGAATTAATATTGACCcgatAGGTGCTGTGAAAAtAgagtccatgaaaattaaaaaaccacgga------actttattatttgggctgtcgGATGTGGACTCTTAGATTTATCgGCGATtggAACCGGTCTTATGGGAGACAATTAAAGTATGTACGCCAGCTTGTATATTTTTATGTATCCATTTATGGGGTTGGAATGTTGTCCTTATTTGGGCCCGAATGCTTCCCGATAAAAATAGTTTGTTTTCCCCTCTTACTTCTTTATAGTCATGTGAAGGGGCGGACGGTGACGTTACCCCCTTCTCTCGTGCCAAGGGGCTCGTGACTGCATTTAGTTCACTGCGGGTTCTCATTTGGGCGTAATTATACACATATAAATCGTCACGGATAGTTGACGTTCTTTTTGTTGTCGTGGATACgMTTTTCTTTTTTCTTCCGTTTGCGGGCATACATCTTTACGACGAACTAAACTCTTTTgACCgcgggggggaccatcttacacattttTATATACTTGATCCAGGTGAAGGCTGGGTGAACAACAAGTCATTTCCTGCTGAACCAATAAAACATGTTGAGAAAGCCGTTAACCGTAATAGCGAAGGTTTTCAGAGGGATATCAACGCTAGAAATTCGTAATTCTTATAATCAaGAGGgTGGTATGAATtGATTAGGACACCgCCTTTTGCCTtgCAggCAGCGCGCTCACtcGtgttGCGTACtgAaAAaaCAgaGCcttgatgcaCCcGctcactaacataacgttttggctccaatcTTTTCGATTCcaGTCCCGCTAGGCTTGCCGATGCTATTCTGCCT-CTCTTTCCTCTTCTGAA-ACTT-TAARGCGTCTAGACCTAGCAGATCGTATTGAGACCCTAGCCGGCCGCGCCACTCTCCATTCTCTAGTTTAAtAggACTTTAGCGTT------GTTACTCctCCatTATTACCTATCCCCGACCACCCCttAAACAAGAAACCCCGCTTACAGGTCCCAGTCGCGTCAAACCTTCCGCGATTCCGACCCTCTCGACATTCCCTTCAACGCGCCAATCGCGCCGAGCTTGAATCTTGAACCTCTAGAAACCCTCTTTCGTCCCCCGACTTCCTACCgCCAGTCCACagGAttCACCGAAcTCTTACTA---tggccgctagcagaccgGCCagCTCCCGTGCTCCCGGCCAGCCCGCGAGCGGCGGCTTTGTCCGCCRCGCATGTAGGGTGGGAGCTGCCGCGAAARGCCGGCCCCCCCCGACGGTTGGCTCCCCGCCTAGCGCGGCCGCGGGGGGGCAGGGGGCCCGGAGGGTGAGTCGCCCCAGGGGCCAGGGGGGGGGAGGTGGGGGGCTCTGCGTTGCCATGATTGTggctGCGCAgctatYagcttagaac---aaactttataaTATATTATAATAAAaaTATAATTTTATTTTTTTCTTTAATTTATAATATAATTTAATTAAAACATACTAAGTTATTAAGCtAAAATAATAAGAAATTATGCTCTGAATTTCTAAATCCAATTTACTATATATAaTATTTCATTTAAAaTAATCAATATTATTATAtAATAATAAAAAATTTATACTATTTTTTCTTttaatattcatat
	Bembidion_fortestriatum                  agcccagcactgaagcccgtggtcggaaAcggctactgggcaatgtagtgtttgggagaGCccgtttaacccgagtattgttagcgtgtccaagtccttcttgAAGGGGGCCACTC-GCCCATAGAGGGTGCCAGGCCCGTAGTGACCGTTAATGTATTCGGGTGGGTTTCTCCTTAGAGTCGGGTTGCTTGAGAGTGCAGCTCTAAGTGGGTGGTAAACTCCATCTAAGGCTAAATATTACCACGAGACCGATAGCGAACAAGTACCGTGAGGGAAAGTTGAAAAGAACTTTGAAGAGAGAGTTCAAGAGTACGTGAAACCGTTCAGGGGTAAACCTGAGAAACCCGAAAGGTCGAACGGGGAGATTCAATTGCTTTACCGGTGGTGATCAATGGTGCAGTATTTGGGACGCATATGG--T-G-TGCAG-TTTCGGCTGTA-TTAT-TGTATACGCTCTGCTGTCTGTTGT----ATATTCACTGTCGGAGGCATGCACTTCTCCCCTTGTAGGACGTCGCGACCCGTTGAGCA-------T--TAAGCCATCTACGGCCTGTGGTGGAGCCCGTA-TTTAA-TT--TA-TTATATG-CGGACCCATAGTGTCCTGATGGCTGCCCGACGGTATTAGCACAGGTATTGGGTCGCCGTCGCTTTA-TGCGGCGGGCGTTA-TGA-TTTTATGGCAAGTCACTGTATG--TTTAAAT-GTGGAAAT-CGGACTTAGTGCCGGTTCTGCGCATATAGTACTGTTCGCTGTA-GAACCCTCTGG-CCGTCCCCG-TTACCAGTCGGCGACGCTTCAGTTTTGGGTAATCTcaggaCCCGTCTTGAAACACGGACCAAGGAGTCTAGCATGTGCGCGAGTCATTGGGATAAAATTcctaaaGGcgcaatgaaagtaaaTGTttacctTGTgtgaacagagggaagatggGTGgcGCtttgacgctgccccgcactcccggggcgtcgcgcactcattgcga--agccaaattaagGTGAAACCGCGaAAGGCTCATTAAATCAGTTATGGTTCCTTAGATCGTACCCACATTTACTTGGATAACTGTGGTAATTCTAGAGCTAATACATGCAAACAGAGCTCCGACCGGAGACGGAAGGAGTGCTTTTATTAGATCAAAACCAATCGGCG-TCAGTAGCGTTTCGGCGTTATTGTTCGTCGCACTTTTTGGTGATTCTGAATAACTTTTGGCTGATCGCACGGTCTTGCACCGGCGACGCATCTTTCAAATGTCTGCCTTATCAACTGTCGATGGTAGGTTCTGCGCCTACCATGGTTGTTACGGGTAACGGGGAATCAGGGTTCGATTCCGGAGAGGGAGCCTGAGAAACGGCTACCACATCCAAGGAAGGCAGCAGGCGCGCAAATTACCCACTCCCGGCACGGGGAGGTAGTGACGAAAAATAACGATACGGGACTCATCCGAGGCCCCGTAATCGGAATGAGTACACTTTAAATCCTATCACAAGGACCAATTAGAGGGCAAGTCTGGTGCCAGCAGCCGCGGTAACTCCAGCTCTAATAGCGTATATTAAAGTTGTTGCGGTTAAAAAGCTCGTAGTTGAATCTGTGTGACGCGCTGTCGGTTCACCGCCCGCGGTG-TAAACTGGCACGTCTCGCGGCACGTCCTGCCGGTGGATGCGTGTCCTTTGTTTACTT-CCCCATTATGCGTGTGCAACTT--GTTGTTACTGTGTAGTGTGGTGGGGTTTCAAATGTGTCACCATCCGACTCAATAATCCTGTCGCGGTGCTCTTAATTGAGTGTCGAGGCGGGCCGGCACGTTTACTTTGAACAAATTAGAGTGCTCAAAGCAGGCTAAAATTTCGCCTGAATACTGTGTGCATGGAATAATGGAACAGGACCTCGGTTCTATTTTGTTGGTTTTCGGAACCCCGAGGTAATGATTAATAGGGACAGATGGGGGCATTCGTATTGCGACGTTAGAGGTGAAATTCTTGGATCGTCGCAAGACGGACAGAAGCGAAAGCATTTGCCAAAAATGTTTTCATTAATCAAGAACGAAAGTCAGAGTTGCGAAGGCGATCAGATACCGCCCTAGTTCTGACCATAAACGATGCCAGCTAGCGATCCGCCGACGTTCCTCCGATGACTCGGCGGGCAGCTTCCGGGAAACCAAAGCTTTTGGGTTCCGGGGGAAGTATGGTTGCAAAGCTGAAACTTAAAGGAATTGACGGAAGGGCACCACCAGGAGTGGAGCCTGCGGCTTAATTTGACTCAACACGGGAAACCTCACCAGGCCCGGACACCGGAAGGATTGACAGATTGAGAGCTCTTTCTTGATTCGGTGGGTGGTGGTGCATGGCCGTTCTTAGTTGGTGCTGTGAATTGTCTGGTTAATTCCGATAACGAACGAGACTCTAGCCAGCTAAATAGGCGTTA-TT-CCGGTATCCTGAAGGC-CGCGTCTCT-CGTTTTCTGGCGTGT-TTTGTT-TGTTATGT-ATTA-TCGTCTAG-GCGATTTGCATGGCATT--GGAATGCG-TTTAGTGCGGGAGT-TCACGGTTTTTACTACCGGCGTACATAATAAATCTTCTTAGAGGGACAGGCGGCTTCTAGCCGCACGAGAATGAGCAATAACAGGTCTGTAATGCCCTTAGATGTTCTGGGCCGCACGCGCGCTACACTGAAGGAATCAACGTGTCTTCCCTGGCCGAACGGCCCGGGTAACCCGCTGAAACTCCTTCGTGCTAGGGATTGGGGCTTGCAATTGTTCCCCATGAACGAGGAATTCCTAGTAAATGCGAGTCATAAGCTCGCGTTGATTAAGTCCCTGCCCTTTGTACACACCGCCCGTCGCTACTaccgaTTGAATGATtTagtGAGGTCTtcggactggtacgcggCGGCGtttcgacgt-tgccgatgtcgctggCTAGAATTTCAGGTAGACAAATggagtcataaaggtgGGAGTATGCATGGAGAATTGAGAGCTTCAAAGCTTAGATGTGAGAAAGTACGGTTGACCTACTCGAAGTGAGAGAGACTAAGACCACGAAACGATTTGTGTGCGCGCTTAAGAGGTAACGTGAAATTTAGATTACAAATGAAGTGTTCTCAAAATAACAATATGATACAACTTTTGACAAAGACACAAGTTACTAACGACTTTGGGCAACAATGGTTTCGAAACAATGCGCTCGTAAAGACGACTGCATCGAACAAGGAGATGGGGTCTCCTTGTAACAATGAACGTGCGCGATGCCGCACACAATATTTAATACTAAAGCTCTCCAGACTGATTAAGAGACAACATGTTTGGTCGGGTTACGATGGAGTCGTGATTGATGTGGCGTGGTGCTCGGACTCGAACTGGcgaaacATATGTAATAAACCGAACGTAGACGATAGAATTCGACGCTTAttgagaattcttgagtgtatgaattaaattgaaaccgcggatatcttgCGCTCCAGTTCGACATGGGAAACTAAGACgttgAGGgctcAGGTATGTAGAAACGGAGCAAGAGGGAAAAGCCACACGGAAGGAAAAG--GCAAGCAAATATGGAAAGATCAAGAACAGCGGCA--GACGGGCA--ggagAAAAAACAAATAGGTTCATTAACCTTAACCGACAAACCCCAGTTAAGATTGTTATTGACCTCCCGGTTTGGAAAAACCAATTGGATGAGGACCAGGCGTTTGAAGAACAGATGGGTGAGGTGGATTATTGTgggagggtaTTACAAgaatgTGTGTGAAGTGGCTGACCACCCCAAAATGGGGAGTGAACTTGGAaGTGACCACGGGATAGTGTTCACCGGTCGTGGGCGTCATGAGGTACCTTAACCTGCTACGAGACATAAAGAATGACAAAGTTCACACTTAAGGCTGAGGGATTAAGGACTTTACCTTACGGATTCAAGAGTCACAAACTATGAGACATTTTTTAAGAGGGACGTTTTCAACGCAAGCTGCGTTTGCCAGGGCGGGATTACAAAGAACAAACTTTTGTTGTGAAGAGAGACATTCGTTATTCATCAATGGGGGATTGGCAGTTACGCGTTGTTCGCGTAAGAATGAAAAGGTCCTTAGCACAGACGCTGGTTTTACTTTGCCACAATTGGACACGTCGGCTCGTCAATAAGTCCAATTGCGCAAAAGCAATTGAGAGTGCTCAATAAATTCAGTCgGgaCcGGGGACAACGAGCGAGGtcctcggtgacaatGATTCAGACAAAGAGGAagataGTGTgtttgATTCTGGAAGATCATCGTATAAAGAGTCCGTGAAACGGTTTAAAACTCATTTTATGAAAAATCCCGGGAGACTTTGACGTTAAACCAATATAAAACATTAAGATTATGAGGCTACGCAAGTTTCGACTAAAGCTCTGACCTCACACACTGAGATTACAAGCGAGAACGTGCGAAAATCTTCTAAACGGCAACGGCGTGCATCTTGAACACACGTCGTCCAAAGCAGCAATCATGAAACTAagAAAATGACAAACGGACAATACGAGCCAAACAGTAAGAGCCACGGAGCAACAGGAGGTAAGAAAGtgTTAGAAAAAAAAAATCTGACGTTAAGACACTATAATTGAGTCAGAACGACGGAGAAAAATCATGCCTGGACAGAATTAATATTGACCCGATagGTGCTGTGAAAATAgagtccatgAAaattaaaAAaccacggaaattcgactttattattTgggctgtcggATGTGGACTCTTAGATTTATCGGCGATTGGAACCGGTCTTATGGGAGACAATTAAAGTATGTACGCCAGCTTGTATATTTTTATGTATCCATTTATGGGGTTGGAATGTTGTCCTTATCTGGGCCCGAATGCTTCCCGATAAAAATAGTTTGTTCTCCCCTCTTACTTCTTTATAGTCATGTGAAGGGGCGGACGGTGACGTTACCCCCTTCTCTCATGCCAAGGGGCTCGTGATTGCATTTAGTTCACTGCGGGTTCTCATTTGGGCGTAATTATACACATATAAATCGGCATGGATACTTGACGATCCTTTTGTTGTCGTGGATACGCTTTTTTCTTTTCTTCCGTCTGCGGGCATACATCTCTACGACGAATTAAACTCTTTTGACCGCGggGgggaccATTttacacattttTATATAATCGAtccaggtaAAGGGTGGATGAACAATAAGTTATTTACTACTAAATCGAGAAAACAAGTTGGTAAAAACATTAACTATAACAGCAAAGGTTTTTATAGAAGTATTAACATTAAAAATTCTTAATTTATACAATCAAAAGAGTCTTATAAATTTGTTGGAACACTACCTTTTACCTGACAGATAGCAGTTTCACTCTTGTTGCGTATTAAAAATCRaSAGCCTCGATGTTCCTGTTCGctaacgtaatgttctgaYtttattcTTACCAATCCTAAYtcTgWCGAGCCTCCCAATTCTATTCTGCTT-CCMCATCTTCCCTCAAA-GCAc-MAAGATGCTTAGACCTAGCAAATCGTAGTGATACCCCAGCTGGCTGTgCCACTCTCCATTCTCTAGTttaaTAGaatTTTAACGTTACTCGCGTTACtCCcCCATTATTACCTATCCCCGACCACCCCTTAAACAAGAAATCCCGCTTACAGGTCCCAGTCGCGTCAAACCTTCCGCGATTCCGACCCTCTCGACATTCCCTTCAACGCGCCAATTGCGCCGAGCTTGAATCTTGATCCTCTAGAAACCCCTTTTCGTCCCCCGACCTCCTACCGCCAGCCCACAGAAtTCACCGACctcTTACTACATcccgtattAACAAACAAacCTMtTCCTGTCTTCCCGACCAACCTACCAACGATAACTTTATTTACGACGCATGTAGGATAGGAGCTGCCAGGATGAAGCGGACCCTCCAGACGGTTCATTCCCCGTCTATCGGATCCACGGAcRGGCTAACAGTGCTGGGGGTGAGCCACCTTAGAYTCTAGAGGGAAGGAAGWAGGAGGGCATGTACTATTATGATTGTGGCtGCGCAGcgAttAgctTagaacacaaaactttataaaAAATAAAAATTTAATTTAAATACTATTTATTTTTATAATTTATAGTACAATATAGTAAAAACATAATTAATTATTAATCAAAAGTAACTGGATCACCAACGCTGAATATGTAAATATAATTAACCAGAAATATTATTTTTTCTAATAGAATCAATATAAAAATTTAGATATATTACAATTGTTATATATTATCTTAaaacATatatac
	Bembidion_foveolatum                     agcccagcactgaagcccgtggtcggaaacggctactgggcaatgtagtgtttgggagagcccgtttaacccgagtattattagcgtgtccaagtccttcttGAAGGGGGCCACTC-GCCCATAGAGGGTGCCAGGCCCGTAGTGACCGTTAGTATGTTCGGGTGGGTTTCTCCTTAGAGTCGGGTTGCTTGAGAGTGCAGCTCTAAGTGGGTGGTAAACTCCATCTAAGGCTAAATATTACCACGAGACCGATAGCGAACAAGTACCGTGAGGGAAAGTTGAAAAGAACTTTGAAGAGAGAGTTCAAGAGTACGTGAAACCGTTCAGGGGTAAACCTGAGAAACCCGAAAGTTCGAAAGGGGAGATTCAATTGCTTTACCGGCGATGGACAATGGTGCAGTATTTGGGACGTTTATGG--T-G-TGCAG-TTTCGGCTGTA-TCAT-TGTATTCGCTCTGCTGTCTGTTG-----GTATTCATTGTCGGAGGCATGCACTTCTCCCCTAGTAGGACGTCGCGACCCGTTGAGCA---------TTATGCCATCTACGGCCTATGGTGGAGCCCGTG-TATAC-TT--TGCTTATATG-CGGACCCATGGTGTCCTGATGGCTGCCCGACGGTATTAGCACAGGTAGTGGGTCGCTGTCGCTTTG-CGCGGCGAGCGTTA-TGGTTTGTACGGCAAGTCAGTGTATG--TT----A-GTGGAAAT-CGGACGTAGTGCCGGTTCTGCGCATATGCTACTGTTAGCTGTA-GGATCCTCTGA-CCGTCCCCG-TTACCAGTCGGCGACGCTTTAGTTTTGGGTAATCTCAGGACCCGTCTTGAAACACGGACCAAGGAGTCTAGCATGTGCGCGAGTCATTGGGATATAAATCCTAAAGGCGTAATGAAAGTAAATGTTTACctTGTGtgaacagagggaagatgggtggcGCtttgacgctgcCCcgcactcccggggcgtcgcgcactcattgcga--------------------------------------------------------------------------------------------------------------------------------------------------------------------------------------------------------------------------------------------------------------------------------------------------------------------------------------------------------------------------------------------------------------------------------------------------------------------------------------------------------------------------------------------------------------------------------------------------------------------------------------------------------------------------------------------------------------------------------------------------------------------------------------------------------------------------------------------------------------------------------------------------------------------------------------------------------------------------------------------------------------------------------------------------------------------------------------------------------------------------------------------------------------------------------------------------------------------------------------------------------------------------------------------------------------------------------------------------------------------------------------------------------------------------------------------------------------------------------------------------------------------------------------------------------------------------------------------------------------------------------------------------------------------------------------------------------------------------------------------------------------------------------------------------------------------------------------------------------------------------------------------------------------------------------------------------------------------------------------------------------------------ttagAATTtcCGGTAGACAAATGGAGTCATAAAGGTGGGAGTATGCATGGAGAATTGAGAGCTTCAAAGCTTAGATGTGAGAAAGTACGGTTGACCTActagAAGTGAGAGAGACTACGACCACGAAACGATTTGTGTGCGCGCCTAAGCGGTAACGTGAAATTTAGATTACAAATGAAGTGTTTTCAAAATAACAATATGATACATcttCTGACAAAGACACAAGTTACTAACGACTCTAAGCAACAATGGTTTCGAAACAATGCGCGCGTAAAGACGACTGCATCGAACAAGGAGATGGGGTCTCCTTGTAACAATGAACGTGCGCGATGCCGCACACAATATTTAATACTAAAGCTCTCCAGACTGATTAAGAGACAACATGTTTGGTCGGGTTaagATGGAGTCGTGATTGATGTGGCGTGGTGCTCGGATTCGAACTGGCGAAACATATGTAataaACCGaaCGTAGACGATAGAaTtCGACGctTAttgagaattcttgaGTGTAtgaatTAAATTGAAACCGCGGATATCTTGCGCTCCAGTTCGATATGGGAAATTAAGACGTTGAGGGCTCCGGTATGTAGAAACGGAGCACGAGGGAAAAGCCACACGGACGGAAAAG--GCAAGCAAATATGGAAAGATCAAGAACAGCGGCA--GACGGGca--ggAGAAAAAACAAATAGGTTCATTAACCTTAACCGACAAACCCCAGTCAAGACTGTTATTGACCTCCCGGTTTGGAAAAACCAACTGGATGAGGACCAGGCGTTTGAAGAACAGATGGGTGAGGTGGATTATTGTGGGCGGGtaTTACAAGAATGTGTGTGACGTGGCTGACCACCCCAAAATGGGGAGTGAacTTGGAACTGACCACGGGATAGTGTTCACCGGTCGTGGGCGTCATGAGGTACCTTAACCTGCTACGAGACATAAAGAATGACAAAGTTCTCACTTAAGGCTGAGGGATTAAGGACTTTACCTTACGGATTCAAGAGTCACAAACTATGAGACATTTTTTAAGAGGGACGTTTTCAGCGCAAGCTGCGTTTGCCAGGGCGGGATTTCAAAGAACaaaCTTTTGTTGTGAAGAgaGACATTCGTTATTCATCAATGGGGGATTGGCAGTTACGCGTTGTACGCGTAAGAATGAAAAGGTCCTTAGCACAGACGCTGGTTTTACTTTGCCACAATTGGACACGTCGGCTCGTCAATAAGTCCAATTGCGCAAAAGCAATtGAGAGTGCGCAATAAATTCAGTCGGGACCGGGGACAACGAGCGAGGtcctcggtgacaatGactcAGACAAAGAGGAAGATAGTGTGTTTGATTCTGGAAGATCATCGTATAAAGAGTCCGTGAAACGGTTTAAAACTCATTTTATGAAAAATCCCGGGAGACTTTgACGCTAAACCAATATAAAACACTAAGACTATGAGGTTACGCAAGTTTCGACTAAAGCTCTGACCTCACACACTGAGACTACAAGCGAGAACGTGCGAAAATCTTCTAAACGGCAACGGCGTGCatctTGAACACACGTCGTCCAAAGCAGCAATCATGAAACTAAGAAAATGACAAACGGACAATGCGAGCCAAACAGTAAGAGCCACGGAGCAACAGGAGGTAAGAAAGTGTTAGAAAAAAAAAATCTGACGTTAAGACATTATAATTGAGTCAGAACGACGGAGAAAAATCATGCCTGGACAGAATTAATATTGACCAGATAGGTGCTGTGAAAATAGAGTCCatgAAAattaaaaaaccacggaaattcgactttattatTTGGGCTGTCGGATGTGGACTCTTAGATTTATCGGCGATTGGAACCGGTCCTATGGGAGACAATTAAAGTATGTACGCCAGCTTGTATATTTTTATGTATCCATTTATGGGGTTGGAATGTTGTCCCTATTTGGGCCCGAATGCTTCCCGATAAAAATAGTTTGTTTTCCCCTCTTACTTCTTTATAGTCATGTGAAGGGGCGGACGGTGACGTTACCCCCTTCTCTCATGCCAAGGGGCTCGTGACTGCATTTAGTTCACTGCGGGTTCTCATTTGGGCGTAATTATACACATATAAATCGTCGTGGATACTTGACGATCCTTTTGTTGTCGTGGATACGCTTCTTTCTTTTCTTCCGTTTGCGGGCATACATCTTTACGACGAATTAAACTCTTTTGACCGCgggggggaccATTTTACACATTTTtatAtAATTaAACCAGGTGAAGGGAGGACAGACAATAAGCTATCTATCGCtAACTCAATAAACTACGTCGTTGGAAYCATTAACCGTGACAGCGAAGACTCTTAKaAACRTATCAGCTTTGGGAATtCTTAAATWTGGTAATGAAAAAAGCCTTGTAAATTTGTTAGAACACCGCcTTTCATYTTGCGGGCAGCGATCCcaTTCTTaTTGCGTATTAAATAGATAACGCtcTGaCGCACCtgTTcGctgAtataACgttTTAACTTAATACTCTTTCACCTCAGTACTGGCCGGCCCCCTATTTCCGTCTTATCC-CCCCCCTCCCCTCCCTA-ATCR-aAAGACGCTCAGACCTGACAAACGATATCGACACCCCGGCCAAGCGTCCCACTCTGCATTCTCTAGTTTAATAGAACTTTAGCGTTGCCCGCGTTACcCCTTCATTATTACCTATCCCCGACCACCACTTAAACAAGAAATCCCGCTTACAGGTCCCAGTCGCGTCAAACCTTCCGCGATTCCGACCCTCCCGACATTCCCTTCgTCGCGCCAATCGCGCCGAGATTGCATCTTGATTCCTTAGAAACCCCCTTTCGTCCACCGACTTCCCACCGCCAGTCCGTAgAAtTCACCGACCTCTTGTTACATtcgttaccatCAAACCGGCGTCCTCCTGTCCTCTCAGCTGACTTACGAGCGACAGCCTTACTCATCATGTATGCAGGAGGTCAGCTGCCGCGCAGGACTAGCCGTTCCCGGCCGCCTGTACCcYCTCTATCTGGTCCGCGGAGAAACAGAAGACCCTAAGAGCAGCCCACTTTGGGTCCCGGGAGGAAGGAAGCGAAGGACTGTGTACCGGCATGATTACGGTTGCGCAATCAttAGctcataatacaatattTTAAAaAAAAATAAAATAAAATTTATTTATTATTTTTAATTTTAATTCATAATATAATATAATTTAAATATATTCAATTACCAAACTAACATAATTGTAAAATCAACGCGGAATTTTTATATCTAATTAATTATAAATAATATTTTTTTTAATCGAATCAATATAAAAATATAAATAAAAAAAATTTATATTATATATTCTTataacATATATAT
	Bembidion_frontale                       agcccagcactgaagcccgtggtcggaaacggctactgggcaatgtagtgtttgggagagcccgtttaacccgagtattgttagcgtgtccaagtccttcttgaaGGGGGCcgctc-gcccatagaGggtgcCAGGCccgtagtgaccgttaatgtattCGggtgggTttCtccttagaGTCGGGTtgctTGAGAGTGCagctctaagTGGGTGGTAAACTCcatctaaggctaaATATTACcacgaGACCGAtagcGAACAAGTACcgtgaggGAAAGTTGAAAAGAACTTTGAAGAGAGAGTTCAAGAgtacgtGaaaCCGTTCAGGGGTAAACctgagaaacccGaaaGTTCGAACGGggagattcAATTGCTTTACCGGTGGTGATCAATGGTGCAGTATTTGggacgCATACGG--T-G-TgcAG-TTTCGGCTGTA-TTAT-CGTATACGCTCTGCTGTCTGTTGT----GTATTCATTGTCGGAGGCATGCACTTCTCCCCTTgtaggacgTCGCGACCCGTTGAGCa-------T--tAAGCcaTCTaCGGCCTATGGTGGAGCCCGTA-TTTAA-TT--TA-TTATATG-CGGACCCATGGTGTCCTGATGGCTGCCCGACGGTATTAGCACAGGTATTGGGTCgcCGTCGCTTTA-TGCGGCGGGCGTTA-TGG-TTGTATGGCAagtcactGTATG--TTTAAAT-GTGGAAAT-CGGActtAGTGCCGGTTCTGCGCATATAgtactgttcGcTgta-gaaCCCTCTGG-CcgtccCCG-ttaccAGTcGGCGACGCTTCAGTtTTGggtaatCTCaggacccGTCTTGaaacacggaccaaggagtctagcatgtGCGcgagtcattgggataaaATTcctaaaggcgcaatgaaagtaaatgTttacctTGTgtgaacagagggaagatgggtggcgctttgacgctgccccgcactcccggggcgtcgcgcactcattgcga--agccaaattaaggtgaaaccgcgaaaggctCattaAatcagttaTggttccttagatcgTaCCCAcATTtACTTGGATAACTGTGGTAATTCTAGAGCTAATACATGCAAACAgagctccGACCGGAGACGGAAGGAGTGCTTTTATTAGATCaAAACCAATCGGCG-TCAGTGGCGTTTCGGCGTTACTGTTCGTCGCACTTTTTGGTGATTCTGAATAACTTTTGGCTGATCGCACGGTCTTGCACCGGCGACGCATCTTTCAAATGTCTGCCTTATCAACTGTCGATGGTAGGTTCTGCGCCTACCATGGTTGTAACGGGTAACGGGGAATCAGGGTTCGATTCCGGAGAGGGAGCCTGAGAAACGGCTACCACATCCAAGGAAGGCAGCAGGCGCGCAAATTACCCACTCCCGGCACGGGGAGGTAGTGACGAAAAATAACGATACGGGACTCATCCGAGGCCCCGTAATCGGAATGAGTACACTTTAAATCCTTTCACAAGGACCAATTAGAGGGCAAGTCTGGTGCCAGCAGCCGCGGTAACTCCAGCTCTAATAGCGTATATTAAAGTTGTTGCGGTTAAAAAGCTCGTAGTTGAATCTGTGTTTCGCGCTGTCGGTTCACCGCCCGCGGTGTTTAACTGGCACGTTTCGCGGAACGTCCTGCCGGTGGATGCGTGTCCTTTGTTTACTT-CCCCATTATGCGTGTGCAACTT--GTTGTTACTGTATAGTGTGGTGGGGTTTCAAATGTGTCACCATCCGACTCAATAATCCTGTCGCGGTGCTCTTAATTGAGTGTCGAGGCGGGCCGGCACGTTTACTTTGAACAAATTAGAGTGCTCAAAGCAGGCTAAAATTTCGCCTGAATACTGTGTGCATGGAATAATGGAACAGGACCTCGGTTCTATTTTGTTGGTTTTCGGAACCCCGAGGTAATGATTAATAGGGACAGATGGGGGCATTCGTATTGCGACGTTAGAGGTGAAATTCTTGGATCGTCGCAAGACGGACAGAAGCGAAAGCATTTGCCAAAGATGTTTTCATTAATCAAGAACGAAAGTCAGAGGCTCGAAGGCGATCAGATACCGCCCTAGTTCTGACCATAAACGATGCCAGCTAGCGATCCGCCGACGTTCCTCCGATGACTCGGCGGGCAGCTTCCGGGAAACCAAAGCTTTTGGGTTCCGGGGGAAGTATGGTTGCAAAGCTGAAACTTAAAGGAATTGACGGAAGGGCACCACCAGGAGTGGAGCCTGCGGCTTAATTTGACTCAACACGGGAAACCTCACCAGGCCCGGACACCGGAAGGATTGACAGATTGAGAGCTCTTTCTTGATTCGGTGGGTGGTGGTGCATGGCCGTTCTTAGTTGGTGGTGCGAATTGTCTGGTTAATTCCGTTAACGAACGAGACTCTAGCCAGCTAAATAGGCGTTA-TT-CCGGTATCCTGAAGGCTCGTGTCTCT-CGTTTTCTGGCGTGT-CTTTTT-TGTTGTGT-ATTA-CCGTCTAG-GCGGTTTGCATGGCATT--GGGATGCG-TTCAGTGCGGGAGT-TCACGGTTTTTACTACCGGCGTACATAATAAATCTTCTTAGAGGGACAGGCGGCTTCTAGCCGCACGAGAATGAGCAATAACAGGTCTGTAATGCCCTTAGATgTTCTGGGCCGCACGCGCGCTACACTGAAGGAATCAACGTGTCTTCCCTGGCCGAACGGCCCGGGTAACCCGCTGAACCTCCTTCGTGCTAGGGATTGGGGCTTGCAATTTTTCCCCAtGAACGAGGAATTCCCAGTAAGCACGAGTCATAAGCTCGTGTTGATTAAGTCCCTGCCCTTTGTACACACCGCCCGTCGCTACTACcgattGAATGatttagtgaggtcttcggactggtacgcggaagcgtttcgacgt-tgccga------------------------------TGGAGTCAtaaaggtgggagtatgcatggagaattgagagcttcaaagcTTAGAtGTGAgAAAGTACGGTtgACCTACTCGAaGtgAGAGAGACTAAGACCACGAAACGATTTGTGTGCGCGCTTAAGAGGTATCGTGAAATTTAGATTAcaAATGaagTGTTTTCAAAATAACAATATGATACAACTTTTGACAAAGACACAAGTTACTAACGACTCTAGGCAACAATGGTTTCGAAACAATGCGCTCGtaAAGACGACTGCATCGAACAAGGAGATGGGGTCTCCTTGTAACAATGAACGTGCGCGATGCCGcaCACAATATTTAATACTAAAGCKcTCCAGACTGATTAAGAGACAACATGTCTGGTCGGGTTACGATGGAGTCGTGATTGATGTGGCGTGGTGCTcggATTCGAAATGGCGAAACATATGtaaTAAACCGAACGTAGACGATAGAATTCGAcgctTATtGAGAATTcttgagTgtatgaattaaattgaaaccgcggatatcttgCGCTCCAGTTAGACATGGGAAACTAAGACGTTGAGGGCTCCGGTATGTAGAATCGGAGCAAGAGGGAAAAGCCACACGGAAGGAAAAG--GCAAACAAATATGGAAAGATCAAGAACAGCGGCA--GACGGGCA--GGAGAAAAAACAAATAGGTTCATTAACCTTAACCGACAAACCCCAGTTAAGACTGTTATTGACCTCCCGGTTTGGAAAAACCAATTGGATGAGGACCAGGAGTTTGAAGAACAGATGGGTGAGGTGGATTATTGTGGGCGGGtaTTAcaagaatgTGTGTGAAGTGGcTgACCACCCCAARaTGGGGAGTGAACTTGGAACTGACCACGGGATAGTGTTCACCGGTCGTGGGCGTCATGAGGTACCTTAACCTGCTATGAGACATAAAGAATGACAAAGTTCACACTTAAGGcTGAGGGATTAAGGACTTTACCTTACGSATGGAAGAGTCACAAACTATGAGACATTTTTTAAGAGGGACGTTTTCAGCGCAAGCTGCGTTTGCCAGGGCGGGATTTCAAAGAACAAACTTTTGTTGTGAAGAGAGACATTCGTTATTCATCAATGGGGGATTGGCAGTTACGCGTTGTACGCGTAAGAATGAAAAGGTCCTTAGCACAGACGCTGGTTTTACTTTGCCACAATTGGACACGTCGGCTcGTCAATAAGTCCAATTGCGCAAAAGCAATTGAGAGTgCGGAATAAATTCAGTCGGGACCGGG--------------tcctaggtGACAAtgATtcaGACAAAGAGGAAGATagtgtgtttgattCTGGAAGATCaTCgtataAAgaGTCCGTGAAACGGTtTAAAACTCACTTTATGAAAAATCCCGGGAGATTTTGAcgYtAAACCAATATAAAACATTAAGATTATGAGGTTACGcAAGTTTCGACTAAAGcTcTGACCTCACACATTGAGACTACAATCGAGAACGTGCGAAAATTTTCTAAACGGCAACGGCGTgCATTTTGAACACACGTcgTCCAAAGCAGCaATCATGAAATTAAGAAAATGACAAAcGGaCAATAGGaGCCAAACAGTAAGAGcCAAAGAGCAACAGGAGGTAAGAAAgtgtTaGaAAAAAAAAATTTGACGTTAAGACATTATAATTGAGTCAGAACGACGGAGAAAAAGCATGCCTGGACAGAaYTAATATTGACCcgATAggtGCTGTGAAAAtagagtccatgaaaattaaaaa--------------actttattatTtgggcTGTCGGATGTGGACTCTTAGATTTATCGGCGATTGGAACCGGTCCTATGGGAGACAATTAAAGTATGTACGCCAGCTTGTATATTTTTATGTATCCATTTATGGGGTTGGAATGTTGTCCTTATTTGGGCCCGAATGCTTCCCGATAAAAATAGTTTGTTTTCCCCTCTTACTTCTTTATAGTCATGTGAAGGGGCGGACGGTGACGTTACCCCCTTCTCGCATGCCAAGGGGCTCGTGACTGCATTTAGTTCACTGCGGGTTCTCATCTGGGCGTAATTATACACATATAAATCGTCACGGATACTTGACGATCCTTTTGTTGTCGTGGATACGCTTTTTTCTCTTCTTCCGTTTGCGGGCATACATCTTTACGACGAATTAAACTCTTTTGACCgcgggggggaccattttacacatttt-----------TCCAggttaagggtcagtagacaatAAGTTATTTCCTACTAAATCGATAAAATRTGTTGATAAAGCCATTAACGAWAAcAGCAAAGGTTTTTCTAGAAATATTAACATCAAAGATTCTTAATTCAKACAATCAAAAGAGTTTTATGAATTAGTTAGAWTACTACCTCTtACTTTACAGATAGCAGTTTCACTCTTGTTGCCTATtaAAAATCAAAAGYcCCGATGCTCCCGTtWACtgAAgtgatgttctgacctaattcCTTTCAACCCTAATTCCATTTAGCCTCCTGATCCTACTCTACTT-CCACACCCTTTTCTAAA-ACAT-AAAGATGCCTAGACCTAACATATTGTATTGATGCCCCAGCTgGCCGTGCCACTCTCCATTCTCTAGTTTAATAggatGTTAGCGttACTCgCGTTACTCCCCCATTATTACCTATCCTCGWCCACCCCTTAAACAAGAAACCCCGCTTACAGGTCcCAGTCGCGTCAAACCTTCCGCGATTCCGACCCTCTCGACATTccCTTCAACGcGCCAATCGCGCCGAGCTCGAAGCTTGAACCCCTAGAAACCCCCTTTCGTcCCCCGACCTCCTACCGAAAGCCCACAGAAtTCACCGAcCTCTT-------ccgaAAcaaaCAAACAAAtccccYcCTATCTtYccRtAAAAACCATTAACGATATCATTACttaCTAAGCACACAAGAcaaGAGCTCCTTAGACAAGATAATCCCCAACGACACCCCGTCCcCTATCTAGWCCATCGAAGAAAAAATGAAcRAAcTGAAARGTGGACGACGTTAAAcTYYGAAAGGAAGGGGAAAAATAATCGTATAGCTCGGTRGTTGTGcCTGTGCAacaaataRatta-------aaattTtaaAAAAAATAAAAATAAAAATTATATATTATTTATATTTTCAATCTATAACATAATATAAATAAGACATATCTAATTAATAAATAAAAGCAAAAAGATAATAGACGCTATAGATTTAAATCTAATTAACTTAAAACATAATTTTACTTAATATAATTAAAATAAATATTCAAATTTAAAACATTAATAATATATAATTCtaagacgtatatat
	Bembidion_jacksoniense                   agcccagcactgaagcccgtggtcggaaacggctactgggcaatgtagtgtTTGggaGAGCccGtttaacccgagtattattagcgtgtccaagtccttcttgAAGGGGGCCACTC-GCCCATAGAGGGTGCCAGGCCCGTAGTGACCGTTAGTATGTTCGGGTGGGTTTCTCCTTAGAGTCGGGTTGCTTGAGAGTGCAGCTCTAAGTGGGTGGTAAACTCCATCTAAGGCTAAATATTACCACGAGACCGATAGCGAACAAGTACCGTGAGGGAAAGTTGAAAAGAACTTTGAAGAGAGAGTTCAAGAGTACGTGAAACCGTTCAGGGGTAAACCTGAGAAACCCGAAAGGTCGAACGGGGAGATTCAATTGCTTTGCCGGTAGTGATCAATGGTGCAGTATTTGGGACGTGTATGA--T-G-GGCAG-TTTCGGCTGTCATTAT-TGTATGCGCTCTGCTGTCTGTTGC------TGTTGCTATCGGAGGCATGCACTTCTCCCCTTGTAGGACGTCGCGACCCGTTGGGCCATTCGATT-GAGAGCCATCTACGGCCCGTGGTGGAGCCCGTG-TATGATTT--TA-TTATATG-CGGACCCATGGTGTCCCGATGGCTGCCCGACGGTATTAGCACAGGTAGTGGGTCGCTGTCGCTTCG-CGCGGCGAGCGTTA-TGG-TTGTATGGCAAGTCATTGTGTG--TT----A-GTGGAAAT-CGGACTTAGTGCCGGTTCTACGCATACAGTACTGTTGGCTGTA-GAACCCTCTGA-CCGTCCCCG-TTACCAGTCGGCGACGCTTCAGTTTTGGGTAATCTCAGGACCCGTCTTGAAACACGGACCAAGGAGTCTAGCATGTGCGCGAGTCATTGGGATATAACTCCTAAAGGCGCAATGAAAGTAAATGTTTACCTTGTGTGaacagagggaagatgggtggcGCtttgacgctgccccgcactcccggggcgtcgcgcactcattgcga--agccaaattaaggtgaaaccgcgaaaggcTCATTAAatcAGTTATGGTTCCtTAGATCGTACCCACATTTACTTGGATAACTGTGGTAATTCTAGAGCTAATACATGCAAACAGAGCTCCGACCGGAGACGGAAGGAGTGCTTTTATTAGATCAAAACCAATCGGCG-TCAGTAGCGTTTCGGCGTTGCTGTGCGTCGCACTTTTTGGTGACTCTGAATAACTTTTGGCTGATCGCACGGTCTTGTACCGGCGACGCATCTTTCAAATGTCTGCCTTATCAACTGTCGATGGTAGGTTCTGCGCCTACCATGGTTGTAACGGGTAACGGGGAATCAGGGTTCGATTCCGGAGAGGGAGCCTGAGAAACGGCTACCACATCCAAGGAAGGCAGCAGGCGCGCAAATTACCCACTCCCGGCACGGGGAGGTAGTGACGAAAAATAACGATACGGGACTCATCCGAGGCCTCGTAATCGGAATGAGTACACTTTAAATCCTTTAACAAGGACCAATTAGAGGGCAAGTCTGGTGCCAGCCGCCGCGGTAACTCCAGCTCTAATAGCGTATATTAAAGTTGTTGCGGTTAAAAAGCTCGTAGTTGAATCTGTGTCCCGCGCTGTCGGTTCACCGCCCGCGGTGTTTAACTGGCACGTCTCGCGGGACGTCCTGCCGGTGGATGCGTGGCCTTTGTTCACTT-CCCCATTGTGTGTGTGC-ACTT--GTTGTTACTACATGGTGTGGTGGGGTATCAAATGTGTCACCATCCGACTCAATAATCCTGTCGCGGTGCTCTTAATTGAGTGTCGAGGCGGGCCGGCACGTTTACTTTGAACAAATTAGAGTGCTCAAAGCAGGCTAAAATTTCGCCTGAATACTGTGTGCATGGAATAATGGAACAGGACCTCGGTTCTATTTTGTTGGTTTTCGGAACCCCGAGGTAATGATTAATAGGGACAGATGGGGGCATTCGTATTGCGACGTTAGAGGTGAAATTCTTGGATCGTCGCAAGACGGACAGAAGCGAAAGCATTTGCCAAAAATGTTTTCATTAATCAAGAACGAAAGTCAGAGGTTCGAAGGCGATCAGATACCGCCCTAGTTCTGACCATAAACGATGCCAGCTAGCGATCCGCCGACGTTCCTCCGATGACTCGGCGGGCAGCTTCCGGGAAACCAAAGCTTTTGGGTTCCGGGGGAAGTATGGTTGCAAAGCTGAAACTTAAAGGAATTGACGGAAGGGCACCACCAGGAGTGGAGCCTGCGGCTTAATTTGACTCAACACGGGAAACCTCACCAGGCCCGGACACCGGAAGGATTGACAGATTGAGAGCTCTTTCTTGATTCGGTGGGTGGTGGTGCATGGCCGTTCTTAGTTGGTGGTGTGAATTGTCTGGTTAATTCCGTTAACGAACGAGACTCTAGCCAGCTAAATAGGCGTTA-TT-CCGGTATCCTGAAGGCTCGTGTCTCT-CGTTTTCTGGCGTGT-CTTTTT-TGTTATGT-ATTA-TCGTTTAG-GCGGTGTGCATGGCATT--GGGATGCG-TTCAGGGCGGGAGT-TCACGGTTTTTACTACCGGCGTACATAATAAATCTTCTTAGAGGGACAGGCGGCTTCTAGCCGCACGAGAATGAGCAATAACAGGTCTGTAATGCCCTTAGATGTTCTGGGCCGCACGCGCGCTACACTGAAGGAATCAGCGTGTCTTCCCTGGCCGAGCGGCCCGGGTAACCCGCTGAACCTCCTTCGTGCTAGGGATTGGGGCTTGCAATTGTTCCCCATGAACGAGGAATTCCCAGTAAGCGCGAGTCATAAGCTCGCGTTGATTAAGTCCCTGCCCTTTGTACACACCGCCCGTCGCTACTACCGATTGAAtgatttagtgaggtcttcggactggtacgcggcggcgtttcgacgt-tgccgatgtcgctggCTAGAATTTCCGGTAGACAaATGGAgtcatAAAGGTGGGAGTATGCATGGAGAATTGAGAGCTTCAAAGCTTAGATGTGAGAAAGTACGGTTGACCTACTAgaAGTGAGAGAGACTACGACCACGAAAcgatTTGTGTGCGCGCTTAATCGGTAACGTGAAACTTAGATTACAAATGACGTGTTTTCAAAATAACAATATGATACAACTTTTGAAAAAGACACAAGTTACTAACGACTCTAGGCAACAATGGTTTCGAAACAATgcgcGCGTAAAGACGACTGCATAGAACAAggAGATGGGGTCTCCTTGTAACAATGAACGTGCGCGATGCCGCACACAATATTTAATACTAAAGCTCTCCAGActgaTTAAGAGACAACATGTTTGGTCGGGTTACGATGGAGTCGTGAttGATGTGGCGTGGTGCTcggattcgaATTGGCGaaacATATGTAATAAACCGaacgtagAcgaTAGAATTCgacgcttattgagaattcttgagtgtatgaattaaattgaaaccgcggatatcttgCGCTCCAGTTCGATATGGGAaatTAAgaCGTTGAGGgctcCGGTATGTAGAAACGGAGCACGAGGGAAAAGCCACACGGACGGaaAAG--GCAAGcaAAtaTGGAAAGATcaagaaCAGCGGCA--GACGGGCa--gGAGAAAAAACAAATAGGTTCACTAACCTTAAcCGACAAACCCCAGTCAAGAYtgtTATTGACCTCCcgGTTTggAAAAACCAAYTGGATGAGGACCAGGCGTTTGAAGAACAGATGGGTGAGGTGGATTATTGTGGGCGGGTatTACAAGAATGTGTGTGACGTGGCTGACCACCCCAAAATGGGGAGTGAACTTGGAACTGACCACGGGATAGTGTTCACCGGTCGTGGGCGTCATGAGGTACCTTAACCTGCTACGAGACATAAAGAATGACAAAGTTCACACTTAAGGCTGAGGGATTAAGGAGTTTACCTTACGGATACAAGAGTCACAAACTATGAGACATTTTTTAAGAGGGACGTTTTCAGCGCAAGCTGCGTTTGCCAGGGCGGGATTTCAAAGAACAAACTTTTGTTGTGAAGAGAGACATTCGTTATTCATCAATGGGGGATTGGCAGTTACGCGTTGTACGCGTAAGAATGAAAAGATCCTTAGCACAGACGCTGGTTTTACTTTGCCACAATTGGACACGTCGGCTCGTCAATAAGTCCAATTGCGCAAAAGCAATTgaGAGTGCGCAATAAATTCAGTCGGGACCGGGGACAACGAGCGAGG------gtgacaatgactcagacaaagaggaagatagtgtgtttgaTTCTGGAAGATCATCGTATAAAgAGTCCGTgAAACGGTTTAAAACTCACTTTATGAAAAATCCCGGGAGACTTTGACGCTAAACCAATATAAAACATTAAGACTATGAGGTTAcgCAAGTTTCGACTAAAGCTCTGACCTCACACACTGAGACTACAAGCGAGAACGtgCGAAAATCTTCTAAACGGCAACGGCGTGCATTTTGAACACACGTCGTCCAAAGCAGCAATCATGAAACTAAGAAAATGACAAAAGGACAATGCGAgccaAACAGTAAGAGCCACGGAGCAACAGGAGGTAAGAAAGTGTTAGAAAAAAAAAATCTGACGTTAAGACATTATAACTGAGTCAGAACGACGGAGAAAAATCATGCCTGGACAGAATTAATATTgaccagatagGTGctgtgAaaatagagtccatgaaaattaaaaaaccac-------------------ttgggctgtcggatgtggactcttagatYtaTcgGCGATTGGAACCGGTCTTATGGGAGACAATTAAAGTATGTACGCCAGCTTGTATATTTTTATGTATCCATTTATGGGGTTGGAATGTTGTCCTTATCTGGGCCCGAATGCTTCCCGATAAAAATAGTTTGTTTTCCCCTCTTACTTCTTTATAGTCATGTGAAGGGGCGGACGGTGACGTTACCCCCTTCTCTCATGCCAAGGGGCTCGTGACTGCATTTAGTTCACTGCGGGTTCTCATCTGGGCGTAATTATACACATATAAATCGTCACGGATACTTGACGATCCCTTTGTTGTCGTGGATACGCTTTTTTCTCTTCCTCCGTTTGcggGCATACATCTTTACGACGAATTAAACtcttttgaccgcgg----------------------TATATTATTKgCCcaGGTGAAGGGAAGATAAACAATAAGRTATATCCCATTRAATCGACAAACTARGTTGTTCAAAACATTAGCCATAACAGCGAAGATTTCTATAGAGATACCAGCATTAGAAATTCGTAAARAATACAATCAGAGRAATCTTGTGGATTTGTTAGTATACCGCCGTTCGGTTYGCAGGCGGCACCCGTACTCCTatTGCATATtgaaaAAGtWaAGCTCTGatgcacCCGttgcctaatacaatgttccaacRtcattcTTCTTCACCTcGGtGCTGRcGGGTTCGGTACTTCCTTTCTGYCC-CCYCYCGTTYYYcCTGA-ACCY-AAAGGCGCTCACGCCYAACACACCAcWCCGAAARCCYGGCCAGGCGTGCGCTTCCGCATTCTCTAGTTTAAtAGAACTATAGCGTTGCCCGCGTTACTCCTTCATTACTACCCCTCCTCGACCACCACCTAAACAGGAAATCCCGCTTACAGGCCCCAGTCGCGCCAGGCCTTCCGCGACTCCGATCCTCCCGCCATTCCCTTCGTCGCGCCAATCGTGCCGAGATTATATCCTGATTCCCCAGAACCCCCTTTCCGTCCACCGACTTCCTCCCGCCAGTCCGCAGAATTCACCGACCCTTTGCTACAT---gggccagcaagctagcatgtTCCTGTCTTCCcAGCcAGCCCGCCAACGGCATAGTTGCTTCCCACGCGTGTAGGAAAYCAGCTGCCCGGAAAAGCCATCCGCCTYTGGCCATCCATTCCTTGTCTATCTGGCCCGCGGATAAACGAGGGGCACYAGGGGCGACCCACATTAGGCGTTAGAGGGGGGGAGGTGGGGGGCTGTGCAGCGGTATGATTAtgactGcgcagctactagcccaga-----------taaaaaaRattaaaaTAAAAATTAAATTCTATTTTTTTTTTTAATTTAAAATATAATRTAATTAATATTTATCAAATTATTAAGYTAAAGTAACTAYAAAATAGACACTGTCCCTTCAAATCTAATTAATTATAAATATAATTTGTTTTAATTTAATYAATATTAAAATATAAATTTAAAARaTTAATATTATATtatccaga-----------
	Bembidion_muscicola                      agcccagcactgaagcccgtggtcgGAAacggctactgggcaatgtagtgtttgggagagcccgtttaacccgagtattgttagcgtgtccaagtccttcttgaaGGGGGCCACTC-GCCCATAGAGGGTGCCAGGCCCGTAGTGACCGTTAATATGTTCGGGTGGGTTTCTCCTTAGAGTCGGGTTGCTTGAGAGTGCAGCTCTAAGTGGGTGGTAAACTCCATCTAAGGCTAAATATTACCACGAGACCGATAGCGAACAAGTACCGTGAGGGAAAGTTGAAAAGAACTTTGAAGAGAGAGTTCAAGAGTACGTGAAACCGTTCAGGGGTAAACCTGAGAAACCCGAAAGGTCGAACGGGGAGATTCAATTGCTTTACCGGTGGTGATCAATGGTGCAGTATTTGGGACGCATATGG--T-A-TGCAG-TTTCGGCTGTA-CTAC-TGTATTCGCTCTGCTGTCTGTTGT----TTATTCATTGTCGGAGGCATGCACTTCTCCCCTTGTAGGACGTCGCGACCCGTTGAGCA-------T--TAAGCCATCTACGGCCTGTGGTGGAGCCCGTG-TATAA-GT--TA-TTATATG-CGGACCCATAGTGTCCTGATGGCTGCCCGACGGTATTAGCACAGGTATTGGGTCGCTGTCGCTTCG-CGCGGCGAGCGTTA-TGG-TTGTATGGCAAGTCACTGTATG--TTTAAAT-GTGGAAAT-CGGACTTAGTGCCGGTTCTGCGCATATAGTACTGTTCGCTGTA-GAACCCTCTGA-CCGTCCCCG-TTACTAGTCGGCGACGCTTCAGTTTTGGGTAATCTCAGGACCCGTCTTGAAACACGGACCAAGGAGTCTAGCATGTGCGCGAGTCATTGGGataaaATTCCTAAAGGCGCAATGAAAGTAAATGTTTACCTTGTGTGAacagagggaagatggGTGgcgcattgacgctgccccgcactcccggggcgtcgcgcactcatt-----------aattaaggtgaaaccgcgaaaggcTCATTAAATCAGTTATGGTTCCTTAGATCGTACCCACATTTACTTGGATAACTgtggtAATTCTAGAGCTAATACATGCAAACAGAGCTCCGACCGGAGACGGAAGGAGTGCTTTTATTAGATCAAAACCAATCGGCG-TCAGTAGCGTTACGGCGTTATTGTTCGTCGCACTTTTTGGTGACTCTGAATAACTTTTGGCTGATCGCACGGTCTTGCACCGGCGACGCATCTTTCAAATGTCTGCCTTATCAACTGTCGATGGTAGGTTCTGCGCCTACCATGGTTGTAACGGGTAACGGGGAATCAGGGTTCGATTCCGGAGAGGGAGCCTGAGAAACGGCTACCACATCCAAGGAAGGCAGCAGGCGCGCAAATTACCCACTCCCGGCACGGGGAGGTAGTGACGAAAAATAACGATACGGGACTCATCCGAGGCCCCGTAATCGGAATGAGTACACTTTAAATCCTATAACAAGGACCAATTAGAGGGCAAGTCTGGTGCCAGCCGCCGCGGTAACTCCAGCTCTAATAGCGTATATTAAATTTGTTGCGGTTAAAAAGCTCGTAGTTGAATCTGTGTTCCGCGCTGTCGGTTCACCGCCCGCGGTGTTTAACTGGCACGTCTCGCGGAACGTCCTGCCGGTGGATGCGTGTCCTTTGTTTACTT-CCCCATTATGCGTGTGCAACTT--GTTGTTACTGTGTAGTGTGGTGGGGTTTCAAATGTGTCACCATCCGACTCAATAATCCTGTCGCGGTGCTCTTAATTGAGTGTCGAGGCGGGCCGGCACGTTTACTTTGAACAAATTAGAGTGCTCAAAGCAGGCTAAAATTTCGCCTGAATACTGTGTGCATGGAATAATGGAACAGGACCTCGGTTCTATTTTGTTGGTTTTCGGAACCCCGAGGTAATGATTAATAGGGACAGATGGGGGCATTCGTATTGCGACGTTAGAGGTGAAATTCTTGGATCGTCGCAAGACGGACAGAAGCGAAAGCATTTGCCAAAAATGTTTTCATTAATCAAGAACGAAAGTCAGAGGCTCGAAGGCGATCAGATACCGCCCTAGTTCTGACCATAAACGATGCCAGCTAGCGATCCGCCGACGTTCCTCCGATGACTCGGCGGGCAGCTTCCGGGAAACCAAAGCTTTTGGGTTCCGGGGGAAGTATGGTTGCAAAGCTGAAACTTAAAGGAATTGACGGAAGGGCACCACCAGGAGTGGAGCCTGCGGCTTAATTTGACTCAACACGGGAAACCTCACCAGGCCCGGACACCGGAAGGATTGACAGATTGAGAGCTCTTTCTTGATTCGGTGGGTGGTGGTGCATGGCCGTTCTTAGTTGGTGGTGCGAATTGTCTGGTTAATTCCGTTAACGAACGAGACTCTAGCCAGCTAAATAGGCGTTA-TT-CCGGTATCCTGAAGGCTCGTGTCTCT-CGTTTTCTGGCGTGT-TCTTTT-TGCCTTG---TTA-TCGTCTAG-GCGATTTGCATGGTAAT--GGAATGCG-TTCAGTGCGGGAGT-TCACGGTTTTTACTACCGGCGTACATAATAAATCTTCTTAGAGGGACAGGCGGCTTCTAGCCGCACGAGAATGAGCAATAACAGGTCTGTAATGCCCTTAGATGTTCTGGGCCGCACGCGCGCTACACTGAAGGAATCAGCGTGTCTTCCCTGGCCGAGCGGCCCGGGTAACCCGCTGAACCTCCTTCGTGCTAGGGATTGGGGCTTGCAATTGTTCCCCATGAACGAGGAATTCCCAGTAAGCGCGAGTCATAAGCTCGCGTTGATTAAGTCCCTGCCCTTTGTACACACCGCCCGTCGCTACTACCGATTGAATGATTTAGTGAGGTCTtcggactggtaCGCGGCGGCGTTTCGacgt-tgccgatgtcgctggCTAGAATTTCAGGTAGACAAATGGAGTCATAAAGGTGGGAGTATGCATGGAGAATTGAGAGCTTCAAAGCTTAGATGTGAGAAAGTACGGTTGACCTACTCGAAGTGAGAGAGACTAAGACCACGAAACGATTTGTGTGCGCGCCTAAGAGGTAACGTGAAATTTAGACTACAAATGAAGTGTTCTCAAAATAACAATATGATACAACTTCTGACAAAGACACAAGTTACTAACGACTCTAGGCAACAATGGTTTCGAAACAATGCGCTCGTAAAGACGACTGCATCGAACAAGGAGATGGGGTCTCCTTGTAACAATGAACGTGCGCGATGCCGCACACAATATTTAATACTAAAGCTCTCCAGACTGATTAAGAGACAACATGTTTGGTCGGGTTACGATGGAGTCGTGATTGATGTGGCGTGGTGCTCGGATTCGAACTGGCGAAACATATGTAATAAACCGAACGTAGACGATAGAATTCGACGCTTattgagAATTcTTGAGTGTATGAATTAAATTGAAACCGCGGATATCTTGCGCTCCAGTTCGACATGGGAAACTaAGAcgTTGAGGGCTCAGGTATGTAGAATCGGAGCAAGAGGGAAAAGCCACACGGAAGGAAAAG--GCAAGCAAATATGGAAAGATCAAGAACAGCGGCA--GACGGGCA--GGAGAAAAAACAAATAGGTTCACTAACCTTAACCGACAAACCCCAGTTAAGATTGTTATTGACCTCCCGGTTTGGAAAAACCAATTGGATGAGGACCAGGAGTTTGAAGAACAGATGGGTGAGGTGGATTATTGTGGGCGGGtaTTACaaGAATGTGTGTGAAGTGGCTGACCACCCCAAAATGGGGAGTGAACTTGGAaGTGaCcACGGGATAGTGTTCACCGGTCGTGGGCGTCATGAGGTACCTTAACCTGCTacgAGACATAAAGAATGACAAAGTTCACACTTAAGGCTGAGGGATTAAGGACTTTACCTTACGGATTCAAGAGTCACAAACTATGAGACATTTTTTAAGAGGGACGTTTTCAACGCAAGCTGCGTTTGCCAGGGCGGGATTACAAAGAACAAACTTTTGTTGTGAAGAGAGACATTCGTTATTCATCAATGGGGGATTGGCAGTTACGCGTTGTTCGCGTAAGAATGAAAAGGTCCTTAGCACAGACGCTGGTTTTACTTTGCCACAATTGGACACGTCGGCTCGTCAATAAGTCCAATTGCGCAAAAGCAATTGAGAGTGCGGAATTAATTCAGtcgGgAcCGgGGACAACGAGCGAGGtcctcggtgacaatgactcagacaaagaggaAGATAGTGTGTTTGATTCTGGAAGATCATCGTATAAAGAGTCCGTGAAACGGTTTAAAACTCATTTTATGAAAAATCCCGGGAGACTTTGACGTTAAACCAATATAAAACATTAAGATTATGAGGCTACGCAAGTTTCGACTAAAGCTCTGACCTCACACACTGAGACTACAGGGGAGAACGTGCGAAAATCTTCTAAACGGCAACGGCGTGCATCTTGAACACACGTCGTCCAAAGCAGCAATCATGAAACTAAGAAAATGACAAACGGACAATACGAGCCAAACAGTAAGAGCCACGGAGCAACAGGAGGTAAGAAAGTGTTAGAAAAAAAAAACCTGAAGCTAAGACATTATAGTTGAGTCAGAACGACGGAGAAAAATCATGCCTGGACAGAATTAATATTGAcccgatagGTGCTGTGAAAATAGagtccatgaaaattaaaaaaccacggaaattcgactttattatttgggctgtcGGATATGGACTCCTAGATCTATCGGCGATTGGAACCGGTCTTATGGGAGACAATTAAAGTATGTACGCCAGCTTGTATATTTTTATGTATCCATTTATGGGGTTGGAATGTTGTCCTTATTTGGGCCCGAATGCTTCCCgATAAAAATAGTTTGTTCTCCCCTCTTACTTCTTTATAGTCATTTGAAAGGGCGGACGGTGACGTTACCCCCTTCTCTCATGCCAAGGGGCTCGTGACTGCATTTAGTTCACTGCGGGTTCTCATCTGGGCGTAATTATACACATATAAATCGTCACGGATACTTGACGATCCTTTTGTTGTCGTGGATACGCTTTTCTTTTTTCTTCCGTCTGCGGGCATACATCTCTACGACGAATTAAACTCTTTTGACCGCgggGgggaccaTTttacacattttTCTAtAGTTGATCCAGGTGAAGGGTGGGTAAACAGTAAGTTATTTACTACTAAATCAAGAAAACAAGTTGTTAAGGACATTAACGATAATAGTAAAGGTTTTTATAGAAATATCAGCGTTAAAAATTCTTAATTTGTACAATCAAAAGAATCGTATGAATTTGGTGGAACCCTACCTTTGATTTTATAGACAGCAGTCTCGCTCTTGTTGCGTATTAAAAAAAAAATGCTTCGATGCACCCGTTCActaACgTAGTGTTCTAACTTCATTCTTACCAAACCCAGtTCTAACGAGCCTGCTAATACTGTTCTGCCT-ACGCACCTTCCTCCATA-ACAT-AAAGACGCCCAAACCTAGCATACCGTATTGAACCCCCAGCCGGCCGCGCTACTCTCTATTCTCTAGTTTAAtAggATTTTAGCGTTACTCGCGTTACTCCcCCATTATTACCTATCCCCGACCACCCCttAAACAAGAAATCCCGCTTACAGGTCCCAGTCGCGTCAAACCTTCCGCGATTCCGACCCTCTCGACACTCCCTTCAACGCGCCAATTGTGCCGAGCTTGAATCTTGAACCTCTAGAAACCCCCTTTCGTCCCCCGACCTCCTACCGCCAGCCCATAGTATTCACCGAccTctTACTACATtgcctattagcaaacgGGCCGGCTCCTGTCCTCCCAGCTGGCCTGCCAACGATAGCCTTACTTACGACGCACGTAGGGAAGGAGCTGCCCGGATAAGCCAGCCTTCCCCGACGGTTCGTTCCCCGTCTGTCGGATCCACGGACGGGCAGAGAACGCCGGGGGTGAGCCACCTTAGACGCTAGAGGGGGAGAGGTGGGGGGGCGTGTAAACTTATGATTGTggccGCGCAGTtattagcttagaatacaaaactTtataaAATTTGAATGCAAGAACTAAATATTATTTATATCTATAATTTATAATATTATATAATAAAATATTAATTAATTATTAATCTAAAATAAATAGATATCTTACGCTACACTTATAAATCTAATTAATTATATTCAAATTTTTATCTAAAAAATcTAAAATAATATTAAAAAGAAAAATAATTTATTATATATTATTCTaaatttTacatat
	Bembidion_niloticum                      agcccagcactgaagcccgtggtcggaaacggctactgggcaatgtagtgtttgggagagcccgtttaacccgaGTATTGTTAGCGTGTCCAAGTCCTTcttgaaGGGGGCCACTC-GCCCATAGAGGGTGCCAGGCCCGTAGTGACCGTTAATATGTTCGGGTGGGTTTCTCCTTAGAGTCGGGTTGCTTGAGAGTGCAGCTCTAAGTGGGTGGTAAACTCCATCTAAGGCTAAATATTACCACGAGACCGATAGCGAACAAGTACCGTGAGGGAAAGTTGAAAAGAACTTTGAAGAGAGAGTTCAAGAGTACGTGAAACCGTTCAGGGGTAAACCTGAGAAACCCGAAAGGTCGAACGGGGAGATTCAATTGCTTTACCGGCGGTGGACAATGGTGCAGTATTTGGGACGCATATGG--T-G-TGCAG-TTTCGGCTGTT-TCAT-TGTATACGCTCTGCTGTCTGTTG-----GTATTCATTGTCGGAGGCATGCACTTCTCCCCTTGTAGGACGTCGCGACCCGTTGAGCA---------TTAAGCCATCTACGGCCTATGGTGGAGCCCGTG-TATAA-TT--TA-TTATATG-CGGACCCATGGTGTCCTGATGGCTGCCCGACGGTATTAGCACAGGTATTGGGTCGCTGTCGCTTCG-CGCGGCGAGCGTTA-TGG-TTGTATGGCAAGTCACTTTATG--TT----T-GTGGAAAT-CGGACTTAGTGCCGGTTCTGCGCATCAGGTACTGTTAGCTGTA-GAACCCTCTGA-CCGTCCCCG-TTACCAGTCGGCGACGCTTCAGTTTTGGGTAATCTCAGGACCCGTCTTGAAACACGGACCAAGGAGTCTAGCATGTGCGCGAGTCATTGGGATATAAATCctaaaGGcgcaatgaaagtaaatGtttacctTGTGtgaacagagggaagatggGTGGCGCtttgacgctgccCcgcactcccggggcgtcgcgcactcat-------agccaaattaaggtgaaaccgcgaaaggctcattaaatcagttatgGTTCcTTAgATCGTACCCACATTTACTTGGATAACTGTGGTAATTCTAGAGCTAATACATGCAAACAGAGCTCCGACCGGAGACGGAAGGAGTGCTTTTATTAGATCAAAACCAATCgGCG-GCAGTAGCGTTCT-GCGTTGCTGTTCGTCGCCATTCTTGGTGACTCTGAATAACTTTTGGCTGATCGCACGGTCTTGTACCGGCGACGCATCTTTCAAATGTCTGCCTTATCAACTGTCGATGGTAGGTTCTGCGCCTACCATGGTTGTAACGGGTAACGGGGAATCAGGGTTCGATTCCGGAGAGGGAGCCTGAGAAACGGCTACCACATCCAAGGAAGGCAGCAGGCGCGCAAATTACCCACTCCCGGCACGGGGAGGTAGTGACGAAAAATAACGATACGGGACTCATCCGAGGCCCCGTAATCGGAATGAGTACACTTTAAATCCTTTAACAAGGACCAATTAGAGGGCAAGTCTGGTGCCAGCCGCCGCGGTAACTCCAGCTCTAATAGCGTATATTAAAGTTGTTGCGGTTAAAAAGCTCGTAGTTGAATCTGTGTTCCGCGCTGTCGGTTCACCGCCCGCGGTGTTTAACTGGCACGTCTCGCGGAACGTCCTGCCGGTGGATGCGTGTCCTTTGTTTACTT-CCCCATCGTGTGTGTGC-ACTT--GTTGTTACTACATGGTGTGGTGGGGTTTCAAATGTGTCACCATCCGACTCAATAATCCTGTCGCGGTGCTCTTAATTGAGTGTCGAGGCGGGCCGGCACGTTTACTTTGAACAAATTAGAGTGCTCAAAGCAGGCTAAAATTTCGCCTGAATACTGTGTGCATGGAATAATGGAACAGGACCTCGGTTCTATTTTGTTGGTTTTCGGAACCCCGAGGTAATGATTAATAGGGACAGATGGGGGCATTCGTATTGCGACGTTAGAGGTGAAATTCTTGGATCGTCGCAAGACGGACaGAAGCGAAAGCATTTGCCAAAAATGTTTTCATTAATCAAGAACGAAAGTCAGAGGTTCGAAGGCGATCAGATACCGCCCTAGTTCTGACCATAAACGATGCCAGCTAGCGATCCGCCGACGTTCCTCCGATGACTCGGCGGGCAGCTTCCGGGAAACCAAAGCTTTTGGGTTCCGGGGGAAGTATGGTTGCAAAGCTGAAACTTAAAGGAATTGACGGAAGGGCACCACCAGGAGTGGAGCCTGCGGCTTAATTTGACTCAACACGGGAAACCTCACCAGGCCCGGACACCGGAAGGATTGACAGATTGATAGCTCTTTCTTGATTCGGTGGGTGGTGGTGCATGGCCGTTCTTAGTTGGTGGTGTGAATTGTCTGGTTAATTCCgTTAACGAACGAGACTCTAGCCaGCTAAATAGGCGTTA-TT-CCGGTATCCtgAAGGCTCGTGTCTCT-CGTTTtctgGCGTGT-CTTTTT-TGTTAtGT-TTCA-TCGTTTA--TCGGTGTGCATGGCATT--GgGATGCG-TTCAGGGCGggaGT-TCACGGTTTTtAcTAccGGcgtACATAATAaATCTtcttagagGGACAGGCGGCTTCTAGcCGCACGaGAATGAGCAATAACAGGTCtGTAATGCCCTtAGATgttctgGGCCGCACGcGCGCTACACTGAAGGAATCAGCGTGTCTTCcCTGGCCgaGCGGCCCGGGTAACCCGCTGAACCTCCTTCgTGCTAGGGATTGGGGCTTGCAATTGTTCCCCATGAACGAGGAATTCCCagtaagcgcgagtcataagctcgcgttgattaagtccctgccc---------------------------------------------------------------------------------------------------------------------------TCATAAAGGTGggagtatgcatggagaattgagagcttcaaagcttagatgtgagaaagtacggTTgacctactaGaAGtgaGAgagacTaCgACCACGAAACGATTTGTGTGCGCGCTTAAGcggTAACgtgAAATTTAGATTACAAATGAAGtgTtaTCAAAATAACAATATGATACATCTTTTGACAAAGACACAAGTTACTAACGACTCTAAGCAACAATGGTTTCGAAACAATGCGCGCGTAAAGACGACTGCATCGAACAAGGAGATGGGGTCTCCTTGTAACAATGAACGTGCGCGATGCCGCACACAATATTTAATACTAAAGCTCTCCAGACTGATTAAGAGACAACATGTCTGGTCGGGTTacgATGGAGTCGTGATTGATGTGGCGTGGTgctcggaTTcgaactggcgaaacatatgtaataaaccgaacgtagacgatagaattcgacgcttattgagaattcttgagTGTATGAATTAAATTGAAACCGCGGATATCTTGCGCTCCAGTTCGATATGGGAAATTAAGACGTTGAGGGCTCCGGTATGTAGAAACGGAGCACGAGGGAAAAGCCACACGGACGGAAAAG--GCAAGCAAATATGGAAAGATCAAGAACAGCGGCA--GACGGGCA--GGCGAAAAAACAAATAGGTTcaYtAACCTTAACCGACAAACCCCAGTCAAGACTGTTATTGACCTCCCGGTTTGGAAAAACCAACtgGATGAGGACCAGGCGTTTGAAGAACAGATGGGTGAGGTGGATTATTGTGGGCGGGTATTACAAGAATGTGTGTGACGTGGCTGACCACCCCAAAATGGGGAGTGAACTTGGAACTGACCACGGGATAGTGTTCACCGGTCGTGGGCGTCATGAGGTACCTTAACCTGCtaMgaGACATAAAGAATGACAAAGTTCTCACTTAAGGCTGAGGGATTAAGGACTTTACCTTACGGATTCAAGAGTCACAAACTATGAGACATTTTTTAAGAGGGACGTTTTCAGCGCAAGCTGCGTTTGCCAGGGCGGGATTTCAAAGAACAAACTTTTGTTGTGAAGAGAGACATTCGTTATTCATCAATGGGGGATTGGCAGTTACGCGTTGTACGCGTAAGAATGAAAAGGTCCTTAGCACAGACGCTGGTTTTACTTTGCCACAATTGGACACGTCGGCTCGTCAATAAGTCCAATTGCGCAAAAGCAATTGAGAGTGCGCAATAAATTCAGTCGGGACCGGGGACAACGAGCGAGG----cggtgacaatgactcaGACAAAgaggaaGATAGTGTGTTTgaTtCTGGAAGATCATCGTATAAAGAGTCCGTGAaacgGTTTAAAACTCATTTTATGAAAAATCCCGGGAGACTTTGACGCTAAACCAATATAAAACATTAAGACTATGAGGTTACGCAAGTTTCGACTAAAGCTCTGACCTcacaCACTGaGACTACAAGCGAGAACGTGCGAAAATCTTCTAAACGGCAACGGCGTGcaTcttgAACACACGTCGTCCAAAGCAGCAATCATGAAACTAAGAAAATGACAAACGGACAATGCGAGCCAAACAGTAAGAGCCACGGAGCAACAGGAGGTAAGAAAGTGTTAGAAAAAAAAAATCTGACGTTAAGACATTATAATTGAGTCAGAACGACGGAGAAAAATCATGCCTGGACAGAATTAATATtgaccagatagGTGCTGTGAAAATAGAgtccatgaaaattaaaaaaccacggaaattcgactttattatttgggCtgtcgGATGTGGACTCTTAGATTTATCGGCGATTGGAACCGGTCCTATGGGAGACAATTAAAGTATGTACGCCAGCTTGTATATTTTTATGTATCCATTTATGGGGTTGGAATGTTGTCCTTATTTGGGCCCGAATGCTTCCCGATAAAAATAGTTTGTTTTCCCCTCTTACCTCTTTATAGTCATGTGAAGGGGCGGACGGTGACGTTACCCCCTTCTCTCATGCCAAGGGGCTCGTGACTGCATTTAGCTCACTGCGGGTTCTCATTTGGGCGTAATTATACACATATAAATCGTCATGGATACTTGACGATCCTTTTGTTGTCGTGGATACGCTTTTTTCTTTTCTTCCGTTTGCGGGCATACATCTTTACGACGAATTAAACTCTTTTGACCgCGGGGgggaccATcttacacatttt--------------AGATGaaaggtggacagacaataagccatttatcgttaGctCaaGgAAGCAGGTTGTTGAAacCatTAACCGTGACGGYAAAGACTCCTATAGAGATATCAACTTTGGAAATACGTAAATYATATAATCAAAAGRACCTTATGAATTTGTTAGGACACCGCCGTTCRCCTGGCAGGCAGCGTTCacaCCCcTGTCGCATAYtgAaRagaaaacgctttgatgcacttgttcgctgatataACGTTTTGAYTCCATGCTYYTTCACCTCAGTCCTTACCGGCCCGCCATCTCCGTCTTACCC-CCCCCCTCCCTTCCTAA-ACCC-AAAGACGCTCRgACCCGACAAACGGCAGCGATGCCCCGGCCAMGCGTGCCACTCTGCATTCTCTAGTTTAATAGAACTTTAGCGTTGCCCGCGTTACCCCTTCATTATTACCTATCCCCGACCACCCCttAAACAAGAAATCCCGCTTACAGGTCCCAGTCGCGTCAAACCTTCCGCGATTCCGACCCTCCCGACTTTCCCTTCGCCGCGCCAATCGCGCCGAGATTGAATCTTGATTCCCTAGAAACCCCCTTTCGTCCACCGACTCCCCACCGCCAGTCCACGGAATTCACCGACCTCTTGCTACAT---gtaccaccAAAcYgGCGGGctCTTGTCTTTCCAGCTaRtATACAAGCGACAATCTTACTCACTACGCATGTAGGAGGCCAGCTGCCGCGTGRAAcYAACCGTTCCCGACCGCCTGTACCSCMTCTATCTAGTCCGCGGACGAGCAGAGAACCCTAAGGGTGGTCCACCTTGGGCCCTAGAGGGAAGGAAGCGAAGGACTGTGTAGTGGCATGATTacggttGCGCAGTCAttagctcataatacaatattttaAaaTAAGAGAAAATAAAATTTAAATTTTATTTTTAATTTTAATCCAAATTATAATATAATCAAAAAATATTAAATTAATAAATTAAAATAAAAATAAAATAAACTCGAAATTTCTATATCTAATTAATTAGATATAGTATTTGTTCTAATTAAATCAAAATTAATATTTAAATAAAATAAATCTATAATATATTATTCAAAaatAttcatac
	Bembidion_octomaculatum                  agcccagcactgaagcccgtggtcgGaaacggctactgggcaatgtagtGTTTGggaGAGCccgtttaacccgagtattgttagcgtgtccaagtccttcttgAAGGGGGCCACTC-GCCCATAGAGGGTGCCAGGCCCGTAGTGACCGTTAATATGTTCGGGTGGGTTTCTCCTTAGAGTCGGGTTGCTTGAGAGTGCAGCTCTAAGTGGGTGGTAAACTCCATCTAAGGCTAAATATTACCACGAGACCGATAGCGAACAAGTACCGTGAGGGAAAGTTGAAAAGAACTTTGAAGAGAGAGTTCAAGAGTACGTGAAACCGTTCAGGGGTAAACCTGAGAAACCCGAAAGGTCGAAAGGGGAGATTCAATTGCTTTACCGGTGGTGATCARTGGTGCAGTATTTGGGACGAATGTAG--T-A-TGCAG-TTTCGGCTGTA-TTAT-TGTATACGCCCTACTGTCTGTTGT----ATATTCATTGTCGGAGGCATGCACTTCTCCCCTAGTAGGACGTCGCGACCCGTTGAGCA-------T-ATAAGCCATCTACGGCCCGTGGTGGAGCCCGTG-TAT----------TTATATG-CGGACCCATGGTGTCCAGATGGCTGCCCGACGGTATTAGCACAGGTAATGGGTCGCTGTCGCTTCG-CGCGGCGAGCGTTA-TGG-TTCTATGGCAAGTCACTGTATG--TT----T-GTGGATGG-CGGACTTAGTGCCGGCTCTGCGCATATTGTACTGTTCGCTGTA-GCGCCCTCTGA-CCGTCCCCG-TTACCAGTCGGCGACGCTTCAGTTTTGGGTAATCTCAGGACCCGTcttGaaacacggaccaAGGAGtctagcaTGTGCGcgagtcattgggataaaAttcctaaaggcgtaatgaaagtaaaTGtttacctTGTgtgaacagaGGGAagatgggTGGCGCTTtgacgctgccccgcactcccggggcgtcgcgcactcattgcga--agccaaattaaggtgaaaccgcgaaaggctcattaaatcagttatggttccttaGATCGTACCCACAtTtAcTTGGATAACTGTGGTAATTCTAGAGCTAATACATGCAAACAGAGCtccgaccGGAGACGGAAGGAGTGCTTTTATTAGATCAAAACCAATCGGCG-TCAGTATCGTTTCGGCGTTACTGTTCGTCGCACTTTTTGGTGACTCTGAATAACTTTTGGCTGATCGCACGGTCTTGAACCGGCGACGCATCTTTCAAATGTCTGCCTTATCAACTGTCGATGGTAGGTTCTGCGCCTACCATGGTTGTAACGGGTAACGGGGAATCAGGGTTCGATTCCGGAGAGGGAGCCTGAGAAACGGCTACCACATCCAAGGAAGGCAGCAGGCGCGCAAATTACCCACTCCCGGCACGGGGAGGTAGTGACGAAAAATAACGATACGGGACTCATCCGAGGCCCCGTAATCGGAATGAGTACACTTTAAATCCTTTAACAAGGACCAATTAGAGGGCAAGTCTGGTGCCAGCCGCCGCGGTAACTCCAGCTCTAATAGCGTATATTAAAGTTGTTGCGGTTAAAAAGCTCGTAGTTGAATCTGTGTTCCACGCTGTCGGTTCACCGCCCGCGGTGTTTAACTGGCACGTCTCGTGGAACGTCCTGCCGGTGGATGCGTGTCCTTTGTTTACTT-CCCCATTGTGCGTGTGCAACTT--GTTGTTACTGCATGGTGTGGTGGGGTTTCAAATGTGTCACCATCCGACTCAATAATCCTGTCGCGGTGCTCTTAATTGAGTGTCGAGGCGGGCCGGCACGTTTACTTTGAACAAATTAGAGTGCTCAAAGCAGGCTAAAATTTCGCCTGAATACTGTGTGCATGGAATAATGGAACAGGACCTCGGTTCTATTTTGTTGGTTTTCGGAACCCCGAGGTAATGATTAATAGGGACAGATGGGGGCATTCGTATTGCGACGTTAGAGGTGAAATTCTTGGATCGTCGCAAGACGGACAGAAGCGAAAGCATTTGCCAAAAATGTTTTCATTAATCAAGAACGAAAGTCAGAGGTTCGAAGGCGATCAGATACCGCCCTAGTTCTGACCATAAACGATGCCAGCTAGCGATCCGCCGACGTTCCTCCGATGACTCGGCGGGCAGCTTCCGGGAAACCAAAGCTTTTGGGTTCCGGGGGAAGTATGGTTGCAAAGCTGAAACTTAAAGGAATTGACGGAAGGGCACCACCAGGAGTGGAGCCTGCGGCTTAATTTGACTCAACACGGGAAACCTCACCAGGCCCGGACACCGGAAGGATTGACAGATTGAGAGCTCTTTCTTGATTCGGTGGGTGGTGGTGCATGGCCGTTCTTAGTTGGTGGTGTGAATTGTCTGGTTAATTCCGTTAACGAACGAGACTCTAGCCAGCTAAATAGGCGTTA-TT-CCGGTATCCTGAAGGCTCGTGTCTCT-CG-TTTCTGGCGTGT-CTTTTT-TGTTATGT-ATTA-CCGTTTCG-GCGGTTTGCATGGCATT--GGGGTGCG-TTCAGTGCGGGAGT-TCACGGTTTTTACTACCGGCGTACATAATAATTCTTCTTAGAGGGACAGGCGGCTTCTAGCCGCACGAGAATGAGCAATAACAGGTCTGTAATGCCCTTAGATGTTCTGGGCCGCACGCGCGCTACACTGAAGGAATCAGCGTGTCTTCCCTGGCCGAGCGGCCCGGGTAACCCGCTGAACCTCCTTCGTGCTAGGGATTGGGGCTTGCAATTGTTCCCCATGAACGAGGAATTCCCAGTAAGCGCGAGTCATAAGCTCGCGTTgattaAGTCCCTGCCCTTTGtacacaccgcCCgtcgctactaccgattgaatgatttagtgaggtcttcggactggtacgcggcggcgtttcgacgt-tgccgatgtcgctggCTAGAATTTCCGGTAGACAAATGGAGTCATAAAGGTGGGAGTATGCATGGAGAATTGAGAGCTTCAAAGCTTAGATGTGAGAAAGTACGGTTGACCTACTCGAAGTGAGAGAGACTAAGACCACGAAACGATTTGTGTGCGCGCTTAAGAGGTAACGTGAAATTTagATTACAAATGAAGTGTTTTCAAAATAACAATATGATACAACTTTTGAAAAAGACACAAGTTACTAACGACTCtaAGCAACAATGGTTTCGAAACAATGCGCTCGTAAAGACGACTGCATCGAACAaggaGATGGGgtcTCCTTGTAACAATGAACGTGCGCGATGCCGCACACAATATTTAATACTAAAGCTCTCCAGACTgatTAAGAGACAACATGTTTGGTCGGGTTACGATGGAGTCGTGATTGATGTGGCGTGGTGCTcggattcgaaYtggcgAAACATatgtAATAaaCCgaacgtagacgatagaattcgacgcttattgAGAATTCTTGAGTGTATGAATTAAATTGAA---------------CGCTCCAGTTCGACATGGGAAATTAAGAcgttgAGGGCTCAGGTATgtagaaTCGgaGCAAGAggGAAAAGCCACACGGaaggAAaaG--GCAAGCAAATATGGAAAGATCAAGaacaGCGGCA--GACGGGCA--GGAGAAAAAACAAATAGGTTCATTAACCTTAACCGACAAACCCCAGTTAAGATTGTTATTGACCTCCCGGTTTGGAAAAACCAATTGGATGAGGACCAGGAGTTTGAAGAACAGATGGGTGAGGTGGATTATTGTgGgagggtaTTACaagaATgtGTGTgaAGTGGCtGac----------TGGGGAGTGAACTTGGaactGACcacGGGATAGTGTTCACCGGTCGTGGGCGTCATGAGGTACCTTAACCTGCTACGAGACATAAAGAATGACAAAGTTCACACTTAAGGCTGAGGGATTAAGGACTTTACCTTACGGATGGAAGAGTCACAAACTATGAGACATTTTTTAAGAGGGACGTTTTCAGCGCAAGCTGCGTTTGCCAGGGCGGGATTTCAAAGAACAAACTTTTGTTGTGAAGAGAGACATTCGTTATTCATCAATGGGGGATTGGCAGTTACGCGTTGTACGCGTAAGAATGAAACGGTCCTTAGCACAGACGCtGGTTttACtTtGCCACAAtTGGAcacgtcggCTCGTCAATAAGTCCAATTGCGCaaaaGCAattgagagtgcGgaataaattca--------------------------tcctcggtgacaATgattCAGACAAAGAggaaGATAGTGTGTTTGATTCTGGAAGATCATCGTATAAAGAGTCCGTGAAACGGTTTAAAACTCACTTTATGAAAAATCCCGGGAGATTTTGAcgtTAAACCAATATAAAACATTAAGACTATGAGGCTACGCAAGTTTCGACTAAAGCTCTGACTTCACACACTGAGACTACAAGCGAGAACGTGCGAAAATCTTctaAACGgcaaCGGCGTGCATCTTGAACACACGTCGTCCAATCCAGCAATCATGAAACTAAGAAAATGACAAACGGACAATgagAGCCAAACAGTAAGAGCCACGGAGCAACAGGAGGTAAGAAAGTGTTAGAAAAAAAAAATCTGACGTTAAGACATTATaattGAGTCAGAACGACGGAGAAAAAGCATGCCTGGACAGAATTAATATTGACCCGATAGGTGCTGTGAAAATAGAGTCCatgaaaattaAaaaaccacggaaattcgactttattatttgggctgtcggATGTGGACTCTTAGATTTATCGGCGATTGGAACCGGTCTTATGGGAGACAATTAAAGTATGTACGCCAGCTTGTATATTTTTATGTATCCATTTATGGGGTTGGAATGCTGTCCCTATTTGGGCCCGAATGCTTCCCGATAAAAATAGTTTGTTTTCCCCTCTTACTTCTTTATAGTCATGTgaAGGGGCGGACGGTGACgTTACCCCCTTCTCTCaTGCCAAGGGGCTCGTGACTGCATTTAGTTCACTGCGGGTTCTCATCTGGGCGTAATTATACACATATAAATCGTCACGGATACTTGACGATCCTTTTGTTGTCGTGGATACGCTTTTCTTTTTTCCTCCGTTTGCGGGCATACATCTTTACGAcGAATTAAACTCttttgaccgcgg----------------------TATATAATTGATCCAGGTGAAGGGTGGACGGACAATAAGTTATTTACTACTAAATCAATAAAACATGTTGATAAAGCCGTTAAYTATAATAGCAAAGGTTTTTTAAGAGATATTAACGTTRGAAATTCGTAATTAATATAATCAAAARAAYaRTATGAATTTATTAGAAAATCACCTCTTCACTTaCAGACAGCACGTTTACTCTTGTTGCATATTaaaaaaaaAAAgcCtcaatgcacctggtcactAACATAGCGTTTTAA--------TTTTTGATCCCAGttcTgTCGGGYYtGYCGAYGCTATTCYRCYT-CTGTTTCCTCTtYTAAA-ACTC-AAAGACGTCTAGACCTAGCAAATCGCAATGATACCCTAGCTGGCCGTGCCACTCTCCATTCTCTAGTTtaaTAggacTTtAGCgTT------GTTACTCCttCatTATTACCTCTCCCCGACCACCCCTCAAACAAGAAATCCCGCTTACAGGTCCCAGTCGCGTCAAACCTTCCGCGATTcCGACCCTCTCGACATTCCCTTCAACGTGCCAATCGTGCCGAGCTTGAATCTTGATCCCCTAGGAACCCCTTtTCGcCCCCCGACttcCTACCGACAGCccAcaggatTcactg--------------tgcccatCaaTAGACaGATTTGTTCCTGTGTTCCCGAGAAGCCTACCAACGGTAGCTTTATTYACCACGCATACAGGACGGAAGCTGCCCGGAGAAACTAAACCTCCCCAACCRCTcYtGTCCCGTCTGGCGCAGCCACGGACGGGTGGACGACSTTGAGGGTGATCCACCTTGGACGCTAGGGGGAGGGAGGtgaGGGGGTTTGTGGTTTCATGATTGTGGCTGCGCAGCTATtagcttagaatacaaaaccttataaaAAAAAATAATATAATTTAAATTTTATTTTTAATTTTAATTCAAATTATAATATAAAAAAAACATATCTAATTATCAAATTAAAATAAATAaAAAATCTACGCACACAATTTAAATCCAATTAATTAGATTTATCACTTCATCTAATTAGTTCAATATTAAAATATAATAACTTAAcATTTATATtATACTattcatg-----------
	Bembidion_poculare                       agcccagcactgaagcccgtggtcggaaacggctactgggcAatGtagtgtTTGGGagagcccgtttaacccgagtattgttagcgtgtccaagtccttcttgAAGGGGGCcactc-gCccatagAGGGTGccaGGCccgtagtgaCCgttaATATGttcggGTGGGTttctcctTAGAGTCGGGTTGCTTGAGAGTGCAGCTCTAAGTGGGTGGTAAACTCCATCTAAGGCTAAATATTACCACGAGACCGATAGCGAACAAGTACCGTGAGGGAAAGTTGAAAAGAACTTTGAAGAGAGAGTTCAAGAGTACGTGAAACCGTTCAGGGGTAAACCTGAGAAACCCGAAAGTTCGAACGGGGAGATTCAATTGCTTTACCGGTGGTGGACAATGGTGCAGTATTTGGGACGCATATGG--T-G-TGCAG-TTTCGGCTGTA-TTAT-TGTATACGCTCTGCTGTCTGTTGT----TAATTCATTATCGGAGGCATGCACTTCTCCCCTTGTAGGACGTCGCGACCCGTTGAGCA-------T--CAAGCCATCTACGGCCTGTGGTGGAGCCCGTG-TATAA-TT--TA-TTATATG-CGGACCCATGGTGTCCTGATGGCTGCCCGACGGTATTAGCACAGGTATTGGGTCGCTGTCGCTTCG-CGCGGCGAGCGTTA-TGG-TTGTATGGCAAGTCACTGTATG--TTTAAAT-GTGGAAAT-CGGACTTAGTGCCGGTTCTGCGCatatagtActgttagctgta-gaacCCTCTGA-CCGTCCCCG-ttaccAGTCGGCGACGCTTCAGTTTTGGGTaatCTCaggaccCGTCttGaaacacggaccaaggagtctagcaTGTGCGcgagtcattgGgataaaATTcctaaaggcgcaatgaaagtaaatgtttacctTGTgtgaacagagggaagatggGTGGCGCTttgacgctgccccgcactcccggggcgtcgcgcactcat-------agccaaattaaggtgaaaccgcgaaaggctcATtAAATCAGTTATGGTTCCTTAGATCGTACCCACATTTACTTGGATAACTGTGGTAATTCTAGAGCTAATACATGCAAACAGAGCTCCGACCGGAGACGgAAGgaGTGCTTTTATTAGATCAAAACCaatcggCG-TCAGTAgcgtttcggcgttgCTGTTCgtcgCACTTTTTGGTGACTCTGAATAACTTTTGGCTGATCGCACGGTCTTGTACCGGCGACGCATCTTTCAAATGTCTGCCTTATCAACTGTCGATGGTAGGTTCTGCGCCTACCATGGTTGTAACGGGTAACGGGGAATCAGGGTTCGATTCCGGAGAGGGAGCCTGAGAAACGGCTACCACATCCAAGGAAGGCAGCAGGCGCGCAAATTACCCACTCCCGGCACGGGGAGGTAGTGACGAAAAATAACGATACGGGACTCATCCGAGGCCCCGTAATCGGAATGAGTACACTTTAAATCCTTTAACAAGGACCAATTAGAGGGCAAGTCTGGTGCCAGCCGCCGCGGTAACTCCAGCTCTAATAGCGTATATTAAAGTTGTTGCGGTTAAAAAGCTCGTAGTTGAATCTGTGTTCCGCGCTGTCGGTTCACCGCCCGCGGTGTTTAACTGGCACGTCTCGCGGAACGTCCTGCCGGTGGATGCGTGTCCCTTGTATACTT-TCACATTGTGCGTGTGCAACTT--GTTGTTACTGCATGGTGT----GTGGTTACATTGTGGCACCTTCCGACTCAATAATCCTGTCGCGGTGCTCTTAATTGAGTGTCGAGGCGGGCCGGCACGTTTACTTTGAACAAATTAGAGTGCTCAAAGCAGGCTAAAATTTCGCCTGAATACTGTGTGCATGGAATAATGGAACAGGACCTCGGTTCTATTTTGTTGGTTTTCGGAACCCCGAGGTAATGATTAATAGGGACAGATGGGGGCATTCGTATTGCGACGTTAGAGGTGAAATTCTTGGATCGTCGCAGGACGGACAGAAGCGAAAGCATTTGCCAAAAATGTTTTCATTAATCAAGAACGAAAGTCAGAGGTCCGAAGGCGATCAGATACCGCCCTAGTTCTGACCATAAACGATGCCAGCTAGCGATCCGCCGACGTTCCTCCGATGACTCGGCGGGCAGCTTCCGGGAAACCAAAGCTTTTGGGTTCCGGGGGAAGTATGGTTGCAAAGCTGAAACTTAAAGGAATTGACGGAAGGGCACCACCAGGAGTGGAGCCTGCGGCTTAATTTGACTCAACACGGGAAACCTCACCAGGCCCGGACACCGGAAGGATTGACAGATTGAGAGCTCTTTCTTGATTCGGTGGGTGGTGGTGCATGGCCGTTCTTAGTTGGTGGTGTGAATTGTCTGGTTAATTCCGTTAACGAACGAGACTCTAGCCAGCTAAATAGGCGTTA-TT-CCGGTATCCTGAAGGCTCGTGTCTCT-CGTTTTCTGGCGTGT-CTTTTT-TGTTATGT-ATTA-CCGTCTAG-GCGGTTTGCATGGCATT--GGGATGCG-TTCAGTGCGGGAGT-TCACGGTTTTTACTACCGGCGTACATAATAAATCTTCTTAGAGGGACAGGCGGCTTCTAGCCGCACGAGAATGAGCAATAACAGGTCTGTAATGCCCTTAGATGTTCTGGGCCGCACGCGCGCTACACTGAAGGAATCaGCGTGTTTTCCCTGGCcgagCGGCCCGGGtaacccGCTgaacctCCTTCGTGctagggattgGGGCTTGCAATTGTTCCCCATgaacgaggaattcccagTAAGCGCGAGTCATAAGCTCgcgttgattaagtccctgccCtttgtacacaccgcccgtcgctactaccgattgaatgatttagtgaggtcttcggactggtacgcggcggcgtttcgatgt-tgccgatgtcgctggctagaatttccggtaGACAaatggagtcataaAGGTGgGaGtATGCATGGAGaattgagAgCtTcaaagcttagATGtgAGAAAGTACggttGACCtACTaGaagTGAGAgagActACGACCACGAAACgATTTGTGtgCGCGCTtaRgcggTAacGTGAAAtttagAYtACAAATGAAGTGtTTTCAAAATAacaATATGATacATCTTCTGaCAAAGACAcaAGTTACTAATGACTCTAGGCaacaATGGTTTCGAAACAATGCGCGCGTAAAGACGACTGCATCGAACAAGGAGATGGGGTCTCCTTGTAACAATGAACGTGCGCGATGCCGCACACAATATTTAATACTAAAGCTCTCCAGACTGATTAAGAGACAACATGTTTGGTCGGGTTACGATGGAGTCGTGATTGATGTGGCGTGGTGCTCGGATTCGAActggCGAAACATATGTAATAAACCGaACgtagAcgaTAGAATTCGACGTTtattgagaattcttgagtgtatgaattaaattgaaaccgcggatatcttgcgctccagttcgatatgGGAAATTAAGACGTTGAGGGCtccgGTATGTAGAATCGGAGCAAGAGGGAAAAGCCACACGGACGGAAAAG--GCAagCAAATATGGAAAGATCAAGAACAGCGGCA--GACGGGCA--GGAGAAAAAACAAATAGGttcaTtaACCTtaACCGACAAACCCCAGTCAAGACTGTTATTGACCTCCCGGTTTGGAAAAACCAATTGGATGaggacCAGGAGTTTGAAGAACAGATGGGTGAGGTGGATTATTGTGGGCGGGtaTTACAAGAaTGTgtgtgacgtggctgacCACCCCAAAATGGGGAGTGATCTTGGaaCTGACCACGGGATAGTGTTCACCGGTCGTGGGCGTCATGAGGTACCTTAACCTGCTACGAGACATAAAGAATGACAAAGTTCTCACTTAAGGCTGAGGGATTAAGGACTTTACCTTACGGATTCAAGAGTCACAAACTATGAGACATTTTTTAAGAGGGACGTTTTCAGCGCAAGCTGCGTTTGCCAGGGCGGGATTTCAAAGAACAAACTTTTGTTGTGAAGAGAGACATTCGTTATTCATCAATGGGGGATTGGCAGTTACGCGTTGTACGCGTAAGAATGAAAAGGTCCTTAGCACAGACGCTGGTTTTACTTTGCCACAATTGGACACGTCGGCTCGTCAATAAGTCCAATTGCGCAAAAGCAATTGAGAGTGCGCAATAAATTCAGTCGGGACCGGGGACAACGAGCGAGGtcctcggtgacaatgactcagacaaagaggaagaTAGTGTGTTTGATTCTGGAAGATCATCGTATAAAGAGTCCGTGAAACGGTTTAAAACTCATTTTATGAAAAATCCCGGGAGATTttGACGCTAAACCAATATAAAACATTAAGACTATGAGGCTACGCAAGTTTCGACTAAAGCTCTGACCTCACACACTGAGACTACAAGCGAGAACGTGCGAAAATCTTCTAAACGGCAACGGCGTGCATCTTGAACACACGTCGTCCAAAGCAGCAATCATGAAACTAAGAAAATGACAAACGGACAATGCGAGCCAAACAGTAAGAGCCACGGAGCAACAGGAGGTAAGAAAGTGTTAGAAAAAAAAAATCTGACGTTAAGACATTATAACTGAGTCAGAACGACGGAGAAAAAGCATGCTTGGACAGAATTAATATTGacCagataGGTGCTGTGAAaatAGAGTCCatgaaaattaaaaaaccacgga------actttattatTTGGGCTGtcGGATGTGGACTCTTAGATCTATCGGCGATTGGAACCGGTCTTATGGGAGACAATTAAAGTATGTACGCCAGCTTGTATATTTTTATGTATCCATTTATGGGGTTGGAATGTTGTCCCTATTTGGGCCCGAATGCTTCCCGATAAAAATAGTTTGTTTTCCCCTCTTACTTCTTTATAGTCATGTGAAGGGGCGGACGGTGACGTTACCCCCTTCTCTCATGCCAAGGGGCTCGTGACTGCATTTAGTTCACTGCGGGTTCTCATTTGGGCGTAATTATACACATATAAATCGTCATGGATTCTTGACGATCCTTTTGTTGTCGTGGATACGCTTTTTTCTTTTCTTCCGTTTGCGGGCATACATCTTTACGACGAATTAAACTCTTTTGACCGCGGGGgggacCATTTTACACATTTTtgcatagtCAacccaggTGTaGGAAGGacaAcCaatRAGGCATtTWcTaTTAaatcAATAAAACaGGTtCTTAgaGcCcTTaRYcAAAACAGCAAAGATCTTtATAGAGATatCAACTTTAGaRATTCGTAATTTAGACAATCAAAAGGGTCCTACGAATTTGTCAGAATCCCGCCTCTCTTCTTACAGGCAGCGGTGGCACCCTTGTTGTGTACTGGAGAgaAATAGCTCTGaTgcacCCGTTCactaacttatcgctYtgacttcaatcttctttMtCTCAGTACTTTYAGGCCTCTCAATTCTTTTCTGCCT-CYCCCTTCTCCCTTTAA-ATTC-AAAGACGCTYARACYCCACAGAYCACATCGACACCCCGGCCAGCTgYGCTATTCTGCATTCTCTAGTTTAAtAGAaCtttagcgttGCCCGCGTTACTCctTCATTATTACCTATCCCCGACCACCCCTTAAACAAGAAATCCCGCTTACAGGTCCCAGTCGCGTCAAACCTTCCGCGATTCCGACCCTCCCGACATTCCCTTCGACGCGCCAATCGCGCCGAGATTGAATCTTGATCCCCTAGAAACCCCCTTTCGTCCACCGAACTCCTACCGCCAGCCCACAGAATTCACCGACCTCTTACTACATtggccgccaacgagctagCGTGCTCCTGTCTTCTCAGCTAGCATACCAACGGCAGGTTTACTCACAACGCATGCAGGGCGCCAGCTGTCGCGAGGGGCCGCACGCCCCCAGTCGCTGGTTCCCCGTCTGTCTAACCCACGGACGGACAGAGAACCCTAAGGGCGATCCACCCCGGGCCCCAGAGGCAAGGARGCGCGGGGCTGCGTGCCGGCATGATTATGgCTGCGCagTCATtagcttagaat---atattTTAAaaAAAAAAAAAATAAGAACCAAATTTTATTTTTTATTTTAATCTATATTATTATATAAACAAAACATATTAAATTATTAAAATAAAATAATAGAAATATAAACTCAATATTTCTAAATCCGATTAACTATATATATAATTTTATTTAAATTAATTAATATAAATACTTAAATAAAAAATAATAATAATATATTATTCAAAGacATACATAT
	Bembidion_pseudocautum                   -------------------------gaaacggctactgggcaatgtagtgtttgggagagcccgtttaacccgagtattgttagcgtgtccaagtcYttcttgaagggggccactc-gcccatagagggtgccAGgCccgtagtgaccgttaatgtattcgggTGGGTttctccttagagTCgggtTgCTTGAGAGTGcagctctaaGTGGGTGGTAAACTCCATcTAAGGCTAAATATTACCACGAGACCGATAGCGAACAAGTACCGTGAGGGAAAGTTGAAAAGAACTTTGAAGAGAGAGTTCAAGAGTACGTGAAACCGTTCAGGGGTAAACCTGAGAAACCCGAAAGGTCGAACGGGGAGATTCAATTGCTTTACCGGTGGTGATCAATGGTGCAGTATTTGGGACGCATATCG--T-G-TGCAG-TTTCGGCTGTT-TCAT-TCTATACGCTCTGCTGTCTA---------TATTCACTGTCGGAGGCATGCACTTCTCCCCTTGTAGGACGTCGCGACCCGTTGAGCA-------T--TAAGCCATCTACGGCCTGTGGTGGAGCCCGTA-TTTAA-TT--TA-TTATATG-CGGACCCATAGTGTCCTGATGGCTGCCCGACGGTATTAGCACAGGTATTGGGTCGCCGTCGCTTTA-TGCGGCGGGCGTTA-TGA-TTTTATGGCAAGTCACTGTATG--TTTAAAT-GTGGAAAT-CGGACTTAGTGCCGGTTCTGCGCATATAGTACTGTTCGCTGTA-GAACCCTCTGG-CCGTCCCCG-TTaCCAGTCGGCGACGCTTCAGTTTTGGGTAATCTCAggaccCGTcttgaaaCACGGACcaaggaGtctagcaTGTGCGcgagtcattgggataaaAttcctaaaGGcgcaatgaaagtaaaTGtttaccttGtgtgaacagagGGAAgatgggtggcGCtttgacgctgccCcgcactcccggggcgtcgcgcactcat-------agccaaattaaggTGAAACcgcgAaaggctCATTAAATCAGTTATGGTTCCTTAGATCGTACCCACATTTACTTGGATAACTGTGGTAATTCTAGAGCTAATACATGCAAACAGAGCTCCGACCGGAGACGGAAGGAGTGCTTTTATTAGATCAAAACCAATCGGCG-TCAGTAGCGTTTCGGCGTTATTGTTCGTCGCACTTTTTGGTGATTCTGAATAACTTTTGGCTGATCGCACGGTCTTGCACCGGCGACGCATCTTTCAAATGTCTGCCTTATCAACTGTCGATGGTAGGTTCTGCGCCTACCATGGTTGTTACGGGTAACGGGGAATCAGGGTTCGATTCCGGAGAGGGAGCCTGAGAAACGGCTACCACATCCAAGGAAGGCAGCAGGCGCGCAAATTACCCACTCCCGGCACGGGGAGGTAGTGACGAAAAATAACGATACGGGACTCATCCGAGGCCCCGTAATCGGAATGAGTACACTTTAAATCCTATCACAAGGACCAATTAGAGGGCAAGTCTGGTGCCAGCAGCCGCGGTAACTCCAGCTCTAATAGCGTATATTAAAGTTGTTGCGGTTAAAAAGCTCGTAGTTGAATCTGTGTGACGCGCTGTCGGTTCACCGCCCGCGGTG-TAAACTGGCACGTCTCGCGGCACGTCCTGCCGGTGGATGCGTGTCCTTTgYtTACTT-CCCCATTATGCGTGTGCAACTT--GTTGTTACTGTGTAGTGTGGTGGGGTTTCAAATGTGTCACCATCCGACTCAATAATCCTGTCGCGGTGCTCTTAATTGAGTGTCGAGGCGGGCCGGCACGTTTACTTTGAACAAATTAGAGTGCTCAAAGCAGGCTAAAATTTCGCCTGAATACTGTGTGCATGGAATAATGGAACAGGACCTCGGTTCTATTTTGTTGGTTTTCGGAACCCCGAGGTAATGATTAATAGGGACAGATGGGGGCATTCGTATTGCGACGTTAGAGGTGAAATTCTTGGATCGTCGCAAGACGGACAGAAGCGAAAGCATTTGCCAAAAATGTTTTCATTAATCAAGAACGAAAGTCAGAGTTGCGAAGGCGATCAGATACCGCCCTAGTTCTGACCATAAACGATGCCAGCTAGCGATCCGCCGACGTTCCTCCGATGACTCGGCGGGCAGCTTCCGGGAAACCAAAGCTTTTGGGTTCCGGGGGAAGTATGGTTGCAAAGCTGAAACTTAAAGGAATTGACGGAAGGGCACCACCAGGAGTGGAGCCTGCGGCTTAATTTGACTCAACACGGGAAACCTCACCAGGCCCGGACACCGGAAGGATTGACAGATTGAGAGCTCTTTCTTGATTCGGTGGGTGGTGGTGCATGGCCGTTCTTAGTTGGTGCTGTGAATTGTCTGGTTAATTCCGATAACGAACGAGACTCTAGCCAGCTAAATAGGCGTTA-TT-CCGGTATCCTGAAGGC-CGCGTCTTT-CGTTTTCTGGCGTGT-TTGTTT-TGTTATGT-ATTA-TCGTCTAG-GCGATTTGCATGGCATT--GGAATGCG-TTCAGTGCGGGAGT-TCACGGTTTTTACTACCGGCGTACATAATAAATCTTCTTAGAGGGACAGGCGGCTTCTAGCCGCACGAGAATGAGCAATAACAGGTCTGTAATGCCCTTAGATGTTCTGGGCCGCACGCGCGCTACACTGAAGGAATCAACGTGTCTTCCCTGGCCGAACGGCCCGGGTAACCCGCTGAAACTCCTTCGTGCTAGGGATTGGGGCTTGCAATTTTTCCCCATGAACGAGGAATTCCTAGTAAATGCGAGTCATAAGCTCGCGTTGATTAAGTCCCTGCCCTTTGTACACACCGCCCGTCGCTACTACCGATTGAATGATTTAGTGAGGTCTtcggactggtacGcGgCggcgtttcgacgt-tgccga---------CTagaaTTtCAGGTAGACAAATGGAGTCATAAAGGTGGGAGTATGCATGGAGAATTGAGAGCTTCAAAGCTTAGATGTGAGAAAGTACGGTTGACCTACTCGAAGTGAGAGAGACTAAGACCACGAAACGATTTGTGTGCGCGCTTAAGCGGTAACGTGAAATTTAGATTACAAATGAAGTGTTCTCAAAATAACAATATGATACAACTTTTGACAAAGACACAAGTTACTAACGACTTTGGGCAACAATGGTTTCGAAACAATGCGCTCGTAAAGACGACTGCATCgaaCAAGGAgATGGGGTCTCCTTGTAACAATgaaCGTGCGCGATGCCGCACACAATATTTAATACTAAAGCTCTCCAGACTGATTAAGAgacAACATGTTTgGTCGGGTTacgATGgaGTCGTGATTgAtgTGGCGTggtgctcggactcgaactggcgaaacatatgtaataaaccgaacgtagacgAtAgaatTCgacgcttattgagaattcttgagtgtatgaattaaattgaaaccgcggatatcttgcgctccagttcgacatgggaaactaAgACGTTGAGGGCTCAGGTATGTAGAAACGGAGCAAGAGGGAAAAGCCACACGGAAGGAAAAG--GCAAACAAATATGGAAAGATCAAGAACAGCGGCA--GACGGGCA--GGAGAAAAAACAAATAGGTTCATTAACCTTAACCGACAAACCCCAGTTAAGATTGTTATTGACCTCCCGGTTTGGAAAAACCAATTGGATGAGGACCAGGAGTTTGAAGAACAGATGGGTGAGGTGGATTATTGTGGGAGGGTATTACAAgaaTGTgtgtgaagtggctgacCACCCCAAAATGgggagtGAACTTGGAAGTGACCACGGGATAGTGTTCACCGGTCGTGGGCGTCATGAGGTACCTTAACCTGCTACGAGACATAAAGAATGACAAAGTTCACACTTAAGGCTGAGGGATTAAGGACTTTACCTTACGGATTCAAGAGTCACAAACTATGAGACATTTTTTAAGAGGGACGTTTTCAACGCAAGCTGCGTTTGCCAGGGCGGGATTACAAAGAACAAACTTTTGTTGTGAAgagAGACATTCGTTATTCATCAATGGGGGATTGGCAGTTACGCGTTGTTCGCGTAAGAATGAAAAGGTCCTTAGCACAGACGCTGGTTTTACTTTGCCACAATTGGACACGTCGGCTCGTCAATAAGTCCAATTGCGCAAAAGCAATTGAGAGTGCTCAATAAATTCAGTCGGGACCGGGGACAACGAGCGAGGtcctcggtgacaatgactcagacaaaGAGGaagATAGTGTGTTTGATTCTGGAAGATCATCGTATAAAGAGTCCGTGAAACGGTTTAAAACTCATTTTATGAAAAATCCCGGGAGATTTTgACGTTAAACCAATATAAAACATTAAGATTATGAGGCTACGCAAGTTTCGACTAAAGCTCTGACCTCACACACTGAGATTACAAGCGAGAACGTGCGAAAATCTTCTAAACGGCAACGGCGTGCATCTTGAACACACGTCGTCCAAAGCAGCAATCATGAAACTAAGAAAATGACAAACGGACAATACGAGCCAAACAGTAAGAGCCACGGAGCAACAGGAGGTAAGAAAGTGTTAGAAAAAAAAAATCTGACGTTAAGACATTATAATTGAGTATGAACGACGGAGAAAAATCATGCCTGGACAGAATTAATATTGACCCGATagGTGCTGTGAAAATAGagtCCatgAAAattaAAAAACcacggaaattcgactttattatTTGGGCTGTCGGATGTGGACTCCTAGATTTATCGGCGATTGGaACCGGTCTTATGGGAGACAATTAAAGTATGTACGCCAGCTTGTATATTTTTATGTATCCATTTATGGGGTTGGAATGCTGTCCTTATCTGGGCCCGAATGCTTCCCGATAAAAATAGTTTGTTCTCCCCTCTTACTTCTTTATAGTCATGTGAAGGGGCGGACGGTGACGTTACCCCTTTCTCTCATGCCAAGGGGCTCGTGATTGCATTTAGCTCACTGCGGGTTCTCATTTGGGCGTAATTATACACATATAAATCGGCATGGATACTTGACGATCCTTTTGTTGTCGTGGATACGCTTTTTTCTTTTCTTCCGTTTGCGGGCATACATCTCTACGACGAATTAAACTCTTTTGACCGCgGGGGGGACCATTttacacattttTatAtAATTGATCCAGGTAAAGGGTGGATGAACAATAAGTTATTTACTACTAAATCGAGAAAACAAGTTGATAGAAATATTAACTATAACAGCAAAGGTTTTTATAGAAGTATTAACATTAAAAATTCTTAATTTGTACAATCAaAAGAGTCTTATGAAttTGCTGGAACACTACCGTTTACCTTACAGaTAGCagTTTcACtTTTGttGTGTattaaaaatcaagagcctcgatgctCccgttcactaacgtaatgttctgactctattcttaccaatcctAATTCTGACGAGCCTCCCAATTCTGTCCTGCTT-CCACATCTTCCCTCAAA-GCCC-AAAGATGCTCAGACCTAGCAAATCGTAGTGATACCCCAGCTGGCTGTGCCACTCTCCATTCTCTAGTTTAATAGgaTtttagcgttACTCGCgttaCTCCcCCACTATTACCTATCCCCGACCACCCCTTAAACAAGAAATCCCGTTTACAGGCCCCAGTCGCGTCAAACCTTCCGCGATTCCGACCCTCTCGACATTCCCTTCAACGCGCCaATCGCGCCGAGCTTGAAGCTTGATCCTCTAGAGACCCCTTTTCGTCCCCCGACCTCCTACCGCCAGCCCACAGAATTCACCGACCCCTTACTACGTcccccgtcaataaaCaaACCTCTTCCTGTCTTCCCGACCAAACCACCAACGATGGCGTTACTTACGACGCATGTAGGATAGGAGCTGCCAGGATGAAGCGGACCCTCCAGACGGTTCATTCCCTATCTATCGGGCCCACGGACGGGCTAACAGAGCTGGGGGTGAGCCACCTAAGACTCTGGAGGGAAGGAAGGAGGAGAGCATGTACTATTATGATTGTGGCTGCGCAGCgattAGcTTAGaacacaaaactTTATAAAAAATAAAAATATAAGTTAAATACTATTTATTTTTATAATTTATATTATAATATAATAAAAACATAATGAATCATTAATCAAAAATAATTGAAACACCAACGCCGAACATCTAAATGTAGTTACCCATAAATATTATCTTTTCTAATAAAATCAATATAAAAATACAAATATATTATAATTATTATATATTACTCTTaAACATacatat
	Bembidion_quadrimaculatum                agccCAgcACTGAAGCCCgtggTCGGAAACGGCTACTGGGCAATGTAGTGTTTGGGAGAGCCCGTTTAACCCGAGTATTGTTAGCGTGTCCAAGTCCTTCTTGAAGGGGGCCACTC-GCCCATAGAGGGTGCCAGGCCCGTAGTGACCGTTAATATGTTCGGGTGGGTTTCTcCTTAGAGTCGGGTTGCTTGAGAGTGCAGCTCTAAGTGGGTGGTAAACTCCATCTAAGGCTAAATATTACCACGAGACCGATAGCGAACAAGTACCGTGAGGGAAAGTTGAAAAGAACTTTGAAGAGAGAGTTCAAGAGTACGTGAAACCGTTCAGGGGTAAACCTGAGAAACCCGAAAGTTCGAACGGGGAGATTCATTTGCTTTACCGGTGATGGACAATGGTGCAGTATTTGGGACGCATATGG--T-A-TGCAG-TTTCGGCTGTA-TTAT-TGTATACGCTCTGCTGTCTGTTGT----TAATTCATTATCGGAGGCATGCACTTCTCCCCTTGTAGGACGTCGCGACCCGTTGAGCA-------T-TAAAGCCATTTACGGCCCGTGGTGGAGCCCGTG-TATGAATT--TT-TTATATG-CGGACCCATGGTGTCCTGATGGCTGCCCGACGGTATTAGCACAGGTAGTGGGTCGCTGTCGCTTCG-CGCGGCGAGCGTTA-TGG-TTGTATGGCAAGTCACTGTATG--TTTAAAT-GTGGAAAT-CGGACTTAGTGCCGGTTCTGCGCATATAGTACTGTTAGCTGTG-GAACCCTCTGA-CCGTCCCCG-TTACCAGTCGGCGACGCTTCAGTTTTGGGTAATCTCagGACCCGTCTTGAAACACGGACCAAGGAGTCTAGCATGTGCGCGAGTCATTGGGATAAAATTCCTAAAGGCGTAATGAAAGTAAATGTTTACCTTGTGTGAacagagggaagatggGTGGCGCTTTGACGCTGCCCCGCACTCCCGGGGCGTCGCGCACTCaTtgcga------------------aaccgcgaaaggctcattaaatcagttatggttccttagatcgtacccacatttActtggAtaacTgtggtaattctagagctaatacatgCAaAcAgagctctgACCGGAGACGGAAGGAGTGCTTTTATTAGAtcaaaaccaatcggCg-TCAGTAGCGTTTCGGCGTTGCTGTTcGTCGCACTTTTTGGTGACTCTGAATAACTTTTGGCTGATCGCACGGTCTTGTACCGGCGACGCATCTTTCAAATGTCTGCCTTATCAACTGTCGATGGTAGGTTCTGCGCCTACCATGGTTGTAACGGGTAACGGGGAATCAGGGTTCGATTCCGGAGAGGGAGCCTGAGAAACGGCTACCACATCCAAGGAAGGCAGCAGGCGCGCAAATTACCCACTCCCGGCACGGGGAGGTAGTGACGAAAAATAACGATACGGGACTCATCCGAGGCCCCGTAATCGGAATGAGTACACTTTAAATCCTTTAACAAGGACCAATTAGAGGGCAAGTCTGGTGCCAGCCGCCGCGGTAACTCCAGCTCTAATAGCGTATATTAAAGTTGTTGCGGTTAAAAAGCTCGTAGTTGAATCTGTGTTCCGCGCTGTCGGTTCACCGCCCGCGGTGTTTAACTGGCACGTC-CGCGGAACGTCCTGCCGGTGGATGCGTGTCCTTTGTATACTT-CCCCATTGTGTGTGTGCAACTT--GTTGTTACTACATGGTGTGGTGGGGTTTCAAATGTGGCACCATCCGACTCAATAATCCTGTCGCGGTGCTCTTAATTGAGTGTCGAGGCGGGCCGGCACGTTTACTTTGAACAAATTAGAGTGCTCAAAGCAGGCTAAAATTTCGCCTGAATACTGTGTGCATGGAATAATGGAACAGGACCTCGGTTCTATTTTGTTGGTTTTCGGAACCCCGAGGTAATGATTAATAGGGACAGATGGGGGCATTCGTATTGCGACGTTAGAGGTGAAATTCTTGGATCGTCGCAAGACGGACAGAAGCGAAAGCATTTGCCAAAAATGTTTTCATTAATCAAGAACGAAAGTCAGAGGTTCGAAGGCGATCAGATACCGCCCTAGTTCTGACCATAAACGATGCCAGCTAGCGATCCGCCGACGTTCCTCCGATGACTCGGCGGGCAGCTTCCGGGAAACCAAAGCTTTTGGGTTCCGGGGGAAGTATGGTTGCAAAGCTGAAACTTAAAGGAATTGACGGAAGGGCACCACCAGGAGTGGAGCCTGCGGCTTAATTTGACTCAACACGGGAAACCTCACCAGGCCCGGACACCGGAAGGATTGACAGATTGAGAGCTCTTTcttgATTCGGTGGGTGGTGGTGCATGGCCGTTCTTAGTTGGTGGTGTGAATTGTCTGGTTAATTCCGTTAACGAACGAGACTCTAGCCagctAAATAGGCGTTA-TT-CCGGTATCCTGAAGGCTCGTGTCTCT-CGTTTTCTGGCGTGT-CTTTTT-TGTTATGT-ATTA-CCGTCTAG-GCGGTTTGCATGGCATT--GGGATGCG-TTCAGTGCGGGAGT-TCACAGTTTTTACTACCGGCGTACATAATAAATCTTCTTAGAGGGACAGGCGGCTTCTAGCCGCACGAGAATGAGCAATAACAGGTCTGTTATGCCCTTAGATGTTCTGGGCCGCACGCGCGcTACACTGAAGGAATCAGCGTGTCTTCCCTGGCcGAGCGGCCCGGGTAACCCGCTGAACCTCCTTCGTGCTAGGGATTGGGGCTTGCAATTGTTCCCCATGAACGAGGAATTCCCAGTAAGCGCGAGTCATAAGCTCGCGTTGATTAAGTCCCTGCCCTTTGTACACaccGCCCGTCGCTactaccgATTGAATGgtttagtgaggtcttcggactggtac----------------------------------ctagaatttccggtagacaaatgGagTcatAAAGgtggGAGTATGCATGGAGAAtTGAGAGCTTCAAAGCTtagATGTGAGAAAGTACGGtTGACCTACTAGAAGTGAGAGAGACTACGACCACGAAACgaTTTGTGtGCGCGCTtaAGCGGtaacGTGAAATTTAGATTACAaaTGAAGTGTTTTCAAAATAACAATATGATACATCTTTTGACAAAGACACAagttTCTAACGACTTTAGGCAACAATGGTTTCGAAACAATGCGCGCGTAAAGACGACTGCATCGAACAAGGAGATGGGGTCTCCTTGTAACAATGAacgTGCGCGATGCCGCACACAATATTTAATACTAAAGCTCTCCAGACTGATTAAGAGACAACATGTTTGgtCGGGTTACGATGGAGTCGTGATTGATGTGGCGTGGTGCTcggattCGAATTGGCGAAACATATGTAATAaaccgaaCGTAGACGATAGAattCGAcgYttattgagaattcttgagtgtatgaattaaattgaaaccgcggatatcttgcgctcCAGTTCGATATGGGAAATTAAGACGTTGAGGGCTCCGGTATGtaGAATCGGAGCAAGAGGGAAAAGCCACACGGACGGAAAAG--GCAAGCAAATATGGAAAGATCAAGAACagCGGCA--GACGGGCA--GGAGAAAAAACAAATAGGTTCATTAACCTTAACCGACAAACCCCAGTCAAGACTGTTATTGACCTCCCGGTTTGGAAAAACCAACTGGATGAGGACCAGgagTTTGAAGAACAGATGGGTGAGGTGGATTATTGTGGGCGggtaTTacaAgaaTGTGTGTGAAGTGGCTGACCACCCCAAAATGGGGAGTGAACttggaaGTGACCACGGGATAGTGTTCACCGGTCGTGGGCGTCATGAGGTACCTTAACCTGCTACGAGACATAAAGAATGACAAAGTTCACACTTAAGGCTGAGGGATTAAGGACTTTACCTTACGGATTCAAGAGTCACAAACTATGAGACATTTTTTAAGAGGGACGTTTTCAGCGCAAGCTGCGTTTGCCAGGGCGGGATTTCAAAGAACAAACTTTTGTTGTGAAGAGAGACATTCGTTATTCATCAATGGGGGATTGGCAGTTACGCGTTGTACGCGTAAGAATGAAAAGGTCCTTAGCACAGACGCTGGTTTTACTTTGCCACAATTGgaCACGTCGGCTCGTCAATAAGTCCAATTGCGCAAAAGCAATTgaGAGTGCGCAATAAATTCAGTCGGGACCGGGGACAACGAGCGAGGtcctcggtgaCAatgactcagacaaagaggaagatagtgtgtttgattctggAAGATCATCGTataAAgagtCCGTGAAACGGTTTaaaaCTCACTttATGAAAAAtcccggGAGATTTTGACGCTAAACCAATATAAAACATtaWgATTATGAGGCTACGCAAGTTTCGACTAAAGCTCTGACcTCACACACTGAGACTACAAGGGAGAACgtgCGaAAATcTTCtAAACGGCAAcGGCGTgCATCTTGAACACACGTCGTCCRAAGCAGCAATCATGAAACTAAGAAAATGACAAACGGACAATGCgagcCAAACAGTAaGaGCCAcggaGCAACAGGAGGTAAGAAAGTGTTAGAAAAAAAAaATCTGACGTTAAGACATTATAATTGAGTCAGAACGACGGAGAAAAAGCATGCCTGGACAGAATTAATATTgaccagataggtgctgtgaaaatagagtccatgaaaattaaaaaaccacggaaattcgactttattattTgggctgtcggaTGTGGACTCCTAGATTTATcgGCGATTGGAACCGGTCTTATGGGAGACAATTAAAGTATGTACGCCAGCTTGTATATTTTTATGTATccaTTTATGGGGTTGGAATGTTGTCCTTATTTGGGCCcgAATGCTTcccgATAAAAATAGTTTGTTTTCCCCTCTTACTTCTctaTAgTCATGTgAAAGGGSgSacGGTGACGTTACCCCCTtcTYTCATGYcaaggGGCTCGtgActgcATTTAGcTCAcTGCGGGTTCTCATCTGGGCGTAATTATACacaTATAAATcgtCACgGATACTTGAcGATCCCTTTGTTGTCGTGGATACGCCTTTTTTTTTTCCTCCGTTTGCGgGcAtacatttTtacGAcgaaTTaaactCTTTTgaCcgcgggggggaccatct----------tgtatagttgaaTCaGATctAGGAAAGATAAAcAATaAGCTATTTRTTATTAAATCAATAAAACARGTTKTTARAGCYATTAACTATRACAGCAAAGATTTTTATAGAGATATYaACTTTAGAAATTCATAATTTATATAATGTAAAGAGTCTTATGAATTKGTTAGAATACCGCCTTTAAWCTAACAGACAGCGYTTTCACTCTTGTTGCGTATtaRgAAGAAAAAGCTttgaTGCACCtgTTcattaatataaMgttttgactttatttttTTTTCTTCTAGTATTATCGGGMCTTTCAATGCTTTCCTGTTT-CCCCCACCTCCCCYTTA-ATTC-AAAGAYGTTCAGACCTAACAAACCATATCGACACTCCGGCCGGACGTACcaCTCTGCATTCTCTAGTTTaaTagaaTTTTAGCGTTGCCCGCGTTACCcctTCATTATTACCTATCCCCGACCACCCCTTAAACAAGAAATCCCGCTTACAGGTCCCAGTCGCGTCAAACCTTCCGCGATTCCGACCCTCCCGACATTCCCTTCGACGCGCCAATCGCGCCGAGTTTGAATCTTGATTCCCTAGAAACCCCCTTTCGTCCCCCGWCCTCCTACCGCCAGCCCACAgAAtTCACCGACcTCTTACTACATtccgtGccactgagccaacgtgctccTGTCTTctCagCTAGCAtRcCAacGACAcYcTTACTCACTACGCATgtAGGAGGCCAGtTGTCGCGAGAAGCTAGGCGCCCcCGAACGCTTGTATCCCTTCTATCTCaTCCACGGACGGACAGAGAACccTaAGGGTGaYcCACCTTAGGCCCCAGAGGGAAGGAAGCgAGGGACTGTGTACCGGCATGATTAtgactgcgcagtcattagcttagaatacaatattttataaaAAAACAAAATAAAAACVATATTTCATTTTTAtTTTTCGTTTAAgtTATAATATAATAAAGACatATTaAATTATTAAACCTAAGtaATTAaATGtYAAACgCAaTATATTtaAATctaATTTTTTAAACATTTAATTTTATTTaaAAAAATtTACATTAAATTTTTAAAACGtAAAatttaaattacAcaATtTaagaatatt-----
	Bembidion_quadripustulatum               agcccagcactgaagcccgtggtcggaaacggctactgggcaatgtagtgtttgggagagCccgtttaacccgagtattgttagcgtgtccaagtccttcttgaaGGGGGCCACTC-GCCCATAGAGGGTGCCAGGCCCGTAGTGACCGTTAATATGTTCGGGTGGGTTTCTCCTTAGAGTCGGGTTGCTTGAGAGTGCAGCTCTAAGTGGGTGGTAAACTCCATCTAAGGCTAAATATTACCACGAGACCGATAGCGAACAAGTACCGTGAGGGAAAGTTGAAAAGAACTTTGAAGAGAGAGTTCAAGAGTACGTGAAACCGTTCAGGGGTAAACCTGAGAAACCCGAAAGTTCGAACGGGGAGATTCATTTGCTTTACCGGCGATGGACAATGGTGCAGTATTTGGGACGCATATGG--T-A-TGCAG-TTTCGGCTGTA-TTAT-TGTATACGCTCTGCTGTCTGTTGT----TAATTCATTGTCGGAGGCATGCACTTCTCCCCTTGTAGGACGTCGCGACCCGTTGAGCA-------T-TTAAGCCATTTACGGCCCGCGGTGGAGCCCGTA-TATGA-TT--TACTTATATG-CGGACCCATGGTGTCCTAATGGCTGCCCGACGGTATTAGCACAGGTAGTGGGTCGCTGTCGCTTCG-CGCGGCGAGCGTTA-TGG-TTGTATGGCAAGTCACTGTATG--TTTAAAT-GTGGAAAT-CGGACTTAGTGCCGGTTCTGCGCATATGGTACTGTTAGCTGTA-GAACCCTCTGA-CCGTCCCCG-TTACCAGTCGGCGACGCTTCAGTTTTGGGTAATCTCAGGACCCGTCTTGAAACACGGACCAAGGAGTCTAGCATGTGCGCGAGTCATTGGGATAAAATTCCTAAAGGCGTAATGAAAGTAAATGTTTACCTTGTGTgaacagagggaagatgggtggcgctttgacgctgcCCcgcactcccggggcgtcgcgcactcat-------------------------------------------------------------------------------------------------------------------------------------------------------------------------------------------------------------------------------------------------------------------------------------------------------------------------------------------------------------------------------------------------------------------------------------------------------------------------------------------------------------------------------------------------------------------------------------------------------------------------------------------------------------------------------------------------------------------------------------------------------------------------------------------------------------------------------------------------------------------------------------------------------------------------------------------------------------------------------------------------------------------------------------------------------------------------------------------------------------------------------------------------------------------------------------------------------------------------------------------------------------------------------------------------------------------------------------------------------------------------------------------------------------------------------------------------------------------------------------------------------------------------------------------------------------------------------------------------------------------------------------------------------------------------------------------------------------------------------------------------------------------------------------------------------------------------------------------------------------------------------------------------------------------------------------------------------------------------------------------------------------------------------------------------------------gggagtatgcatggagaattgagagcttcaaagcttaGatgTGAgAaagtACGGTTGACCTACTAGAAGTGAgAGAGACTAcgACCACGAAACGATTTGTgtgcGCGCTTAAGCGGTAACGTGAAATTTAGATTACAAATGAAGtgTTTTCAAAATAACAATATGATACAACTTctgaCAAAGACACAAGTTTCTAACGACTCTAGGCAACAATGGTTTCGAAACAATGCGCGCGTAAAGACGACTGCATCGAACAAGGAGATGGGGTCTCCTTGTAACAATGAACGTGCGCGATGCCGCACACAATAtttaATACTAAAGCTCTCCAGACTgATtaAGAGACAACATGTTTGGTCGGGTTACGATGGAGTCGTGATTGATGTGGCGTGGTGCTCGGATTCGAATTGGCGAAACATATGTAATAAACCGAACGTAGACGAtagAATTCGACGTTTATTGAGAATTCTTGAGTGTATGAATTAAATTGAAACCGCGGATATCTTG---------tcgatatgggaAATTaagacGTTGAGGGCTccGGTATGTAGAAtcGGAGCAAGAGGGaaaaGCCACACGGAAGGAAAAG--GCAAGCAAATATGGAAAGATCAAGaacaGCGGCA--GACGGGCA--GgagaAAAAACAaataGGTTCATTAACCTTAACCGACAaaccCCAGTCAAGACtgttattgACCTCCCGGTTtgGAaaaaCCAaCTGGATGAGGACCAGGagtttgaagaACaGATGGGTgAGGtggaTTattgtgggcgggtattacaagaatgtgtgt------------CACCCCAAAATGGGGAGTGAActTGGAAGTGACCacGGGATAGTGTTCACCGGTCGTGGGCGTCATGAGGTACCTTAACCTGCTACGAGACATAAAGAATGACAAAGTTCACACTTAAGGCTGAGGGATTAAGGACTTTACCTTACGGATTCAAGAGTCACAAACTATGAGACATTTTTTAAGAGGGACGTTTTCAGCGCAAGCTGCGTTTGCCAGGGCGGGATTTCAAAGAACAAACTTTTGTTGTGAAGAGAGACATTCGTTATTCATCAATGGGGGATTGGCAGTTACGCGTTGTACGCGTAAGAATGAAAAGGTCCTTAGCACAGACGCTGGTTTTACTTTGCCACAATTGGACACGTCGGCTCGTCAATAAGTCCAATTGCGCAAAAGCAAttGAGAGTGCGCAATAAATTCAGTCGGGACCGGGGACAACGAGCGAGG---------------------------------------------------------------------------------------------------------------------------------------------------------------------------------------------------------------------------------------------------------------------------------------------------------------------------------------------------------------------------------------------------------------------------------------------------------------------------------------------------------------------------------------------------------------------------------------------------------------------------------------------------------------------------------------------------------------------------------------------------------------------------------------------------------------------------------------------------------------------------------------------------------------------------------------------------------------------------------------taggaaagataaacaataAgGTAttTATTaTTAAATCAATtAAACAGGTTRtCAAAGCCATTAACTATGACAGCAAAGATTTTTATARaGATATCAACTTGAAAAATTCATAATTTATATAATCTAAAGAGTCTTATGAATTTGTTAGAATACcRCCTTTAATCTRAYAGACAGCACGTTTACTTTTGTTGCGTGTTGAGAAGAAAAAGCTTTGATGCACYTGTTCACTAATGTAACGTTTTGACTTCATTT----ttttctTAgtATTATcGGGCCtCTCAATgYtTCCCTGCCT-CCCCTACCTCCcYcTTA-ATTC-aaAGACgTTCAGACCCGAcaaACCACatcRACATCccgRcCgGACGTACcactctGCATTtTctAgtttaatAaaatttt------GCTCGCGTTACcCCTTCATTATTACCTATCCCCGACCACCCCTTAAACAAGAAATCCCGCTTACAGGTCCCAGTCGCGTCAAACCTTCCGCGATTCCGACCCTCCCGACATTCCCTTCGACGCGCCAATCGCGCCGAGATTGAATCTTGATTCCCTAGAAACCCCCTTTCGTCCCCCGACCTCCTACCGCCAGCCCACAgAATTCACCGACCTCTTACTACAT------------------------------------------------------------------------------------------------------------------------------------------------------------------------------------------------------------------------------------------------------------------------------------------------------------------------------------------------------------------------------------------------------------------------------------------------------------------------------------
	Bembidion_riverinae                      agcccagcactgaagcccgtggtcggaaacggctacTGGGCAATGTAGTGTTTGGGAGAGCCCGTTTAACCCGAGTATTGTTAGCGTGTCCAAGtccttcttgAAGGGGGCCACTC-GCCCATAGAGGGTGCCAGGCCCGTAGTGACCGTTAATATGTTCGGGTGGGTTTCTCCTTAGAGTCGGGTTGCTTGAGAGTGCAGCTCTAAGTGGGTGGTAAACTCCATCTAAGGCTAAATATTACCACGAGACCGATAGCGAACAAGTACCGTGAGGGAAAGTTGAAAAGAACTTTGAAGAGAGAGTTCAAGAGTACGTGAAACCGTTCAGGGGTAAACCTGAGAAACCCGAAAGGTCGAACGGGGAGATTCAATTGCTTTACCGGCAGTGGACAATGGTGCAGTACTTGAGACGGGTGTGG--T-GTTGCAG-TTTCGGCTGTC-TCAT-CGTATTCGCTCTGCTGTCTGTTG-----GTATTCATTGTCGGAGGCATGCACTTCTCCCCTTGTAGGACGTCGCGACCCGTTGAGCA---------TTAAGCCATCTACGGCCTATGGTGGAGCCCGTG-TATGA-TT--TA-TTATATG-CGGACCCATGGTGTCCTGATGGCTGCCCGACGGTATTAGCACAGGTATTGGGTCGCTGTCGCTTCG-CGCGGCGAGCGTTA-TGG-TTGTATGGCAAGTCATTGTATG--TTTAAAT-GTGGAAAT-CGGACTTAGTGCCGGTTCTGCGCATGCGGTACTGTTGGCTGTA-GAACCCTCTGA-CCGTCCCCG-TTACCAGTCGGCGACGCTTCAGTTTTGGGTAATCTcaggaCCCGTCTTGAAACACGGACCAAGGAGTCTAGCATGTGCGCGAGTCATTGGGATATAAATCCTAAAGGCGTAAtgaaagtaaaTGTTTACCTTGTGTgaacagagggaagatgggtggcGCtttgacgctgccccgcactcccggggcgtcgcgcactcattgcga--------------------------------------------------------------------------------------------------------------------------------------------------------------------------------------------------------------------------------------------------------------------------------------------------------------------------------------------------------------------------------------------------------------------------------------------------------------------------------------------------------------------------------------------------------------------------------------------------------------------------------------------------------------------------------------------------------------------------------------------------------------------------------------------------------------------------------------------------------------------------------------------------------------------------------------------------------------------------------------------------------------------------------------------------------------------------------------------------------------------------------------------------------------------------------------------------------------------------------------------------------------------------------------------------------------------------------------------------------------------------------------------------------------------------------------------------------------------------------------------------------------------------------------------------------------------------------------------------------------------------------------------------------------------------------------------------------------------------------------------------------------------------------------------------------------------------------------------------------------------------------------------------------------------------------------------------------------------------------------------------------------------TTAGAATTTCCGGTAGACAAATGGAGTcaTAAAGGTGGGAGTATGCATGGAGAATTGAGAGCTTCAAAGCTTAGATGTGAGAAAGTACGGTTGACCTACTAGAAGTGAGAGAGACTACGACCACGAAACgaTTTGTGTgcgcGCCTAAGcgGTAACGTGAAATTTAGATTACAaATGAAGTGTTTTCAAAATAAcaatATGATACATCTTTTGAGAAAGACACAAGTTACTAACGACTTTAGGCAACAATGGTTTCGAAACAATGCGCGCGTAAAGACGACTGcaTCGAACAAGGAGATGGGGTCTCCTTGTAACAATGAACGTGCGCGATGCCGCACACaataTTTAATACTAAAGCTCTCCAGACTGATTAAGAGACAACATGTTTGGTCGGGtTACgatggagtcgtgatTgatgTGGCgtggtgctcggactcgaactggcgaaacatatgtaataaaccgaacgtagacgatagaattcgacgtttattgagaattcttgagtgtatgaat------------------------cgctccagttcggtatgggaaATTAAGACGTTGAGGGCTCCGGTATGTAGAAACGGAGCACGAGGGAAAAGCCACACGGACGGAAAAG--GcaAGCAAATATGGAAAGATcaagAACAGCGGCA--GACGGgcA--GGAGAAAAAACAAATAGGTTCATTAACCTTAAccgaCAAACCCCAGTCaagaCTGTTATTGACCTCCCGGTTTGGAAAAACCAACTGGATGAGGACCAGGCGTTTGAAGAACAGATGGGTGAGGTGGATTATTGTGGGCGGGTattacaagaatgtgtgtgacgtggctgacCACCCCAAAATGGGGAGTGAActTGGAACTGACCACGGGATAGTGTTCACCGGTCGTGGGCGTCATGAGGTACCTTAACCTGCTACGAGACATAAAGAATGACAAAGTTCTCACTTAAGGCTGAGGGATTAAGGACTTTACCTTACGGATTCAAGAGTCACAAACTATGAGACATTTTTTAAGAGGGACGTTTTCAGCGCAAGCTGCGTTTGCCAGGGCGGGATTTCAAAGAACAAACTTTTGTTGTGAAGAGAGACATTCGTTATTCATCAATGGGGGATTGGCAGTTACGCGTTGTACGCGTAAGAATGAAAAGGTCCTTAGCACAGACGCTGGTTTTACTTTGCCACAATTGGACACGTCGGCTCGTCAATAAGTCCAATTGCGCAAAAGCAATTGAGAGTGCGCAATAAATTCAGTCGggACCGGGGACAACGAGCGAGGtcctcggtgacaatgactcagacaaagAGGAAGATAGTGTGTTTGATTCTGGAAGATCATCGTATAAAGAGTCCGTGAAACGGTTTAAAACTCATTTTATGAAAAATCCCGGGAGATTTTgACGCTAAACCAATATAAAACATTAAGACTATGAGGTTACGCAAGTTTCGACTAAAGCTCTGACCTCACACACTGAGATTACAAGCGAGAACGTGCGAAAATCTTCTAAACGGCAACGGCGTGCATCTTGAACACACGTCGTCCAAAGCAGCAATCATGAAACTAAGAAAATGACAAACGGACAATGCGAGCCAAACAGTAAGAGCCACGGAGCAACAGGAGGTAAGAAAGTGTTAGAAAAAAAAAATCTGACGTTAAGACATTATAATTGAGTCAGAACGACGGAGAAAAATCATGCCTGGACAGAATTAATATTgaccagatAggtgctgTGAAAATAGAGTCCaTGAAAattaaaaaaccacggaaattcgactttattatTTGGGCTGTCGGATGTGGACTCTTAGATTTATCGGCGACTGGAACCGGTCTTATGGGAGACAATTAAAGTATGTACGCCAGCTTGTATATTTTTATGTATCCATTTATGGGGTTGGAATGCTGTCCTTATTTGGGCCCGAATGCTTCCCGATAAAAATAGTTTGTTCTCCCCTCTTACTTCTTTATAGTCATGTGAAGGGGCGGACGGTGACGTTACCCCCTTCTCTCATGCCAAGGGGCTCGTGACTGCATTTAGTTCACTGCGGGTTCTCATTTGGGCGTAATTATACACATATAAATCGTCATGGATACTTGACGATCCTTTTGTTGTCGTGGATACGCTTTTTTTTCTTCTTCCGTTTGCGGGCATACATTTTTACGACGAATTAAACTCTTTTGACCGCGGGGGGGACCATTttacacattttTGTATGGCTGAACCRGGTGAAGGGACGACAGTCAATAAGCTATTTATTACCAAGTCAATAAACCAYGTTGYTAAARCCCTTAACCGTRACGGCAGAGAYTCCTAGAAAAATATCAACTTCGGGAATATGTAATTTCGGTAATYAAAGGGACATTATAAACTAATTAGAACaYCACCGCTTATCTTACAAGCAGGGCTCCTatYYctgtYgCGtactgaatagagaacgctYtgatgcacctgttcgctgatataacgtt------------tMtttcacctCAGTACTTACCGGCCCGCCATTTCCGTCTTACCC-YCCCCTTCCCYTCCCCG-ATYA-AAAGACGTTCAAACCtYACAAACgRTATCGACGCCTCGGCCAACCGTCCTACTCTGCATTCTCTAGCTTAATagaactttagcgttGCCCGCGTTACcCCTTCATTATTACCTATCCCCGACCACCACTTAAACAAGAAATCCCGCTTACAGGTCCCAGTCGCGTCAAACCTTCCACGATTCCGACCCTCTCGACTTTCCCCTCGACGCGCCAATCGCGCCGAGATTGCATCTTGATTCCCTAGAAACTCCCTTTCGTCCACCGACTTCCCACCGCCAGTCCGTAGAATTCACCGACCTCTTGCTACATtcgatgccaccaggCCGACGTGCTCTTGTTTTCTCGGCTAGTACACGAGTGGCAAGCTTACTCGCCACGCATGTAGGAGGTCAGCTGCCGCGTGGGACCAGCCGTCCATGACCGCTTGCACCCCGTCTATCAGGTCCAGGGACGGACAGAAAACCCTAAGAGCGACTCACATTGGGCCCCGGAGGGAAGGAAGCGAAGGACTGTGTAgTGGCATGATTacRgttgcGCAGTCAtTAgctcataatacattatttTAAAAAAAAAAATGATAAAAATTATATCTTATTCTTTACTTTAATCTAAATTATAATATAATAAAAATATAATAAATTATTAATTTAATGTAAAAATAAAATATACACACAAATTCTATATCTAATTAACTAAGAATATAATTTCTTTTAAATTAATCAATATTAAAATATAAAAAAAAAATGTCGAAATTATATTACTCTTGAACATacatat
	Bembidion_salinarium                     agcccagcactgaagcccgtggtcggaaacggctactgggcaatgtagtgtttgggagaGCccgtttaacccgagtattgttagcgtgtccaagtccttcttgaaGGGGGCCACTTACCCCATAGAGGGTGCCAGGCCCGTAGTGACCGTTAGCATGTTCGGGTGGGTTTCTCCTTAGAGTCGGGTTGCTTGAGAGTGCAGCTCTAAGTGGGTGGTAAACTCCATCTAAGGCTAAATATTACCACGAGACCGATAGCGAACAAGTACCGTGAGGGAAAGTTGAAAAGAACTTTGAAGAGAGAGTTCAAGAGTACGTGAAACCGTTCAGGGGTAAACCTGAGAAACCCGAAAGTTCGAACGGGGAGATTCAATTGCTTTACCGGTAGTGGTCAATGGTGCAGTATTTGGGACGCATATGG--T-G-TGCAG-TTTCGGCTGTA-TTAT-TGTATACGCTCTGCTGTCTGTTGT-----TATTCATTATCGGAGGCATGCACTTCTCCCCTTGTAGGACGTCGCGACCCGTTGAGCA---------TCAAGCCATTTACGGTCCATGGTGGAGCCCGTA-TTTAATTT--TA-TTATATG-CGGACCCATGGTGTCCTAATGGCTGCCCGACGGTATTAGCACAGGTAATGGGTCGCCGTCGCTTAAATGCGGCGGGCGTTA-TGG-TTGTATGGCAAGTCATTGTATG--TTTAAAT-GTGGACAT-CGGACCTAGTGCCGGTTCTGCGCATACAGTACTGTTCGCCGTA-GAATCCTCTGT-CCGTCCCCG-TTACCAGTCGGCGACGATTAAGTTTTGGGTAATCTcaggaCCCGTCTTGAAACACGGaccaaggaGTCTAGCATGTGCGCGAGTCATTGGGATAAAATTCCTAAAGGCGTAATGAAAGTAAATGTTTACCTTGTGTGaacagagggaagatggGTGgcGCtttgacgctgcCCcgcactcccggggcgtcgcgcactcattgcga--agccaaattaaggtgaAAccgcgaaagGCTCATTAAATCAGTTATGGTTCCTTAGATCGTACCCACATTTACTTGGATAACTGTGGTAATTCTAGAGCTAATACATGCAAACAGAGCTCCGACCGGAGACGGAAGGAGTGCTTTTATTAGATCAAAACCAATCGGCG-TCAGTAGCGTTTCGGCGTTATTGTTCGTCGCACTTTTTGGTGACTCTGAATAACTTTTGGCTGATCGCACGGTCTTGCACCGGCGACGCATCTTTCAAATGTCTGCCTTATCAACTGTCGATGGTAGGTTCTGCGCCTACCATGGTTGTAACGGGTAACGGGGAATCAGGGTTCGATTCCGGAGAGGGAGCCTGCGAAACGGCTACCACATCCAAGGAAGGCAGCAGGCGCGCAAATTACCCACTCCCGGCACGGGGAGGTAGTGACGAAAAATAACGATACGGGACTCATCCGAGGCCCCGTAATCGGAATGAGTACACTTTAAATCCTATAACAAGGACCAATTAGAGGGCAAGTCTGGTGCCAGCAGCCGCGGTAACTCCAGCTCTAATAGCGTATATTAAAGTTGTTGCGGTTAAAAAGCTCGTAGTTGAATCTGTGTCCCGCGCTGTCGGTTTGCCGCCCGCGGTA-TTAACTGGCACGTCTCGCGGGACGTCCTGCCGGTGGATGCGTGTCCTTTGCTTACTTCCCCCATTATGCGTGTGCAACTT--GTTGTTACTGTATAGTGTGGTGGGGTTTCAAATGTGTCACCATCCGACTCAATAATCCTGTCGCGGTGCTCTTAATTGAGTGTCGAGGCGGGCCGGCACGTTTACTTTGAACAAATTAGAGTGCTCAAAGCAGGCTAAAATTTCGCCTGAATACTGTGTGCATGGAATAATGGAACAGGACCTCGGTTCTATTTTGTTGGTTTTCGGAACCCCGAGGTAATGATTAATAGGGACAGATGGGGGCATTCGTATTGCGACGTTAGAGGTGAAATTCTTGGATCGTCGCAAGACGGACAGAAGCGAAAGCATTTGCCAAAAATGTTTTCATTAATCAAGAACGAAAGTCAGAGGTTCGAAGGCGATCAGATACCGCCCTAGTTCTGACCATAAACGATGCCAGCTAGCGATCCGCCGACGTTCCTCCGATGACTCGGCGGGCAGCTTCCGGGAAACCAAAGCTTTTGGGTTCCGGGGGAAGTATGGTTGCAAAGCTGAAACTTAAAGGAATTGACGGAAGGGCACCACCAGGAGTGGAGCCTGCGGCTTAATTTGACTCAACACGGGAAACCTCACCAGGCCCGGACACCGGAAGGATTGACAGATTGAGAGCTCTTTCTTGATTCGGTGGGTGGTGGTGCATGGCCGTTCTTAGTTGGTGGTGTGAATTGTCTGGTTAATTCCGTTAACGAACGAGACTCTAGCCAGCTAAATAGGCGTTA-TT-CCGGTATCCTGAAGGCTCGTGTCTCT-CGTTTTCTGGCGTGT-TTTTTT-TGTCTTGT-ATTA-TCGTTTCG-GCgRTTTGCATGGCATT--GGAATGCG-TTCAGTGCGGGaGT-TCACGGTTTTTACTACCGGCGTACATAATAAATCTTCTTAGAGGGACAGGcGGCTTCTAGCCGCACGaGAAtGAGCAATAACAGGTCTGtAATGCCCTTAGATGTTCTGGGCCGCACGCGCGCTACAcTGAAGGAATCAGCGTGTCTTCCCTGGCCGAACGGCCCGGGTAACCCGCTGAACCTCCTTCGTGCTAGGGATTGGGGCTTGCAATTGTTCCCCATGAACGAGGAATTCCCAGTAAGCGCGAGTCATAAGCTCGCGTTGATTAAGTCCCTGCCCTTTGTACACACCGCCCGTCGCTACTAccgATTGAAtgatttagtgaggTcttcggactggtacgcggcggcgt------------------------CTAGAaTTtcagGTAGACAAATGGAGTcaTAAAGGTGGGAGTATGCATGGAGAATTGAGAGCTTCAAAGCCTAGATGTGAGAAAGTACGGTTGACCTACTCGAAGTGAGAGAGACTAAGACCACGAAACGATTTGTGTgcgcGCTTAAGAGGTAACGTGAAATTTAGATTACAAATGAAGTGTTCTCAAAATAACAATATGATACAACTTTTGACAAAGACACAAGTTACTAACGACTCTAGGCAACAATGGTTTCGAAACAATGCGCTCGTAAAGACGACTGCATCGAACACggAGATGGGGTCTCCTTGTAACAATGAACGTGCGCGATGCCGCACACAATATTTAATACTAAAGCTCTCCAGACTGatTAAGAGACAACATGTTTGgtCGGGTTACGATGGAGTCGTGATTGATGTGGCGTGGTGCTCGGATTCGAACTGGCGaaACATATGTAATAAACCgAACGTAGACGATAGAATTCGACGcTTattgaGAATTcttgagTgtatgaattaaattgaaaccgcggatatcttgcgctccagttcgacatggGAAACTAAGACGTTGAGGGCTCAGGTATGTAGAATCGGAGCAAGAGGGAAAAGCCACACGGTAGGAAAAG--GCAAGCAAATATGGAAAGATCAAGAACAGCGGCA--GACGGGCA--GGAGAAAAAACaaATAGGTTCATTAACCTTAACCGACAAACCCCAGTTAAGATTGTTATTGACCTCCCGGTTTGGAAAAACCAATTGGATGAGGACCAGGAGTTTGAAGAACAGATGGGTGAGGTGGATTATTGTGGGAGGGTaTTACAagaatgtgtgtgaagtggctgacCACCCCAAAATGGGGAGTGAACTTGgAACTGACCACGGGATAGTGTTCACCGGTCGTGGGCGTCATGAGGTACCTTAACCTGCTACGAGACATAAAGAATGACAAAGTTCACACTTAAGGCTGAGGGATTAAGGACTTTACCTTACGGATTCAAGAGTCACAAACTATGAGACATTTTTTAAGAGGGACGTTTTCAGCGCAAGCTGCGTTTGCCAGGGCGGGATTTCAAAGAACAAACTTTTGTTGTGAAGAGAGACATTCGTTATTCATCAATGGGGGATTGGCAGTTACGCGTTGTACGCGTAAGAATGAAAAGGTCCTTAGCACAGACGCTGGTTTTACTTTGCCACAATTGGACACGTCGGCTCGTCAATAAGTCCAATTGCGCAAAAGCAATTGAGAGTGCGCAATAAATTCAGTCGGGACCGGGGACAACGAGCGAGGtcctcggtgacaatgactcAGACAAAGaggaagaTAGTGTGTTTGATTCTGGAAGATCATCGTATAAAGagTCCGTGAAACGGTTTAAAACTCACTTTATGAAAAAGCCCGGGAGACTTTGACgtTAAACCAATATAAAACATTAAGATTATGAGGCTACGCAAGTTTCGACTAAAGCTCTGACCTCACACACTGAGACTACAGGGGAGAACGTGCGAAAATCTTCTAAACGGCAACGGCGTGCATCTTGAACACACGTCGTCCAAAGCAGCAATCATGAAACTAAGAAAATGACAAACGGACAATACGAGccAAACAGTAAGAGCCACGGAGCAACAggagGTAAGAAAGTGTTAGAAAAAAAAAATCTGACGCTAAGACACTATAACTGAGTATGAACGACGGAGAAAAATCATGCCTGGACAGAATTAATATTGACCCGATAGGTGCTGTGAAAATAGaGTccatgaaaattaAAAAaccacggaaat---actttattattTGGgctgtcGGATGTGGACTCTTAGATCTATCGGCGATTGGAACCGGTCTTATGGGAGACAATTAAAGTATGTACGCCAGCTTGTATATTTTTATGTATCCATTTATGGGGTTGGAATGCTGTCCTTATTTGGGCCCGAATGCTTCCCGATAAAAATAGTTTGTTTTCCCCTCTTACCTCTCTATAGTCATGTGAAGGGGCGGACGGTGACGTTACCCCCTTCTCTCATGCCAAGGGGCTCGTGATTGCATTTAGTTCACTGCGGGTTCTCATTTGGGCGTAATTATACACATATAAATCGTCACGGATACTTGACGATCCTTTTGTTGTCGTGGATACGCTTTTCTCTTTTCTTCCGTTTGCGGGCATACATCTCTACGACGAATTAAACTCTTTTGACCgCgggggggaccattttacacattttTATAtaGTTAATCCRGGTGAAGGGTGGGTAAACAATAAGTTACTTACTACTAAATCGATAAAACAAGTTaMWAAAGACCTTAACAGTAATAGCAAAGGTTTTTTTAGAAATATCAACATTAAAAATTCTTAATTTATATAATCAAAARAATTTTATAAATTTGTTGGAACACTACCTTTTTCCTTMTAGGCAGCARTTTCACTCTTGTTGTTTACTAAAAAAAAAAAGCCTCGATGCACCCGTTCActaACgtaatgttctgacttcattcttactaatCCCAGTTCTATCGAGCTTCCTAATTCTATTCTGCCT-CCACATCCCTCTCCATA-TCAT-AAAGAYGCCTGGACCTAGCATACCGCATTGATTCCCTAGCTGGCTGTGCTACTCTCCATTCTCTAGTTTAACAGgaYtWtagcgttACTCGCGTTACtCcCTCATTATTATCTATCCTCGACCACCCCTTAAACAAGAAAGCCCGCTTACAGGTCCCAGTCGCGTCAAACCTTCCGCGATTCCGATCCTCTCGACATTCCCTCCAACGCGCCAATCGCGCCGAGCTTGAATCTTGAACCTCTAGAAACCCCTTTTCGACCCCCGACCTCCTACCGTAAGCCCACAGAATTCACCGACCCATTACTACATtggctaccacCGAActgaCCTGTTCCTGTCTTCCCRGCTGACCTACCAACGGCAGCTTTACTYACTACGCATATAGGATAGGAGCTGCCGCGATAAACCAGCCCGTCCCGACCGTTCGTTCCAACCCTATCAGACCCACGGAGGGGCGGAGAACGCYGAAAGTGAGCCAcMTTGAACTCTAGAGGGAAGGAAGGAGAGGAGCGTGTAATATGATGATTGTAGCTGCGCAGCTAttagctTagaata--aaatttTGcaaAAAATTAAAATAAAATTCATATTTTACTTATTTTTATAGTTCATAATATAATGCAATTAAAATATAATAAATTATTAAACATACATAATAAAAAGTTAAGCTCTGCATATTTAAATCTAATTTACCATATATAGCATTTTTTCTGATAAAATCAATATAAAAATACAAAAGTATAAGTATTATTCTGTATTATTCGtaagtAcacatat
	Bembidion_sciakyi                        agcccagcactgaagcccgtggtcggaaacggctactgggcaatgtagtgtttaggAGAGCCCGTTTAACCCGAGTATTGTTAGCGTGTCCAAGTCCTTCTTGAAGGGGGCCACTC-GCCCATAGAGGGTGCCAGGCCCGTAGTGACCGTTAATATGTTCGGGTGGGTTTCTCCTTAGAGTCGGGTTGCTTGAGAGTGCAGCTCTAAGTGGGTGGTAAACTCCATCTAAGGCTAAATATTACCACGAGACCGATAGCGAACAAGTACCGTGAGGGAAAGTTGAAAAGAACTTTGAAGAGAGAGTTCAAGAGTACGTGAAACCGTTCAGGGGTAAACCTGAGAAACCCGAAAGTTCGAACGGGGAGATTCATTTGCTTTACCGGTGATGGACAATGGTGCAGTATTTGGGACGCATATGG--T-A-TGCAG-TTTCGGCTGTA-TTAT-TGTATACGCTCTGCTGTCTGTTGT----TAATTCATTATCGGAGGCATGCACTTCTCCCCTTGTAGGACGTCGCGACCCGTTGAGCA-------T-TAAAGCCATTTACGGCCCGTGTGGGAGCCCGGG-TATGAATT--TT-TCATATG-CGGACCCATGGTGTCCTAATGGCTGCCCGACGGTATTAGCACAGGTAGTGGGTCGCTGTCGCTTCG-CGCGGCGAGCGTTA-TGG-TTGTATGGCAAGTCACTGTATG--TTTAAAT-GCGGAAATCCGGACCTAGTGCCGGTTCTCCTCATATAGTACTGTTAGCTGTA-GAACCCTCTGA-CCGTCCCCG-TTACCAGTCGGCGACGCTTTAGTTTTGGGTAATCTCAGGACCCGTCTTGAAACACGGACCAAGGAGTCTAGCATGTGCGCGAGTCATTGGGATAAAATTCCTAAAGGCGTAATGAAAGTAAATGTTTACCTTGTGtgaacagagggaagatgggtggcGCtttgacgctgcCCcgcactcccggggcgtcgcgcactcattgcga----------------------------------------------------------------------------------------------------------------------------------------------------------------------------------------------------------------------------------------------------------------------------------------------------------------------------------------------------------------------------------------------------------------------------------------------------------------------------------------------------------------------------------------------------------------------------------------------------------------------------------------------------------------------------------------------------------------------------------------------------------------------------------------------------------------------------------------------------------------------------------------------------------------------------------------------------------------------------------------------------------------------------------------------------------------------------------------------------------------------------------------------------------------------------------------------------------------------------------------------------------------------------------------------------------------------------------------------------------------------------------------------------------------------------------------------------------------------------------------------------------------------------------------------------------------------------------------------------------------------------------------------------------------------------------------------------------------------------------------------------------------------------------------------------------------------------------------------------------------------------------------------------------------------------------------------------------------------------------------------------------------------------------------------------------------gcatggagaattgagagcttcaaagcttagatgtgagaaagtACGGTTGACCTACTAGAAGTGAgAAAGActacGACCAcGAAACGATTtGtGtgCGCGCTTAAGCGGTAACGTGAAATTTAGATTACAAATGAAGTGTTCTCAAAATAACAATATGATACATCTtYtGACAAAGACACAAGTTTCTAaYGACTTTAGGCAACAATGGTTtcgaAACAATGCGCGCGTAAAGACGACTGCATCGAACAAGGAGATGGGGTCTCCTTGTAACAATGAACGTGCGcgATGCCGCACACAATATTTAATACTAAAGCTCTCCAGACTGATTAAGAGACAACATGTTTGGTCGGGTTACGATGGAGTCGTGATTGATGTGGCGTGGTGCTCGGATTCGaatTGGCGAAACATAtGTAATAAACCGAACGTAGACGATAGAATTCGAcgCtTATTGAGAAttCttgagtgtaTgaattaaattgaaaccgcggatatcttgcgctccagttcgataTGGGAAATTAAgacGTTGAGGGCTCCGGTATGTAGAATCGGAGCAagagGGAAAAGCCACAcggaCGGAAAAG--GCAAGCAAATATGGAAAGATCAaRaacagCGGCA--GACGGGCA--GGAGAAAAAACAAATAGGTTCATTAACCTTAACCGACAAACCCCAGTCAAGACTGTTATTGACCTCCCGGTTTGGAAAAACCAACTGGATGAGGACCAGGAGTTTGAAGAACAGATGGGTGAGGTGGATTATTGTGGGCGGGtaTTACAAGAatgtgtgtgaagtggctgacCACCCCAAAATGGGGAGTGAACTTGGaaCTGACCACGGGATAGTGTTCACCGGTCGTGGGCGTCATGAGGTACCTTAACCTGCTACGAGACATAAAGAATGACAAAGTTCTCACTTAAGGCTGAGGGATTAAGGACTTTACCTTACGGATTCAAGAGTCACAAACTATGAGACATTTTTTAAGAGGGACGTTTTCAGCGCAAGCTGCGTTTGCCAGGGCGGGATTTCAAAGAACAAACTTTTGTTGTGAAGAGAGACATTCGTTATTCATCAATGGGGGATTGGCAGTTACGCGTTGTACGCGTAAGAATGAAAAGGTCCTTAGCACAGACGCTGGTTTTACTTTGCCACAATTGGACACGTCGGCTCGTCAATAAGTCCAATTGCGCAAAAGCAattgaGAGTGCGCAATAAatTCAGTCGgGACCGGGGACAACGAGCGAGG---tcggtgacaatgactcagacaAAGAGGAAGATAGTGTGTTTGATTCTGGAAGATCATCGTATAAAGAGTCCGTGAAACGGTTTAAAACTCACTTTATGAAAAATCCCGGGAGATTTTGACGCTAAACCAATATAAAACATTAAGATTATGAGGCTACGCAAGTTTCGACTAAAGCTCTGACCTCACACACTGAGACTACAAGCGAGAACGTGCGAAAATCTTCTAAACGGCAACGGCGTGCATCTTGAACACACGTCGTCCAAAGCAGCAATCATGAAACTAAGAAAATGACAAACGGACAGTGCGAGccaaacAGtAAGAGCCACGGAgcaacAGGaggtaAGAAaGtgttagaAAaaaaaaatCTGACGTtAAGACATTATaattgagtcagaacgacggagaaaaatcatgcctggacagaattaatattgacccgataggtgctgtgaaa-----------------------------------------------ttgggctgtcggatgtggACTCTTAGATTTATCGGCGATTGGAACCGGTCTTATGGGagACAAtTAAAGTATGTACGCCAGCTTGTATATTTTTATGTATCCATTTAtGGGGTTGGAATGTTGTCCTTATTTGGGcCCGAATgcTTCCCGATAAAAATAGTTTGTTCTCCCCTCTTACTTCTCtatagtCATGTGAaggGGCGGACGGTGAcGTTACCcCCTTCTCTCATGCCAAGGGGCTCGTGACTGCATTTAGTTCACTGCGGGTTCTCATCTGGGCGTAATTATACACATATAAATcgtCACGGATACTTGACGATCCTTTTGTTGTCGTGGATacGCTtCTTTCTTTTCTTCCGtcTgcgGGCATACATTTTTACGACGAaTTAAACTcttttgaccgcgggggRgaccWtcttacacatttt-----------------------aacgaYaaacaataagctatTTATTACTAAATCAAtaAAcCAGgTtRTTAAAGCCaTTAACTATGACAGCAAAGATTTTTATRgAGATATCAACtTTAGAAATTCatAATTTATATAATCAAAAGAGTCTTATGAATTTGTYAGMATACCGCCTTTAATCTAACGGACAGCGCTGTCACTCTTGTTGCGTATTGAGaMGaAAAAGCTTTGATgCACCTGTTCaCTAAtctaacgttttgacctcatttttctttcTCTTAGtATTTTCGGGCCTCTCARTGCTTTTYTGTTT-CCCCTACCTCtcYYTTA-ATTC-AAAGACGCTCGGACCCCGCAAACCACATCGACACTCCGGTCGGCCGTACCACTCTGCATTCTCTAGTTTAATAGAAttttagcgttGCCCGCGTTACCCctTCATTATTACCTATCCCCGACCACCCCTTAAACAAGAAATCCCGCTTACAGGTCCCAGTCGCGTCAAACCTTCCGCGATTCCGACCCTCCCGACATTCCCTTCGACGCGCCAATCGCACCGAGATTGAATCTTGAATCCCTAGAAACCCCCTTTCGTCCCCCGTCCTCCTACCGCCAGCCCACagAATTCACcgACcTCTTACTACAT--ggtgccactgAGCTAACGTGCTCCTGTCTTTTCGGCTAGCACACCGACGGCAGCCTTACTCACTATGCATGTAGGAGGCCAGCTATCGCGAGAAACTAGGCGCCCCCAAACGTTTGTGCCCCCTCTATCAGGTTCACGGACGGACAGGGGACcCtaaGGGCGATCcaCCtTAGAcccCagaggGRAGgAAGcgagggactgtgtaccgccatgattatggctgcgca-------------------------tacaaaaaRAAAAAATAAAATTTATATTcTATTTTTATTTTTAATTTAAATTATAATATAATAAAAACATATTAAATTATTAATACAAAGTaRaTAAatCAGAAACTCAATATATCTAAATTTAATTAATTTGAAATTTAACTTTATCTaaAAAAATCAATATTAAAATtTATARAAAAAaYaTTTAAATTACATTattcacaaacattYatat
	Bembidion_transversum                    agcccagcactgaagcccgtggtcggaaacggctacTGGGCAATGTAGtGTTTGGGAGAGCCCGTTtaacccgAGTATTGTTAGCGTGTCCAAGTCCTtcttgAAGGGGGCCA--C-GCCCATAGAGGGTGCCAGGCCCGTAGTGACCGTTAATATGTTCGGGTGGGTTTCTCCTTAGAGTCGGGTTGCTTGAGAGTGCAGCTCTAAGTGGGTGGTAAACTCCATCTAAGGCTAAATATTACCACGAGACCGATAGCGAACAAGTACCGTGAGGGAAAGTTGAAAAGAACTTTGAAGAGAGAGTTCAAGAGTACGTGAAACCGTTCAGGGGTAAACCTGAGAAACCCGAAAGTTCGAAAGGGGAGATTCAATTGCTTTACCGGTAGTGAACAATGGTGCAGTATTTGGGACGCATATGG--T-G-TGCAG-TTTCGGCTGTA-TTAC-TGTATACGCTCTGCTGTCTGTTGT----ATATTCATTATCGGAGGCATGCACTTCTCCCCTAGTAGGACGTCGCGACCCGTTGAGCA---------TTAAGCCATCTACGGCCTGTGGTGGAGCCCATG-TATGA-TT--TA-TTATATG-CGGACCCATAGTGTCCTGATGGCTGCCCGACGGTATTAGCACAGGTAGTGGGTCGCTGTCGCTTCG-CGCGGCGAGCGTTA-CGG-TTGTATGGCAAGTCACTGTATG--TT----T-GTGGAAAT-CGGACTTAGTGCCGGTTCTGCGCATATGGTACTGTTCGCTGTA-GGACCCTCTGA-CCGTCCCCG-TTACCAGTCGGCGACGCTTCAGTTTTGGGTAATCTCAGGACCCGTCTTGAAACACGGACCAAGGAGTCTAGCATGTGCGCGAGTCATTGGGATAAAATTCctaaaGgcgtaatgaaagtaaaTGTttacctTgtgtgaacagagGGAAgatgggtggcgcattgacgctgccCcgcactcccggGgcgtcgcgcactcattgcga--------------------------------------------------------------------------------------------------------------------------------------------------------------------------------------------------------------------------------------------------------------------------------------------------------------------------------------------------------------------------------------------------------------------------------------------------------------------------------------------------------------------------------------------------------------------------------------------------------------------------------------------------------------------------------------------------------------------------------------------------------------------------------------------------------------------------------------------------------------------------------------------------------------------------------------------------------------------------------------------------------------------------------------------------------------------------------------------------------------------------------------------------------------------------------------------------------------------------------------------------------------------------------------------------------------------------------------------------------------------------------------------------------------------------------------------------------------------------------------------------------------------------------------------------------------------------------------------------------------------------------------------------------------------------------------------------------------------------------------------------------------------------------------------------------------------------------------------------------------------------------------------------------------------------------------------------------------------------------------------------------------------ttagaatttccggtagacaaatggagtcataaaggtgggaGTATGcatGGAgaattgagagctTCAAAGCTTAGATGTGAGAAAGTACGGTTGACCTACTCGAAGTGAGAAAGACTAAGACCACGAAACGATTTGTGtgCGCGCTTAATCGGTAACGTGAAATTTAGATTACAAATGAAGTGTTTTCAAAATAACAATATGATACAACTTTTGAAAAAGACACAAGTTACTAATGACTTTAAGCAACAATGGTTTCGAAACAATGCGCGcgTAAAGACGACTGCATCGAACAAGGAGATGGGGTCTCCTTGTAACAATGAACGTGCGCGATGCCGCACACAATATTTAATACTAAAGCTCTCCagACTGATTAAGAGACAACATGTTTGGTCGGGTTACGATGGAGTCGTGATTGATGTGGCGTGGTGCTCGGATTCGAACTGGCGAAACATATGTAATAAACCGAACGTAGACGATAGAATTCGACGTTTattgaGAATTcttgaGTGTatgaattaaattgaaaccgcggatatcttgcgctccagttcgacatgggaaattaagacgttgagggcTCAGGTATGTaGAATCGGAGCAAGAGGGAAAAGCCACACGGAAGGAAAAG--GCAAGCAAATATGGAAAGATCAAGAACAGCGGCA--GACGGGCA--GGAGAAAAAACAAATAGGTTCATTAACCTTAACCGACAAACCCCAGTTAAgactGTTatTGACCTCCCGGTTTGGAAAAACCAATTGGATGAGGACCAGGAGTTTGAAGAACAGATGGGTGAGGTGGATTATTGTGGgagggtATTACAAGAatgtgtGTGAAGTGGCTGac-----------GGGGAGTGAACTTGgaaCtgaCcacGGGATAGTGTTCACCGGTCGTGGGCGTCATGAGGTACCTTAACCTGCTacgAGACATAAAGAATGACAAAGTTCACACTTAAGGCTGAGGGATTAAGGACTTTACCTTACGGATTCAAGAGTCACAAACTATGAGACATTTTTTAAGAGGGACGTTTTCAGCGCAAGCTGCGTTTGCCAGGGCGGGATTTCAAAGAACAAACTTTTGTTGTGAAGAGAGACATTCGTTATTCATCAATGGGGGATTGGCAGTTACGCGTTGTACGCGTAAGAATGAAAAGGTCCTTAGCACAGACGCTGGTTTTACTTTGCCACAATTGGACACGTCGGCTCGTCAATAAGTCCAATTGCGCAAAAGCaattGAGAgtgcGGAATAAaTTCAGTCGGGACCGGGGACAACGA--------------------------------------------------------------------------------------------------------------------------------------------------------------------------------------------------------------------------------------------------------------------------------------------------------------------------------------------------------------------------------------------------------------------------------------------------------------------------------------------------------------------------------------------------------------------------------------------------------------------------------------------------------------------------------------------------------------------------------------------------------------------------------------------------------------------------------------------------------------------------------------------------------------------------------------------------------------------------tatataattgatccagatWRaTGRtAgaYaRaCAATAAGTTATTTACTATTGAATCAATTAAACATGTTRATAAAACTTTTAACAGTAATAGCAAAGGCTTTTAAAGAGATATCAACATTAGAAATTCGTAATGTWTATAAGCAAAAAAATAGTGTGAATTGATTAGAAAACCACCTTTTATYTTACAGAYAGCACTTTTACTCTTGTTGCATATTGAAAAAAAAATGCCTTGATGCACCTGTTTActaACataAcgtcttgactttattcttatcgatcttaRttctKtCGGGcCTCTTAATTCTTTTCTACCT-CTCTTCCTTCCTTTAAA-ATTT-AAAGATGCCCAGACTTAGCAGACCGYaTYGATACCCTAGCTGGCCGTGCCACTCTCCATTCTCTAGTTtaaTAGGactTTAGCGTT------GTTACTCcttcatTATTACCTATCCTCGACCACCCCttAAACAAGAAATCCCGTTTACAGGTCCCAGTCGCGTCAAACCTTCCGCGATTCCGACCCTCTCGACATTCCCTTCAACGCGCCAATCGCGCCGAGCTTGAAACTTGAACCCCTAGAAACCCCCTTTCGTCCCCCGAATTCCTACCGACAGTCCGtagAAttCACCGACcTCTTACTA---------------------------------------------------------------------------------------------------------------------------------------------------------------------------------------------------------------------------------------------------------------------------------------------------------------------------------------------------------------------------------------------------------------------------------------------------------------------------------------
	Bembidion_versicolor                     agcccagcactgaagcccgtggtcggagacggctactgggcaatgtagtGTTTGggagagcccgtttaacccgagtatcgttagcgtgtccaagtccttcttgaaGGGGGCCACTC-GCCCATAGAGGGTGCCAGGCCCGTAGTGACCGTTAATGTGTTCGGGTGGGTTTCTCCTTAGAGTCGGGTTGCTTGAGAGTGCAGCTCTAAGTGGGTGGTAAACTCCATCTAAGGCTAAATATTACCACGAGACCGATAGCGAACAAGTACCGTGAGGGAAAGTTGAAAAGAACTTTGAAGAGAGAGTTCAAGAGTACGTGAAACCGTTCAGGGGTAAACCTGAGAAACCCGAAAGGTCGAAAGGGGAGATTCAATTGCTTTACCGGTGGTGATCAATGGTGCAGTATTTGGGACGCATATGG--T-G-TGCAG-TTTCGGCTGTA-TTAT-TGTATACGCTCTGCTGTCTGTTGT----GTATTCATTGTCGGAGGCATGCACTTCTCCCCTAGTAGGACGTCGCGACCCGTTGAGCA-------T-TTATGCCATCTACGGCCCGTGGTGGAGCCCGTG-TATGA-TT--TA-TTATATG-CGGACCCATGGTGTCCTGATGGCTGCCCGACGGTATTAGCACAGGTATTGGGTCGCTGTCGCTTCG-CGCGGCGAGCGTTATTGG-TTGCATGGCAAGTCACTGTATG--TTTAAAT-GTGGAAAT-CGGACTTAGTGCCGGTTCTGCGCATATGGTACTGTTCGCTGTG-GAACCCTCTGA-CCGTCCCCG-TTACCAGTCGGCGACGCTTCAGTTTTGGGTAATCTCAggaCCCGTCTTGAAACACGGACCAAGGAGTCTAGCATGTGCGCGAGTCATTGGGATAAAATTCCtaaaGGcGTAATGAAAGTAAATGTTTACCTTGTGTgaacagagggaagatgggtggcgcattgacgctgccccgcactcccggggcgtcgcgcactcattgcga-------------------------------------aatcagttatggttccttagAtcgtaCCCACATTTACtTGGATAACTGTGGTAATTCTAGAGCTAATACATGCAAACAGAGCTCCGACCGGAGACGGAAGGAGTGCTTTTATTAGATCAAAACCAATCGGCG-TCAGTAGCGTTTCGGCGTTACTGTTCGTCGCACTTTTTGGTGACTCTGAATAACTTTTGGCTGATCGCACGGTCTTGAACCGGCGACRCATCTTTcAAATGTCTGCCTTATCAACTGTCGATGgTAGGTTCTGCGCCTACCATGGTTGTAACGGGTAACGGGGAATCAGGGTTCgATTCCgGAGAGGGAGCCTGAGAAACgGCTACCACATCCAaGGAAGGCAGCAGGCGCGCAAATTACCCACTCCCGGCAcGGGGagGTAGTGACGAAAAATAACGATaCGgGACTCaTCcGaGGCCCcgTAaTCGgAAtGAGTaCACTTTAAaTCcTTTAaCAaGGACCAaTTaGaGGgCAagTctGGTgCCagCCGCcGCGGTAAcTCCAGcTcTAaTaGcGTAtATTAAaGTTgTTGcGGTTAAAAAgCtCgTAgTTgAATCtGTGTTCCgCGCtGTcggTTCAcCgCCCGCGGTGTTTaAcTGGCACGTCTCGCGGAAcGTCCTGCCGGTGGATGCGTGTCCTTTGTTTACTT-CCCCATCGTGCGTGTGCAACTT--GTTGTTACTGCATGGTGTGGTGGGGTTTCAATTGTGGCACCaTCcgACTCAAtAAtCCtGTcgCGGTGCTCTTAAtTGAGTGTCgAGGCGGGCCGGCACGTTTACTTTGAACAAATTagAGTGCtCaAAGCAGGCTAAAATTTCGCCTGAATACTGTGTGCATGGAATAATGGAACAGGACCTCGGTTCTATTTTGTTGGTTTTCGGAAcccCGAGGTAATGATTAATAGGGACAGATGGGGGCATTCGTATTGCGACGTTAGAGGTGAAATTCTTGGATCGTCGCAGGACGGACAgAAGCGAAAGCATTTGCCAAAGATGTTTTCATTAATCAAGAACGAAAGTCAGAGGCcCGAAGGCGATcAGATACCGCCCTAGTTCTGACCATAAACGATGCCAGCTAGCGATCCGCCGACGTTCCTCCGATGACTCGGcGGGCAGCTTCCGGGAAACCAAAGCTTTTGGGTTCCGGGGGAAGTATGGTTGCAAAGCTGAAACTTAAAGGAATTGACGGAAGGGCACCACCAGGAGTGGAGCCTGCGGCTTAATTTGACTCAACACGGGAAACCTCACCAGGCCCGGACACCGGAAGGATTGACAGATTGAGAGCTCTTTCTTGATTCGGTGGGTGGTGGTGCATGGCCGTTCTTAGTTGGTGGTGTGAATTGTCTGGTTAATTCCGTTAACGAAcgaGACTCTAGCCAGCTAAATAGGCGTTA-TT-CCGGTATCCTgAAGGCTCGTGTCTCT-CGTTTTCTGGCGTAT-CTTG---TGTTATGC-ATTA-CCgtctag-gCGGTTTGtatggcATT--TGGGTGCG-TTCAgtGCGGGAGT-TCACGGTTTTTACTACCGGCGTaCATAATAaATCtTCtTAGAGGGACAGGCGGCTTCTAGCCGCACGaGAATGAGCAATAACAGGTCTGTAATGCCCTTAGATgttctggGCCGCACGCGCGCTACACTGAAGGAATCAGcGTGTCTTCCCTGGCCGAGCGGCCCGGGTAACCCGCTGAACCTCCTTCGTGCTAGGGATTGGGGCTTGCAATTGTTCCCCATGAACGAGGAATTCCCAGTAAGCGCGAGTCATAAGCTcgCGTTGATTAAGTCCCTGCCCTTTGTACAcac--------------------------------------------------------------------------------------CTaGAATTTCCggtagacAAATGGAGTCATAAAGGTGGGAGTATGCATGgaGAATTGAGAGCTTCAAAGCCTAGATGTGAGAAAGTACGGTTgACCTACTCAAAGTGAGACAGACTACGACCACGAAACGATTTGTGTGCGCGCTTAAGAGGTAACGTGAAATTTAGATTACAAATGAAATGTTTTCAAAATAACAATATGATACAACTTTTGAAAAAGACACAAGTTACTAACGAYtCTAAGCAACAATGGTTTCGAAACAATGCGCTCGTAAAGACGACTGCATCGAACAAGGAGACGGGGTCTCCTTGTAACAATGAACGTGCGCGATGCCGCACACAATATTTAaYACTAAAGCTCTCCaGAMTGATTAAGAGACAACATGTTTGGTCGGGTTACGATGGAGTCGTGATTGATGTGGCGTGGTGCtcggatTCGAACTggcgAaACATATGTAAtAaaCCgaaCGTAGACGaTAGAATTCgacgCttattgagaATtcttgagtgtatgaattaaa--------------------cgctccagttcgacatgggaaACTAAGAcgttgaggGCTCAGGTATGTAgaATCGgaGCAAGAGGGAAAagccACACGGaaGGAAAAG--GCAAGCAAATATGGAAAGATCAAGAACAGCGgca--GACGGGCA--ggagAAAAAACAAATAGGTTCATTAACCTTAACCGACAAACCCCAGTTAAGATTGTTATTGACCTCCCGGTTTGGAAAAACCAATTGGATGAGGACCAGgaGTTTGAAGAACAGATGGGTGAGGTGGATTATTGTGGGagggTAttacaagaatgtgtgtgacgtggctgacCACCCCAAAATGGGGAGTGAACTTGGAACTGaCcAcGGGATAGTGTTCACCGGTCGTGGGCGTCATGAGGTACCTTAACCTGCTacgAGACATAAAGAATGACAAAGTTCACACTTAAGGCTGAGGGATTAAGGACTTTACCTTACGGATTCAAGAGTCACAAACTATGAGACATTTTTTAAGAGGGACGTTTTCAGCGCAAGCTGCGTTTGCCAGGGCGGGATTTCAAAGAACAAACTTTTGTTGTGAAGAGAGACATTCGTTATTCATCAATGGGGGATTGGCAGTTACGCGTTGTACGCGTAAGAATGAAAAGGTCCTTAGCACAGACGCTGGTTTTACTTtGCCACAATTGGACACGTCGGCTCGTCAATAAGTCCAATTGCGCAAAAGCAATtGAGAGTgCGCAATAAATTCAGTCGggaccGGGGACAACGAGCGAGGTCCTCGGTGACAATGACTCAGACAAAGAGGAAGATAGTGTGTTTGATTCTGGAAGATCATCGTATAAAGAGTCCGTGAAACGGTTTAAAATTCACTTTATGAAAAATCCCGGGAGATTTTGACGTTAAACCAATATAAAACATTAAGATTATGAGGTTACGCAAGTTTCGACTAAAGCTCTGACCTCACACAYTGAGATTACAAGCGAGAACGTGCGAAAATYTTCTAAACGGCAACGGCGTGCATCTTGAACACACGTCGTCCAATCCAGCAATCATGAAACTAAGAAAATGACAAACGGACAATGCGAGCCAAACAGTAAGAGCCAAAGAGCAACAGGAGGTAAGAAAGTGTTAGAAAAAAAAAATCTGACGTTAAGACATTATAATTGAGTCAGAACGACGGAGAAAAAGCATGCCTGGACAGAATTAATATTGACCCGATAGGTGCTGTGAAAATAgaGTCCatgaaaattaaaaAaccacgga------acTTTATTATttgggctgtcggatgTGGACTCCTAGATTTATCGGCGATTGGAACCGGTCTTATGGGAGACAATTAAAGTATGTACGCCAGCTTGTATATTTTTATGTATCCATTTATGGGGTTGGAATGTTGTCCTTATTTGGGCCCGAATGCTTCCCGATAAAAATAGTTTGTTTTCCCCTCTTACTTCTTTATAGTCATGTGAAGGGGCGGACGGTGACGTTACCCCCTTCTCTCATGCCAAGGGGCTCGTGACTGCATTTAGTTCACTGCGGGTTCTCATCTGGGCGTAATTATACACATATAAATCGTCATGGATACTTGACGATCCTTTTGTTGTCGTGGATACGCTTTTCTTTTTTCTTCCGTTTGCGGGCATACATCTTTACGACGAATTAAACTCTTTTGACCGCGGGGGGGACCATTTTACACATTTTTaTATAacYGATCCAGGTGAATGGTRGATGAACAATAAGTTAYTTACTACTAAATCAATGAAACATGTTAATAAAGCCATTAATAATAATAGCAAAGGTtTTTAAAGAGATATCAACGtGRAAAATTCGTAATTTATATAATCAAAARAATAGTATGAATTTATTAGAAAACCACCTCTTACCTAACAGACAGCaCTTTCACTTTTATTGtATATtgaAAAaaagGTGCTtcGaTGCAcCTGttcactaaCataacgtttt----------tttttgatccCGGttcYtTCGAGCYTCYTAATTCYWTTCYGCCT-CTCCCTACTCTTCCaWA-ACCt-YAAGGCGCTCAGACTTAGCAAACCGTATTGATACCCTAGCTGGCCGTGCYACTCTCCATTCTCTAGTTTaATaggactatagcgttGCTCGCGTTACtCCCCcATTATTACCTATCCTCGACCACCCCttAAACAAGAAATCCCGTTTACAGGTCCCAGTCGCGCCAAACCTTCCGCGATTCCGACCCTCTCGACATTCCCTTCAACGCGCCAATCGCGCCGAGTTTGAATCCTGATTCTCTAGAACCCCCCTTTCGACCCCCGACCTCCTACCGCCAGCCCACAgAATTCACCGACctcTTACTATATTACCTGTTACTAGATTAGTTAGTTCCTGTCTTCCCACGTAACCTATAAWCGGTAGGTTTACTTACTACGCATGCAAGAMAAGAGCTGCCAGGATAAAGTAAYYKTCCCTAACRGTCCATTCCTTATCTAGCTAACCCACGGAARAACAGAGAACCCTAAGWRCCGGTCACCTTAAACCCTAGAGGGGAGGAGGTGAGGGACTGTGTAGCGCTATGACTGTGGCTGCGCAGCTATtagcttagaat---AaACTTtaaacaaAATAAAAATAAAAATGGAATATCATTTATAACTTTAATTTAAAATATAACATAATAAGAAAGTATTTAATTAACAAAATAATATAAATAGAAGTTAAACTCTGATATTCCAAATCCAATTAACTAAACATTGAACTCTATTTAAATAAATCAATATAATAATGTAATAAAAACACATTAATATTATATTCCTCGAAAACATACATAC
	Bembidion_vile                           agcccagcactgaagcccgtggtcggaaacggctactGGGCAATGTAGtGTTTGGGAGAGCCCGTTTAACCCGAGTATTGTTAGCGTGTCCAAGtccttcTTGAAGGGGGCCA--C-GCCCATAGAGGGTGCCAGGCCCGTAGTGACCGTTAATATGTTCGGGTGGGTTTCTCCTTAGAGTCGGGTTGCTTGAGAGTGCAGCTCTAAGTGGGTGGTAAACTCCATCTAAGGCTAAATATTACCACGAGACCGATAGCGAACAAGTACCGTGAGGGAAAGTTGAAAAGAACTTTGAAGAGAGAGTTCAAGAGTACGTGAAACCGTTCAGGGGTAAACCTGAGAAACCCGAAAGTTCGAAAGGGGAGATTCAATTGCTTTACCGGTGGTGAACAATGGTGCAGTATTTGGGACGCATATAG--T-G-TGCAG-TTTCGGCTGTATTTAT-TGTATACGCTCTGCTGTCTATTGT----ATATTTATTGTCGGAGGCATGCACTTCTCCCCTAGTAGGACGTCGCGACCCGTTGAGTA---------TTAAGCCATCTACGGCCTGTGGTGGAGCCCGTG-TATAA-TT--TT-TTATATG-CGGACCCATGGTGTTCTGATGGCTGCCCGACGGTATTAGCACAGGTAGTGGGTCGCTGTCGCTTCG-CGCGGCGAGCGTTA-CGG-TTGTATGGCAAGTCACTGTATG--TT----T-GTGGAAAT-CGGACTTAGTGCCGGTTCTGCGCATATGGTACTGTTCGCTGTA-GAACCCTCTGA-CCGTCCCCG-TTACCAGTCGGCGACGCTTCAGTTTTGGGTAATCTCAGGACCCGTCTTGAAACACGGACCAAGGAGTCTAGCATGTGCGCGAGTCATTGGGataaaATTCCTAAAGGCGTAATGAAAGTAAATGTTTACCTTGTGTGAacagaGGGAagatgggtggtgcattgacgctgccCcgcactcccggggcgtcgcgcactcattgcga--agccaaattaaggtgAAACcgcgAAAGGCTCATTAAATCAGTTATGGTTCCTTAGATCGTACCCACATTTACTTGGATAACTGTGGTAATTCTAGAGCTAATACATGCAAACAGAGCTCCGACCGGAGACGGAAGGAGTGCTTTTATTAGATCAAAACCAATCGGCG-TCAGTAGCGTTAAGGCGTTATTGTTCGTCGCACTTTTTGGTGACTCTGAATAACTTTTGGCTGATCGCACGGTCTTGAACCGGCGACGCATCTTTCAAATGTCTGCCTTATCAACTGTCGATGGTAGGTTCTGCGCCTACCATGGTTGTAACGGGTAACGGGGAATCAGGGTTCGATTCCGGAGAGGGAGCCTGAGAAACGGCTACCACATCCAAGGAAGGCAGCAGGCGCGCAAATTACCCACTCCCGGCACGGGGAGGTAGTGACGAAAAATAACGATACGGGACTCATCCGAGGCCCCGTAATCGGAATGAGTACACTTTAAATCCTTTAACAAGGACCAATTAGAGGGCAAGTCTGGTGCCAGCCGCCGCGGTAACTCCAGCTCTAATAGCGTATATTAAAGTTGTTGCGGTTAAAAAGCTCGTAGTTGAATCTGTGTTCCGCGCTGTCGGTTCACCGCCCGCGGTGTTTAACTGGCACGTCTCGCGGAACGTCCTGCCGGTGGATGCGTGTTCTTTGTTTACTT-CCCCATTGTGCGTGTGCAACTT--GTTGTTACTGCATGATGTGGTGGGGTTTCAAATGTGGCACCATCCGACTCAATAATCCTGTCGCGGTGCTCTTAATTGAGTGTCGAGGCGGGCCGGCACGTTTACTTTGAACAAATTAGAGTGCTCAAAGCAGGCTAAAATTTCGCCTGAATACTGTGTGCATGGAATAATGGAACAGGACCTCGGTTCTATTTTGTTGGTTTTCGGAACCCCGAGGTAATGATTAATAGGGACAGATGGGGGCATTCGTATTGCGACGTTAGAGGTGAAATTCTTGGATCGTCGCAAGACGGACAGAAGCGAAAGCATTTGCCAAAAATGTTTTCATTAATCAAGAACGAAAGTCAGAGGTTCGAAGGCGATCAGATACCGCCCTAGTTCTGACCATAAACGATGCCAGCTAGCGATCCGCCGACGTTCCTCCGATGACTCGGCGGGCAGCTTCCGGGAAACCAAAGCTTTTGGGTTCCGGGGGAAGTATGGTTGCAAAGCTGAAACTTAAAGGAATTGACGGAAGGGCACCACCAGGAGTGGAGCCTGCGGCTTAATTTGACTCAACACGGGAAACCTCACCAGGCCCGGACACCGGAAGGATTGACAGATTGAGAGCTCTTTCTTGATTCGGTGGGTGGTGGTGCATGGCCGTTCTTAGTTGGTGGTGTGAATTGTCTGGTTAATTCCGTTAACGAACGAGACTCTAGCCAGCTAAATAGGCGTTA-TT-CCGGTATCCTGAAGGCTCGTGTCTCT-CGTTTTCTGGCGTGT-CTTTTT-TGTTATGT-ATTA-TCGTCTAG-GCGGTTTGCATGGCATT--GGGATGCG-TTCAGTGCGGGAGT-TCACGGTTTTTACTACCGGCGTACATAATAAATCTTCTTAGAGGGACAGGCGGCTTCTAGCCGCACGAGAATGAGCAATAACAGGTCTGTAATGCCCTTAGATgTTCTGGGCCGCACGCGCGCTACACTGAAGGAATCAGCGTGTCTTCCCTGGCCGAGCGGCCCGGGTAACCCGCTGAACCTCCTTCGTGCTAGGGATTGGGGCTTGCAATTGTTCCCCATGAACGAGGAATTCCCAGTAAGCGCGAGTCATAAGCTCGCGTTGATTAAGTCCCTGCCCTTTGTACACACCGCCCGTCGCTACTACCGATtGAAtGATttAGTGAGGTCTtcggactggtacgcggcggcgtttcgacgt-tgccgatgtcgctggtTAGAATTTCCGGTAGACAAATGGAGTCATAAAGGTGGGAGTATGCATGGAGAATTGAGAGCTTCAAAGCTTAGATGTGAGAAAGTACGGTTGACCTACTCGAAGTGAGAGAGACTACGACCACGAAACGATTTGTGTGCGCGCtTAAGAGGTAACGTGAAATTTAGATTACAAATGAAGTGTTTTCAAAATAACAATATGATACAACTTTTGAAAAAGACACAAGTTACTAACGACTTTAAGCAACAATGGTTTCGAAACAATGCGCGCGTAAAGACGACTGCATCgaaCAAGgagatggGgtCTCCTTgtaaCAATgaaCgtgcGcgatGCCGCACACAATATTTAATACTAAAGCTCTCCagacTGATTAAgagacaAcatGTTtggTcgggTTAcgATGGAGTCGTgattgATGTGgcgtggtgctcggattcgaactggcgaaacatatGTaataaaccgaacgtagacgatagaattcgacgtttattgagaattcttgagtgtatgaattaaattgaaaccgcggatatcttgcgctccagttcgacATGGGAAATTAAGACGTTGAGGGCTCAGGTATGTAGAATCGGAGCAAGAGGGAAAAGCCACACGGAAGGAAAAG--GCAAGCAAATATGGAAAGATCAAGAACAGCGGCA--GACGGGCA--GGAGAAAAAACAAATAGGTTCATTAACCTTAACCGACAAACCCCAGTTAAGATTGTTATTGACCTCCCGGTTTGGAAAAACCAATTGGATGAGGACCAGGAGTTTGAAGAACAGATGGGTGAGGTGGATTATTGTGGGAGGGTATTACAAGAATGTgtgtgaagtggctgacCACCCCAAAATGGGGAGTGAACTTGGAACTGACCACGGGATAGTGTTCACCGGTCGTGGGCGTCATGAGGTACCTTAACCTGCTACGAGACATAAAGAATGACAAAGTTCACACTTAAGGCTGAGGGATTAAGGACTTTACCTTACGGATTCAAGAGTCACAAACTATGAGACATTTTTTAAGAGGGACGTTTTCAGCGCAAGCTGCGTTTGCCAGGGCGGGATTTCAAAGAACAAACTTTTGTTGTGAAGAGAGACATTCGTTATTCATCAATGGGGGATTGGCAGTTACGCGTTGTACGCGTAAGAATGAAAAGGTCCTTAGCACAGACGCTGGTTTTACTTTGCCACAATTGGACACGTCGGCTCGTCAATAAGTCCAATTGCGCAAAAGCAAttGAGAgtgCGGaataaatTcagtCGGgaccGGG--------------tcttcggtgacaatgattcagacaaagaggaagatagtgTGTTTGATTCTGGAAGATCATCGTATAAAGAGTCCGTGAAACGGTTTAAAACTCATTTTATGAAAAATCCCGGGAGATTTTGACGCTAAACCAATATAAAACATTAAGATTATGAGGTTACGCAAGTTTCGACTAAAGCTCTGACCTCACACACTGAGATTACAAGGGAGAACGTGCGAAAATCTTCTAAACGGCAACGGCGTGCATCTTGAACACACGTCGTCCAATCCAGCAATCATGAAACTAAGAAAATGACAAACGGACAATGCGAGCCAAACAGTAAGAGCCACGGAGCAACAGGAGGTAAGAAAGTGTTAGAAAAAAAAAATCTGACGTTAAGACATTATAATTGAGTCAGAACGACGGAGAAAAATCATGCCTGGACAGAATTAATATTGacccgatagGTGCTGTGaaaataGaGTcCatgaaaattaAAAAaccacggaaattcg------------gggctgtcggatgtGGACTCTTAGATTTATCGGCGATTGGAAccggTCTTATGGGAGACAATTAAAgtatGTACGCCAGcttgtATATTTtTATGTATCCATTTATGGGGTTGGAATGTTGTCCTTATTTGGGCCCGAATGCTTCCCGATAAAAATAGTTTGTTCTCCCCTCTTACTTCTTTATAgTCATGTgAAGGGGCGGACGGTGACGTTaccccCTTCTCTCATGCCAAGGGgCTCGTGactGCATTTaGTTCACTGCGGGTTCTCATTTGGGCGTAATTATACACATATAAATCgTCAAGGATACTTgacgATCCTTTTGTTGTCGTGgataCGCTTTTTTTTTTTCTTCCGTTTGCGGGCATacaTCTTTACGacGAATTAAACTCTTTTGACCGCGGGGGGGACCATCTTACACATTTTCATATAGTTAATCCAGATAAATGGTGGATAAATAATAAGCTATTTATTATTAAATCAATTAAACATGTTGATTaAGCTATTAACAGTAATAGTAAAGTCTTTTAAAGAGATATCAACGTTAGAAATTCATAATCTTTATAATCAaATGaataGTATgaAttGattaGAAAACCACCTTTTATctTACAaacagTatttTTaCTCTtgtTGTatattaaagaaaaaatGcctcaatgcatccgttcactaatataacgttttgacttcatttttatcgATCTTAGTTCTTTCGAGCTTCCTAATTCTTCTCTGCCT-TTCTTTCTTTTTTTAAA-ATTT-AAAGGTGCCCAGACTTAGTATACCGCATTGATACCCTAGCTGGCCGTGCCACTCTCCATTCTCTAGTTTAATAGGACtttagcgttACTCGCGTTACTCCTTCATTATTACCTATCCCCGACCACCCCTTAAACAAGAAATCCCGCTTACAGGTCCCAGTCGCGTCAAACCTTCCGCGATTCCGACCCTCTCGACATTCCCTTCAACGcGCCAATCGCGcCGAGTTTGAATCTTGAACCCTTAGAAACCCCCTTTCGTCCCCCGAATTCCTACCGCCAGTCCACAgAAtTcacCgacCtcTT-------tggctaccaacgaaccagcgTGTTTCTGTCATCCCGGCTAACCTATCAACGGTAAGCTTACTCATCACGCATACAAGGTAAGAGCTGTCAGGATAAACTAAACCCTCTGGACCGTTGGTTCCCAATCTATCAGACTCGAGGACAGACAGATAACCCTGAGGGTGATCCACTTTAAGCTCTAGAGGGATGGAAGTGAGGGGCTCTGTACTGTTATGATTGtggttGCGcagcTAttagctTagaataca-------gtattaGTAAAATATTCAATCtaAATATCATTTtcATTTttAATTTAAAATATAATATAATTAGAACTTACTTAATTGCTAAGCTAAAGTAAAAGCAACTTCAACTcgaTATTCCTAAaTGtGATTAATCATATATATTACTTCTTTTAAAATGAtcAAAATGACAatATAAAAAAATTAGATctATAAtACATCATTCGAAGGCTTTTATAT
	Bembidion_agonoides                      AGCCCAGCActgaagCccgtggtcgGGAACGGCTACTGGGCAATGTAGTGTTTGGGAGAGCCCGTTTAACCCGagTATTATTAGCGTGTCCAAGTCCTTCTTGAAGGGGGCCACTC-GCCCATAGTGGGTGCCAGGCCCGTAGTGACCGTTAGTATGTTCGGGTGGGTTTCTCCTTAGAGTCGGGTTGCTTGAGAGTGCAGCTCTAAGTGGGTGGTAAACTCCATCTAAGGCTAAATATTACCACGAGACCGATAGCGAACAAGTACCGTGAGGGAAAGTTGAAAAGAACTTTGAAGAGAGAGTTCAAGAGTACGTGAAACCGTTCAGGGGTAAACCTGACAAACCCGAAAGGTCGAACGGGGAGATTCAATTGCTTTACCGGTGGTGATCAATAGTGCAGTATTTGGGACGCATATGG--T-A-TGCAGTTTTTTACTGTA-TTTC-TATATACGCTCTGCTGTCTGTTGT-----TATTCATTGTCGGAGGCATGCACTTCTCCCCTTGTAGGACGTCGCGATCCGTTGAGCA---------CATGGCCATCTACGGCCCATGGTGGAGCCCGTT-TATAA-TT--TA-TTATAAG-CGGACCCATGGTGTCCTGATGGCTGCCCGACGGTATTGGCACTGGTAATGGGTCGCTGTCGCCTCG-TGCGGCAGGCGTTATTGG-TTGTATGGCAAGTCACTATGTGTTTTTAAAT-GTGGAAAT-CGGATTTTGTGCCGGTTCTACGCATATAGTACTGTTCGCTGTATTGACCCTCTGG-CCGTCCCCG-TTACAAGTCGGCGACGCTTCAGATTTGGGTAATCTCAGGACCCGTCTTGAAACACGGACCAAGGAGTCTAGCATGTGCGCGAGTCATTGGGATGATTCTccTaaaGGCGCAATGAAAGTAAATGTTTaCCTTGTGTGAACAGAGGGAAGATGGGTGGCGCTTTGACGCTgCCCCGCACTCCCGGGGCGTCGCGCActcaTTGCGA--agccAAAAtaaggTGAAACCGCGAAAGGCTCATTAAATCAGTTATGGTTCCTTAGATCGTACCCACATTTACTTGGATAACTGTGGTAATTCTAGAGCTAATACATGCAAACAGAGCTCCGACCGGAGACGGAAGGAGTGCTTTTATTAGATCAAAACCAATCGGCT-TCAGTATCGTTTACGCGTTACTGTTCGTCGCACTTTTTGGTGACTCTGAATAACTTTTGGCTGATCGCACGGTCTTGCACCGGCGACGCATCTTTCAAATGTCTGCCTTATCAACTGTCGATGGTAGGTTCTGCGCCTACCATGGTTGTAACGGGTAACGGGGAATCAGGGTTCGATTCCGGAGAGGGAGCCTGAGAAACGGCTACCACATCCAAGGAAGGCAGCAGGCGCGCAAATTACCCACTCCCGGCACGGGGAGGTAGTGACGAAAAATAACGATACGGGACTCATCCGAGGCCCCGTAATCGGAATGAGTACACTTTAAATCCTTTAACAAGGACCCATTAGAGGGCAAGTCTGGTGCCAGCCGCCGCGGTAACTCCAGCTCTAATAGCGTATATTAAAGTTGTTGCGGTTAAAAAGCTCGTAGTTGAATCTGTGTTCCGCGCTGTCGGTTCACCGCCCGCGGTGTTTAACTGGCACGTC-CGCGGAACGTCCTGCCGGTGGATGCTTGTCCTTTGTTCACTT-CCCCATTATGCGTGTGCAACTT--GTTGTTACTGTATAGTGTGGTGGGGTATCAAACGTGATAACATCCGACTCAATAATCCTGTCGCGGTGCTCTTAATTGAGTGTCGAGGCGGGCCGGCACGTTTACTTTGAACAAATTAGAGTGCTCAAAGCAGGCTAAAATTTCGCCTGAATACTGTGTGCATGGAATAATGGAACAGGACCTCGGTTCTATTTTGTTGGTTTTCGGAACCCCGAGGTAATGATTAATAGGGACAGATGGGGGCATTCGTATTGCGACGTTAGAGGTGAAATTCTTGGATCGTCGCAAGACGGACAGAAGCGAAAGCATTTGCCAAAAATGTTTTCATTAATCAAGAACGAAAGTCAGATGATCGAAGGCGATCAGATACCGCCCTAGTTCTGACCATAAACGATGCCAGCTAGCGATCCGCCGACGTTCCTCCGATGACTCGGCGGGCAGCTTCCGGGAAACCAAAGCTTTTGGGTTCCGGGGGAAGTATGGTTGCAAAGCTGAAACTTAAAGGAATTGACGGAAGGGCACCACCAGGAGTGGAGCCTGCGGCTTAATTTGACTCAACACGGGAAACCTCACCAGGCCCGGACACCGGAAGGATTGACAGATTGAGAGCTCTTTCTTGATTCGGTGGGTGGTGGTGCATGGCCGTTCTTAGTTGGTGCTGTGAAGTGTCTGGTTAATTCCGTTAACGAACGAGACTCTAGCCAGCTAAATAGGCGTTA-TT-CCGGTATCCTGAAGGCTCGTGTCTCT-CG-TTTCTGGCGTAT-TTTTTC-TGTCATGT-CTCA-TCGCTTCG-GCAATTTGCATGTCATT--GGAATGCG-TTCAGTGCGTGAGT-TCACGGTTTTTACTACCGGCGTACATAATAAATCTTCTTAGAGGGACAAGCGGCTTCTAGCCGCACGAGATTGAGCAATAACAGGTCTGTAATGCCCTTAGATGTTCTGGGCCGCACGCGCGCTACACTGAAGGAATCAACGTGTTTTCCCTGGCCGAACGGTCCGGGTAACCCGCTGAACCTCCTTCGTGCTAGGGATTGGGGCTTGCAATTGTTCCCCATGAACGAGGAATTCCCAGTAAGCGCGAGTCATAAGCTCGCGTTGATTAAGTCCCTGCCCTTTGTACACACCGCCCGTCGCTACTACCGattgaATGATttagtgaggtcttcagactggtacgcggcggcgtttcgacgt-tgccgatgtcgctgg-------ttcaggtagacaaatggagtcataaAGGTGGgaGTATGCATGGAGAATTGAGAGCTTCAAAGCTtAGATGTGAGAAAGTACGGTTGACCTACTCACAGTGAGAGAGACTAAGACCACGAAACGATTTGTGTGCGCGCCTAACAGGTAACGTGGAATTTAGATTACAAATGAAATGTTCTCAAAATAACAATATGATACAAGTTTTGACGAAGACACAAGTTACTAACGACTTTAGGCAACAATGGTTTCGAAACAATGCGCTCGTAAAGACGACTGCATCGAACAAGGAGATGGGGTCTCCTTGTAACAATGAACGTGCGCGATGCCGCACACAATATTTAATACTAAAGCTCTCCAGACTGATTAAGAGACAACATGTTTGGTCGGGTTACGATGGAGTCGTGATTGATGTGGCGTGGTGCTCGGATTCGAACTGGCGAAACATATGTAATAAACCGAACGTAGACGATAGAATTCGACGTTTATTGAGAATTCTTGAgtgtatgaatta----------------------CGctcCAGTTCGACATGGGAAACTAAGACGTTGAGGGCTCAGGTATGTAGAATCGGAGCAAGAGGGAAAAGCCACACGGAAGGAAAAG--GCAAGCAAATATGGAAAGATCAAGAACAGCGGCA--GACGGGCA--GGCGAAAAAACAAATAGGTTCATTAACCTTAACCGACAAACCCCAGTTAAGATTGTTATTGACCTCCCGGTTTGGAAAAACCAATTGGATGAGGACCAGGAGTTTGAAGAACAGATGGGTGAGGTGGATTATTGTGGGAGGGtaTTACAagaatgtgtgtgaagtggctgacCACCCCAAAATGGGGAGTGAACTTGGAACTGACCACGGGATAGTGTTCACCGGTCGTGGGCGTCATGAGGTACCTTAACCTGCTACGAGACATAAAGAATGACAAAGTTCGCACTTAAGGCTGAGCGATTAAGGACTTTACCTTACGGATTCAAGAGTCACAAACTATGAGACATTTTTTAAGAGGGACGTTTTCAGCGCAAGCTGCGTTTGCCAGGGCGGGATTTCAAAGAACAAACTTTTGTTGTGAAGAGAGACATTCGTTATTCATCAATGGGGGATTGGCAGTTACGCGTTGTACGCGTAAGAATGAAAAGGTCCTTAGCACAGACGCTGGTTTTACTTTGCCACAATTGGACACGTCGGCTCGTCAATAAGTCCAATTGCGCAAAAGCaattGAGAgtgcgcaataaattcagtcgggac------------------tcctcggtgacaatgactcagacaaAGAGGAAGATAGTGTGTTTGATTCTGGAAGATCATCGTATAAAGAGTCCGTGAAACGGTTTAAAACTCACTTTATGAAAAATCCCGGGAGATTTTGACGTTAAACCAATATAAAACATTAAGATTATGAGGCTACGCAAGTTTCGACTAAAGCTCTGACCTCACACACTGAGACTACAAGCGAGAACGTGCGAAAATCTTCTAAACGGCAACGGCGTGCATCTTGAACACACGTCGTCCAAAGCAGCAATCATGAAACTAAGAAAATGACAAACGGACAATACGAGCCAAACAGTAAGAGCCACGGAGCAACAGGAGGTAAGAAAGTGTTAGAAAAAAAAAATCTGACGCTAAGACATTATAATTGAGTCAGAACGACGGAGAAAAAGCATGCCTGGACAGAATTAATATTGACCCGATAGGTGCTGTGAAAATAGAGTccatgaaaattaaaaaaccacggaaattcgactttattatttgggctgtcgGATGTGGACTCTTAGTTCTATCGGCGATTGGAACCGGTATTATGGGAGACAATTAAAGTATGTACGCCAGCTTGTATATTTTTATGTATCCATTTATGGGGTTGGAATGTTATCCTTATCTGGGCCCGAATGCTTCCCGATAAAAATAGTTTGTTTTCCCCTCTTACTTCTTTATAGTCATGTGAAAGGGCGGACGGTGACGTTACCCCCTTCTCTCATGCCAAGGGGCTCGTGACTGCATTTAGCTCATTGCGGGTTCTCATTTGGGCGTAATTATACACATATAAATCGTCACGGATACTTGACGATCCTTTTGTTGTCGTGGATACGCTTTTCTTTTTTCCTCCGTTTGCGGGCATACATCTTTACGACGAATTAAACTCTTTTGACCGCGGGGGGGACCATTTTACACACTTT----cagttaatcctgGTAaaGGATGGGTgAACAATAAGTTATTTACTACTGGGACGAGAAAACAAGTTGATAAAGCTTTCAGCGATAATAGCAAAGGTTCTTATAGAAACATCAGCACCGAAAATTCCTAATCCTTATCATCAAGAGGATCTTATGAATTTTTTGGAAAACTACCTTTTGGCTTACAGACCGCGCTCTCACTCTTGTTGCTTGTTGGACAAGAACAGCCTCGATGCACCCGTTCACTAACTCaatgctc-----------tcACTAATCCTGGTTCTATCGAGCCTCCTAATCCCGTTCTGCTT-CCACATCCTCCTCTATA-GCGT-AAAGATGCCCAGACCTAGCATACCGTACTGATACCCCAGCGGGCCGTGCTACTCTCCATTCTCCAGTTTAATAGgattttagcgttACCCGCGTTACTCCCTCATTATTACCTATCCTCGACCACCCCATAAACAAGAAATCCCATTTATAGGTCCCAGTCGCGTCAAACCTTCCGCGATTCCGATCCTCTCGATGTTCCCTTCAACGCGCCAATCGCGCCGAGTTTGAATCTTGAACCTCTAGAAACTTCTTTTCGTCCACCGACCTCCTACCGCCAGTCCAcagAAttcaccgacctc---------tctctatcgccaaACTATCCTACTCCTGTCCTTCCGTCCAGCTTACCAATGACAATTTTACTTACTACGCACGTAGGGCAAGAGCTGTCGCGAGGGACTACACCCCCTTGACGATTCTTTCCCTATCTGGCGGGCCCATGGACAAGCGAACGGCCCCGGGGGCGATCCACCTTAAGTTCTAGAGGCAGGGAAGCGAGGGGGCTTGTAATATTATGATTGTGGCTGTGCAGTGAttagcttagaatataagattttaaaaTATAATACATTAAAAACAGTATATTATTTATTTTTATAATTTAAAATATAGTATAATAAAAACATATTAAATTATTAAACAAAAAGGAATAAACGAGAAACACCATGCTTCTAAATCTAATTAATGATACCTATTACTTTATTCAAAAAGATCAATATAATAACTTAATAATTATAGAACTATATTATATAATTTTAAGACTTACATAT
	Bembidion_andersoni                      AGCCCAGCACTgAAGCCCGTGGTCGGAAACGGCTACTGGGCAATGTAGTGTTTGGGAGAGCCCGTTTAACCCGAGTATTATTAGCGTGTCCAAGTCCTTCTTGAAGGGGGCCGTTTAACCCATAGTGGGTGCCAGGCCCGTAGTGACCGTTAGTATGTTCGGGTGGGTTTCTCCTTAGAGTCGGGTTGCTTGAGAGTGCAGCTCTAAGTGGGTGGTAAACTCCATCTAAGGCTAAATATTACCACGAGACCGATAGCGAACAAGTACCGTGAGGGAAAGTTGAAAAGAACTTTGAAGAGAGAGTTCAATAGTACGTGAAACCGTTCAGGGGTAAACCTGAGAAACCCGAAAGGTCGAACGGGGAGATTCAATTGCTTTACCGGTGGTGATCAATGGTGCAGTATTTGGGACGCATATGG--T-A-TGCAG-TTTCGGCTGCA-TTTC-TGTATACGCTCTGCTGTCTGTTGT----TTATTCATTGTCGGAGGCATGCACTTCTCCCCTTGTAGGACGTCGCGATCCGTTGAGCA-------T-TTATGCCATCTACGGCCCGTGGTGGAGCCCGTT-TATAA-TT--TA-TTATATG-CGGACCCATGGTGTCCTGATGGCTGCCCGACGGTATTGGCACTGGTATTGGGTCGCTGTCGCTTCG-TGCGGCAGGCGTTA-TGG-TTTTATGGCAAGTCACTGTGTGTTTTTAAAT-GTGGAAAT-CGC-AATTATGTCGCTTCTGCGCATACAGTACTGTTCGCTGTA-GGACCCTCTGG-CCGTCCCCG-TTACATGTCGGCGACGCTTCAGATTTGGGTAATCTCAGGACCCGTCTTGAAACACGGACCAaGGAGTCTAGCATGTGCGCGAGTCATTGGGATGAATCTCCTAAAGGCGCAATGAAAGTAAATGTTTACCTTGTGTGAACAGAGGGAAGATGGGTGGCGCTTTGACGCTGCCCCGCActcCCGGGGCGTCGCGCACTCATTGCgA-----------------------------------------------------------------------------------------------------------------------------------------------------------------------------------------------------------------------------------------------------------------------------------------------------------------------------------------------------------------------------------------------------------------------------------------------------------------------------------------------------------------------------------------------------------------------------------------------------------------------------------------------------------------------------------------------------------------------------------------------------------------------------------------------------------------------------------------------------------------------------------------------------------------------------------------------------------------------------------------------------------------------------------------------------------------------------------------------------------------------------------------------------------------------------------------------------------------------------------------------------------------------------------------------------------------------------------------------------------------------------------------------------------------------------------------------------------------------------------------------------------------------------------------------------------------------------------------------------------------------------------------------------------------------------------------------------------------------------------------------------------------------------------------------------------------------------------------------------------------------------------------------------------------------------------------------------------------------------------------------------------------------------------------tggagtcataaAGGTGGGAGTATGCatgGagaattgagAgCTTCAAAGCTTAGATGTGAGAAAGTACGGTTgACCTACTCAAAGTGAGAGAGACTAAGACCACGAAACGATTTGTGTGCGCGCCTAAGAGGTAACGTGGAACTTAGATTACAAATGAAGTGTTCTCAAAATAACAATATGATACAACTTTTCACAAAGACACAAGTTACTAACGACTTTAGGCAACAATGGTTTCGAAACAATGCGCTCGTAAAGACGACTGCATCGAACAAGGAGATGGGGTCTCCTTGTAACAATGAACGTGCGCGATGCCGCACACAATATTTAATACTAAAGCTCTCCAGACTGATTAAGAGACAACATGTTTGGTCGGGTTACGATGGAGTCGTGATTGATGTGGCGTGGTGCTCGGACTCGAACTGGCGAAACATATGTAATAAACCGaaCGTAGACGATAGAATTCGACGTTTATtGAGAATTCTTGAGTGtATgaattaaattga----------------cgctCCAGTTCGACATGGGAAACTAAGACGTTGAGGGCTCAGGTATGTAGAATCGGAGCACGAGGGAAAAGCCACACGGAAGGAAAAG--GCAAGCAAATATGGAAAGATCAAGAACAGCGGCA--GACGGGCA--GGCGAAAAAACAAATAGGTTCATTAACCTTAACCGACAAACCCCAGTTAAGATTGTTATTGACCTCCCGGTTTGGAAAAACCAATTGGATGAGGACCAGGAGTTTGAAGAACAGATGGGTGAGGTGGATTATTGTGGGAGGGtaTTACAAGAATgtgtgtgaagtggctgacCACCCCAAAATGGGGAGTGAACTTGGAACTGACCACGGGATAGTGTTCACCGGTCGTGGGCGTCATGAGGTACCTTAACCTGTTACGAGACATAAAGAATGACAAAGTTCACACTTAAGGCTGAGCGATTAAGGACTTTACCTTACGGATTCAAGAGTCACAAACTATGAGACATTTTTTAAGAGGGACGTTTTCAGCGCAAGCTGCGTTTGCCAGGGCGGGATTTCAAAGAACAAACTTTTATTGTGAAGAGAGACATTCGTTATTCATCAATGGGGGATTGGCAGTTACGCGTTGTTCGCGTAAGAATGAAAAGGTCCTTAGCACAGACGCTGGTTTTACTTTGCCACAATTGGACACGTCGGCTCGTCAATAAGTCCAATTGCGCAAAAgcaattgaGagtgctcaataaattcagtcgggac-----------------------ggtgacaatgactcagacaAAGaggaagatagtgtgTTTGATTCTGgaAGATCATCGTATAAAGAGTCCGTGAAACGGTTTAAAACTCACTTTATGAAAAATCCCGGGAGATTTTGACGTTAAACCAATATAAAACATTAAGATTATGAGGCTACGCAAGTTTCGACTAAAGCTCTGACCTCACACACTGAGACTACAAGCGAGAACGTGCGAAAATCTTCTAAACGGCAACGGCGTGCATCTTGAACACACGTCGTCCAAAGCAGCAATCATGAAACTAAGAAAATGACAAACGGACAATACGAGCCAAACAGTAAGAGCCACGGAGCAACAGGAGGTAAGAAAGTGTTAGAAAAAAAAAATCTGACGTTAAGACATTATAATTGAGTCAGAACGACGGAGAAAAATCATGCCTGGACAGAATTAATATTGACcCGATAGGTGCtgtGAAAATAGagTCCatgaaaattaaaaaaccaCggaaattc-actttattatttgggctgtcggatGTggacTCTTAGATCTATCGGCGATTGGAACCGGTCTTATGGGAGACAATTAAAGTATGTACGCCAGCTTGTATATTTTTATGTATCCATTTATGGGGTTGGAATGTTGTCCTTATTTGGGCCCGAATGCTTCCCGATAAAAATAGTTTGTTTTCCCCTCTTACTTCTTTATAGGCATGTGAAAGGGCGGACGGTGACGTTACCCCCTTCTCACATGCCAAGGGGCTCGTGATTGCATTTAGTTCATTGCGGGTTCTCATTTGGGCGTAATTATACACATATAAATCGTCACGGATGTTTGACGATCCTTTTGTTGTCGTGGATACGCCTTTCTTTTTTCCTCCGTTTGCGGGCATACATCTCTACGACGAATTAAACTCTTTTGACCGCGGGGGGGACCATTTTACACATTTT-----------tctagGTGAAGGAtGgctaaaCAATAAGTTATTTACTACTGGATTTAGAAAACAAGTTTATAAAGCTTTTAGCGATAATAGCAAAGGTTCTTATAAAAATATCAGCATCAAAAATTCCTAATTCTTATCATCAAAAGAATCCTATGAATTTATTGGAAAACTATCTTTTACCTTGCAAGCAGCACTCTCATTCTTGTTGCTTGTTAAAAATCAAAAGCCTCGaTGCACCCGTTCACtaACTTAAtgttctga--------tcACTAATCCTAATTCTAACGAGCTTCCTAATCTCATTCTGTTT-CCACATCCTCCTCCATA-ACAT-AAAGATACCCAGACCTAGCATACCGTACTGATACCCCAGCGGGCCGTGCTACTCTCCATTCTCTAGCTTAATAGGAttttagcgttACTCGCGTTACTCCCCCATTATTACCTATTCTCGATCACCCCACAGACAAGAAATCCCATTTGCAGGTCCCAGTCGCGTCAAACCTCCCGCGATTCCGACACTCTCGACATTCCCTTCAACGCGCCAATCGCGCCGAGCTTGAATCTTAAACCTCTAGAAACTCCTTTTCGTCCCCCGACCTCCTGCCGGCAGTCCacagaattcaccgacctc------------ctgccgccaaActaacctGTTCCtGTCCTTCCGGCCAGCCTACCAACGACACTTTTACTTACTACGCATGTAGGACAAGAGCTGTCGCGATGGACTAGACCCTCCCAACGGTCCTTTCCCTATCTGTCGGGCCCACGGACGAGCAAACCGACCCGGGGGTGACCCACATTAAGATCTAGAGGCAGGGAAGCAGGGGGGCTTATAATATTATGATTGTgGCTGcgCAGTgActAgcttagAatac-aaatttcaaaaaAGaAAATAATACAAATAATATTTTATTTATTTTTTTAATTTAGAATATAATTTAGATAAAGCATATTTAATCAATAAACTAAAATGAAAAGATATTATACTCTCTAAATTTCTATTTGATTTATAAAATTTAAAATTTGTCTTAAAAGAATCAAAATAAAAATATTATAACGATATAACTGTATTATATAATTTTTAAATATACATAT
	Bembidion_chimborazonum                  AGCCCAGCaCTGaagCccgtaGTCGGGAaCGGCTACTGGGCAATGTAgTGTTTGGGAGAGCCCGTTTAACCCGAGTATTGTTAGCGTGTCCAagtccTTCTTGAAGGGGGCCACTC-GCCCATAGTGGGTGCCAGGCCCGTAGTGACCGTTAGTATGTTCGGGTGGGTTTCTCCtTAGAGTCGGGTTGCTTGAGAGTGCAGCTCTAAGTGGGTGGTAAACTCCATCTaAGGCTAAATATTACCACGAGACCGATAGCGAACAAGTACCGTGAGGGAAAGTTGAAAAGAACTTTGAAGAGAGAGTTCAAGAGTACGTGAAACCGTTCAGGGGTAAACCTGAGAAACCCGAAAGGTCGAACGGGGAGATTCAATTGCTTTACCGGTGGTGATCAATGGTGCAGTATTTGGGACGCATATGG--T-A-TACAG-TTTCGGCTGTA-TTTC-TATATACGCTCTGCTGTCTGTTGT----TTATTCATTGTCGGAGGCATGCACTTCTCCCCTTGTAGGACGTCGCGATCCGTTGAGCA---------CATGGCCATCTACGGCCCATGGTGGAGCCCGTT-TATAA-TT--TA-TTATACG-CGGACCCATGGTGTCCTGATGGCTGCCCGACGGTAATAGCACTGGTATTGGGTCGCTGTCGCTTCG-CGCGGCAGGCGTTATTGG-TTGTATGGCAAGTCACTGTATGTTTTTAAAT-GTGGAAAT-CGGACTTTGTGCCGGTTCTGCGCATATAGTACTGTTCGCTGTATTGACCCTCTGG-CCGTCCCCG-TTACAAGTCGGCGACGCTTCAGATTTGGGTAATCTCAGGACCcGTCTTGAAACACGGACCAAGGAGTCTAGCATGTGCGCGAGTCATTGGGATGAATCTCCTAAAGGCGCAATGAAAGTAAATGTTTACCTTGTGTGAACaGAGGGAAGATGGGTGGCGCTTtgacgcTGCCCCgcacTCCCGGGGCGTcgCGCACTCaTTGCGA--------------------------------------------------------------------------------------------------------------------------------------------------------------------------------------------------------------------------------------------------------------------------------------------------------------------------------------------------------------------------------------------------------------------------------------------------------------------------------------------------------------------------------------------------------------------------------------------------------------------------------------------------------------------------------------------------------------------------------------------------------------------------------------------------------------------------------------------------------------------------------------------------------------------------------------------------------------------------------------------------------------------------------------------------------------------------------------------------------------------------------------------------------------------------------------------------------------------------------------------------------------------------------------------------------------------------------------------------------------------------------------------------------------------------------------------------------------------------------------------------------------------------------------------------------------------------------------------------------------------------------------------------------------------------------------------------------------------------------------------------------------------------------------------------------------------------------------------------------------------------------------------------------------------------------------------------------------------------------------------------------------------------------------aaatggAGTCAtaaAGGTGGGAGTATGCATGGAGAATTGAGAGCTTCAAAGCTTAGATGTGAGAAAGTACGGTTGACCTACTCACAGTGAGAGAGACTAAGACCACGAAACGATTTGTGTGCGCGCCTAAGAGGTAACGTGGAATTTAGATTACAAATGAAGTGTTCTCAAAATAACAATATGATACAAGTTTTGACGAAGACACAAGTTACTAACGACTTTAGGCAACAATGGTTTCGAAACAATGCGCTCGTAAAGACGACTGCATCGAACAAGGAGATGGGGTCTCCTTGTAACAATGAACGTGCGCGATGCCGCACACAATATTTAATACTAAAGCTCTCCAGACTGATTAAGAGACAACATGTTTGGTCGGGTTACGATGGAGTCGTGATTGATGTGGCGTGGTGCTCGGATTCGAACTGGCGAAACATATGTAATAAACCGAACGTAGACGATAGAATTCGACGTTTATTGAGAATTCTTGAGTGTATgaattaaattga----------------CGCTCCAGTTCgacATGGGAAACTAAGACGTTGAGGGCTCAGGTATGTAGAATCGGAGCAAGAGGGAAAAGCCACACGGAAGGAAAAG--GCAAGCAAATATGGAAAGATCAAGAACAGCGGCA--GACGGGCA--GGCGAAAAAACAAATAGGTTCATTAACcttAACCGACAAACCCCAGTTaagATTGTTATTGACCTCCCGGTTTGGAAAAACCAATTGGATGAGGACCAGGAGTTTGAAGAACAGATGGGTGAGGTGGATTATTGTGGGAGGGtaTTACAAGAATgtgtgtgaagtggctgacCACCCCAAAATGGGGAGTGAACTTGGAACTGACCACGGGATAGTGTTCACCGGTCGTGGGCGTCATGAGGTACCTTAACCTGCTACGAGACATAAAGAATGACAAAGTTCACACTTAAGGCTGAGCGATTAAGGACTTTACCTTACGGATTCAAGAGTCACAAACTATGAGACATTTTTTAAGAGGGACGTTTTCAGCGCAAGCTGCGTTTGCCAGGGCGGGATTTCAAAGAACAAACTTTTGTTGTGAAGAGAGACATTCGTTATTCATCAATGGGGGATTGGCAGTTACGCGTTGTACGCGTAAGAATGAAAAGGTCCTTAGCACAGACGCTGGTTTTACTTTGCCACAATTGGACACGTCGGCTCGTCAATAAGTCCAATTGCGCAAAAGCaattgaGAgtgcgcaataaattcagtcgggaccggg--------------tcctcggtgacaatgactcagacaaagaggaagatagtgtgtttgattctGGAAGATCATCGTATAAAGAGTCCGTGAAACGGTTTAAAACTCACTTTATGAAAAATCCCGGGAGATTTTGACGTTAAACCAATATAAAACATTAAGATTATGAGGCTACGCAAGTTTCGACTAAAGCTCTGACCTCACACACTGAGACTACAAGCGAGAACGTGCGAAAATCTTCTAAACGGCAACGGCGTGCATCTTGAACACACGTCGTCCAAAGCAGCAATCATGAAACTAAGAAAATGACAAACGGACAATACGAKCCAAACAGTAAGAGCCACGGAGCAACAGGAGGTAAGAAAGTGTTAGAAAAAAAAAATCTGACGCTAAGACATTATAATTGAGTCAGAACGACGGAGAAAAAGCATGCCTGGACAGAATTAATATTGACCcGATaSGTGCTGTGAAAATAGAGTccatgAAAAttaaaaaaccac---------actttattatttgggctgtcgGATATGGACTCCTAGATTTATCGACGATTGGAGCCGGTCTTATGGGAGACAATTAAAGTATGTACGCCAGCTTGTATATTTTTATGTATCCATTTATGGGGTTGGAATGTTGTCCTTATTTGGGCCCGAATGCTTCCCGATAAAAATAGTTTGTTCTCCCCTCTTACTTCTTTATAGTCATGTGAAAGGGCGGACGGTGACGTTACCCCCTTCTCTCATGCCAAGGGGCTCGTGATTGCATTTAGTTCATTGCGGGTTCTCATTTGGGCGTAATTATACACATATAAATCGTCACGGATACTTGACGATCCTTTTGTTGTCGTGGATACGCTTTTCTTTTTTCTTCCGTTTGCGGGCATACATCTTTACGACGAATTAAACTCTTTTGACCGCGGGGGGGACCATTTTACACATTTT----------atCCTgGTGAGGGATGGGTGAGCAATAAGCTATTTGCTACCGGGACGAGAGAACAAGTTGATAAAGCTTTCAGCGATAATAGCAAAGGTTCTTATAGAGGCATCAGCACCGACAATTCCTAATCCTTATCATCCAGAGGATCCTATGAATTTATTGGAAAACTGCCTCTGGCCTTGCAGACCGCGGTCTCACCCTTGTTGCTTGTTAGGCACCCACAGCCCCGATGCACCCGTTCACTAACTCGATgctctga--------TCACTWaTCCTAGTTCTATCGAGCCTCCTAATCCCATTCTGCTT-CCACATCCTCCTCTATA-GCAT-AAAGATGCCCAGaMcTAGCATACcRTACTGATACCCCAGCGGGCCGTGCTACTCTCCATTCTCCAGTTTAAtAGGAttttagcgttACTCGCGTTACTCCCTCATTATTACCTATCCTAGACTACCCCATAAACAAGAAATCCCATTTATAGGTCCCAGTCGCGTCAAGCCTCCCGCGATTCCGACCCTCTCGATGTTCCCTTCAACGCGCCAATCGCGCCGAGTTTGAATCTTGAACCTCTAGAAACTCCTTTTCGTCCACCGACCTCCTACCGCCAGTCCAcagaAttcaccgacctctt-------tctctatcgccaaactatcctactcCTGTCCTTCTGCCTAGCCTACCAACGACAATTTTACTTACTACGCACGTAGGGCAAGAGCTGTCGCGAGGGACTACACCCCCCCGACGATTGTTTCCCTATCTGGCGGGCCCACGGACAAGCGAACGGACCCAGGGGCGACCCACCTTAAGTTCTAGAGGCAGGGAAGCGGGGGGGCTTGTAATATTATGATTGTGGCTGTGCAGTGAttAGcttaga-----aaattttaaaaTATAAAAAAGTAAAAACTATATATTATTTTTTTTTATAATTTATAATATGATATAAGAGAAACATATCTAGTTATTAGGCAAAAATAGCAATACTATGAGCACGGTATTTCCAAATTTAATTAATAAAATTTAATACTCAATTTAAAAGAATCAATATAAAAATTTAATAGTGATGAAATTATATTATACAATTCTGAAACATACATAT
	Bembidion_cotopaxi                       AGCCCAGCACTGAAGCccgtggtcgGAAACGGCTACTGGGCAATGTAGTGTTTGGGAGAGCCCGTttaacCCGagTATTATTAGCGTGTCCAAGTCCTTCTTGAAGGGGGCCGTTTAACCCATAGTGGGTGCCAGGCCCGTAGTGACCGTTAGTATGTTCGGGTGGGTTTCTCCTTAGAGTCGGGTTGCTTGAGAGTGCAGCTCTAAGTGGGTGGTAAACTCCATCTAAGGCTAAATATTACCACGAGACCGATAGCGAACAAGTACCGTGAGGGAAAGTTGAAAAGAACTTTGAAGAGAGAGTTCAAGAGTACGTGAAACCGTTCAGGGGTAAACCTGAGAAACCCGAAAGGTCGAACGGGGAGATTCAATTGCTTTACCGGTGGTGATCAATGGTGCAGTATTTGGGACGCATATGG--T-A-TGCAG-CTTCGGCTGTA-TTTC-TGTATACGCTCTGCTGTCCGTTGT----TTATTCATTATCGGAGGCATGCACTTCTCCCCTTGTAGGACGTCGCGATCCGTTGAGCA-------T-TTATGCCATCTACGGCCCGTGGTGGAGCCCGTG-TATAA-TT--TA-TTATATG-CGGACCCATGGTGTCCTGATGGCTGCCCGACGGTATTGGCACTGGTATTGGGTCGCTGTCGCTTCG-TGCGGCAGGCGTTA-TGG-TTTTATGGCAAGTCACTGTGTGTTTTTAAAT-GTGGAAAT-CGC-AATTATGTCGCTTCTGCGCATACAGTACTGTTCGCTATA-AGACCCTCTGG-CCGTCCCCG-TTACATGTCGGCGACGCTTCAGATTtGGGTAATCTCAGGACCCGTCTTgAAACACGGACCAAGGAGTCTAGCATGTGCGCGAGTCATTGGGATGATACTccTaaaGGCGCAATGAAAGTAAATGTTTACcTTGTGTGAacagagGgaagatgGGTGGCGCTTTGACGCTGCCCCgcactcCCGGGGCGTCGcgcactcATTGCGA--------------------------------------------------------------------------------------------------------------------------------------------------------------------------------------------------------------------------------------------------------------------------------------------------------------------------------------------------------------------------------------------------------------------------------------------------------------------------------------------------------------------------------------------------------------------------------------------------------------------------------------------------------------------------------------------------------------------------------------------------------------------------------------------------------------------------------------------------------------------------------------------------------------------------------------------------------------------------------------------------------------------------------------------------------------------------------------------------------------------------------------------------------------------------------------------------------------------------------------------------------------------------------------------------------------------------------------------------------------------------------------------------------------------------------------------------------------------------------------------------------------------------------------------------------------------------------------------------------------------------------------------------------------------------------------------------------------------------------------------------------------------------------------------------------------------------------------------------------------------------------------------------------------------------------------------------------------------------------------------------------------------------------gtagacaaatggAGtcataaAGGTGGGAGTATGCATGGAGAATTGAGAGCTTCAAAGCTTAGATGTGAGAAAGTACGGTTGACCTACTCAAAGTAAGAGAGACTAAGACCACGAAACGATTTGTGTGCGCGCCTAAGCGGTAACGTGAAATTTAGATTACAAATGAAGTGTTCTCAAAATAACAATATGATACAACTTTTCACAAAGACACAAGTTACTAACGACTTTGGGCAACAATGGTTTCGAAACAATGCGCTCGTAAAGACGACTGCATCGAACAAGGAGATGGGGTCTCCTTGTAACAATGAACGTGCGCGATGCCGCACACAATATTTAATACTAAAGCTCTCCAGACTGATTAAGAGACAACATGTTTGGTCGGGTTACGATGGAGTCGTGATTGATGTGGCGTGGTGCTCGGACTCGAACTGGCGAAACATATGTAATAAACCGAACGTAGACGATAGAATTCGACGTTTATTGAGAattcttgaGTGTATGAattaaattgaaaccgcggatatct--CGctccAGTTCGACATGGGAAACTAAGACGTTGAGggCTCAGGTATGTAGAATCGGAgcACGAGGGAAAAGCCACACGGAAGGAAAAG--GCAAGCAAATATGGAAAGAtcAAGAACAGCGGCA--GACGGGCA--GGCGAAAAAACAAATAGGTTCATTAACCTTAACCGACAAACCCCAGTTAAGATTGTTATTGACCTCCCGGTTTGGAAAAACCAATTGGATGAGGACCAGGAGTTTGAAGAACAGATGGGTGAGGTGGATTATTGTGGGAGGGTATTACAAGAaTgtgtgtgaagtggctgacCACCCCAAAATGGGGAGTGAACTTGGAACTGACCACGGGATAGTGTTCACCGGTCGTGGGCGTCATGAGGTACCTTAACCTGTTACGAGACATAAAGAATGACAAAGTTCACACTTAAGGCTGAGCGATTAAGGACTTTACCTTACGGATTCAAGAGTCACAAACTATGAGACATTTTTTAAGAGGGACGTTTTCAACGCAAGCTGCGTTTGCCAGGGCGGGATTACAAAGAACAAACTTTTGTTGTGAAGAGAGACATTCGTTATTCATCAATGGGGGATTGGCAGTTACGCGTTGTTCGCGTAAGAATGAAAAGGTCCTTAGCACAGACGCTGGTTTTACTTTGCCACAATTGGACACGTCGGCTCGTCAATaagtccaATTGCGCAAAAGCaattgaGAgtgctcaataaattcagtcgggaccggg-----------------tcggtgacaatgactcagacaaagAGGAAGATAGTGtGTTTGATTCTGGAAGATCATCGTATAAAGAGTCCGTGAAACGGTTTAAAACTCACTTTATGAAAAATCCCGGGAGATTTTGACGTTAAACCAATATAAAACATTAAGATTATGAGGCTACGCAAGTTTCGACTAAAGCTCTGACCTCACACACTGAGACTACAAGCGAGAACGTGCGAAAATCTTCTAAACGGCAACGGCGTGCATCTTGAACACACGTCGTCCAAAGCAGCAATCATGAAACTAAGAAAATGACAAACGGACAATACGAGCCAAACAGTAAGAGCCACGGAGCAACAGGAGGTAAGAAAGTGTTAGAAAAAAAAAATCTGACGTTAAGACATTATAATTGAGTCAGAACGACGGAGAAAAATCATGCCTGGaCAGAATTAATATTGACCCGataggTGCTGTGAAAAtAGAgtccatgaaaattaaaaaaccacggaaattc-actttattatttgggctgtcggATGTGGACTCTTAGATTTATCGGCGATTGGAACCGGTCTTATGGGAGACAATTAAAGTATGTACGCCAGCTTGTATATTTTTATGTATCCATTTATGGGGTTGGAATGTTGTCCTTATTTGGGCCCGAATGCTTCCCGATAAAAATAGTTTGTTTTCCCCTCTTACCTCTTTATAGTCATGTGAAAGGGCGGACGGTGACGTTACCCCCTTCTCACATGCCAAGGGGCTCGTGACTGCATTTAGTTCATTGCGGGTTCTCATTTGGGCGTAATTATACACATATAAATCGTCACGGATACTTGACGATCCTTTTGTTGTCGTGGATACGCCTTTCTTTTTTCTTCCGTTTGCGGGCATACATCTTTACGACGAACTAAACTCTTTTGACCGCGGGGGGGACCATCTTACACATTTT------gttaatCCagGTGAAGGATGGGTAACCAATAAGTTATTTACTACTGGATTGAGAAAACAAGTTTATGAAGCTTTTAGCCATAATAGCAAAGGTTCTTATAAAAATATCAGCATCAAAAATTCCTAATTCTTATCATCAAAAGAATCCTATAAATTTATTGGAAAACTATCTTTTACCTTGCAGACAGCACCTTCATTCTTGTTGCGTATTAAAAATCAAAAGCCTCGATGCACCCGTTCACTAaTttaATGttctgactttatt-tYaCTAATYCCAATTCTRACGAGCCTCCYAACTCCATTCTGCTT-CCACATCCTYCTCCATA-GCAT-AAAGATGCCCAGACCTAGCATACCGTACTGATACCCCAGCGGGCCGTGCTACTCTCCATTCTCTAGTTTAATAGGAttttagcgttACTCGCGTTACTCCCCCATTATTACCTATCCTCGATCACCCCATAGACAAGAAATCCCATTTACAGGTCCCAGTCGTGTCAAACCTCTCGCGATTCCGACCCTCTCGACATTCCCTTCAACGCGCCAATCGCGCCGAGCTTGAATTTTGAACCTCTGGAAACCCCTTTTCGTCCCCCGACCTTCTACcgccAGACCAcagaAttcaccgacctctt---------tctaccgccaaaCTAACCTATTCCTGTCCTTCCGGCCAGCCTACCAACGACAGTTTTACTTACTACGCATGTAAGGCAAGAACTGTTGCGATGGACTAGATCCTCCCGACGGTCCTTTCCCTATCTGTCGGGCCTATGGAGGAACAAACGGACCCGGGGGTGACCCACATTAGGCTCTAGAGGCAGGGAAGCGGGAGGGCTTATAATATTATGATTGTGGctGCGCAGTgactagcttagaatac-aaattttaaaaaAAAAAAAAATAAAAACCATATTCTATTTATTTTTATAATTTATGTTATAATGTAAATAAGTTGTGATTAGTTATTAGACTAAAATAACAACATATTAAACGCCGTCTATCTAAATTCGATTAATAAAAATTAATATTTATTCTAAAAAAATCAATATTAGAATTTAATAAAGTAACAATGATATTATGTTATTTTAAAACACCCACAT
	Bembidion_georgeballi                    AGCCCAGCACTGAAGCccgtggtCgGAAACGGCTACTGGGCAATGTAGTGTTTGGGAGAGCCCGTTTAACCCGAGTATTATTAGCGTGTCCAagtccTTCTTGAAGGGGGCCGTTTAACCCATAGTGGGTGCCAGGCCCGTAGTGACCGTTAGTATGTTCGGGTGGGTTTCTCCTTAGAGTCGGGTTGCTTGAGAGTGCAGCTCTAAGTGGGTGGTAAACTCCATCTAAGGCTAAATATTACCACGAGACCGATAGCGAACAAGTACCGTGAGGGAAAGTTGAAAAGAACTTTGAAGAGAGAGTTCAAGAGTACGTGAAACCGTTCAGGGGTAAACCTGAGAAACCCGAAAGGTCGAACGGGGAGATTCATATGCTTTACCGGTAGTGATCAATGGTGCAGTAATTGGGACGCATATGG--T-A-TGCAG-TTTCGGCTGTA-TTTC-TGTATACGCTCTGCTGTCTGTTGT----TTATTCATTGTCGGAGGCATGCACTTCTCCCCTTGTAGGACGTCGCGATCCGTTGAGCA-------T-TTATGCCATCTACGGTCTATGGTGGAGCCCGTA-TATAA-TT--TA-TTATATG-CGGACCCATGGTGTCCTGATGGCTGCCCGACGGTATTGGCACTGGTATTGGGTCGCTGTCGCTTCG-TGCGGCAGGCGTTA-TGG-TTTTATGGCAAGTCACTGTGTGTTTTTAAAT-GTGGAAAT-CGC-AATTATGTCGCTTCTGCGCATACAGTACTGTTAGCTGTA-AGACCCTCTGG-CCGTCCCCG-TTACATGTCGGCGACGCTTCAGATTTGGGTAATCTCAGGACCCGTCTTGAAACACGGACCAAGGAGTCTAGCATGTGCGCGAGTCATTGGGATGAATCTCCTAAAGGCGCAATGAAAGTAAATGTTTACCTTGTGTGAACAGAGGGAAGAtGGGTGGCGCTCTGACGCTGCCCCGCACTCCCGGGGCGTCGCGCACTCATTGCGA--agccaaattaaggtgaaaccgCGAAAGGCTCATTAAATCAGTTATGGTTCCTTAGATCGTACCCACATTTACTTGGATAACTGTGGTAATTCTAGAGCTAATACATGCAAACAGAGCTCCGACCGGAGACGGAAGGAGTGCTTTTATTAGATCAAAACCAATCGGCG-TCAGTAGCGTTTCGGCGTTACTGTTCGTCGCACTTTTTGGTGACTCTGAATAACTTTTGGCTGATCGCACGGTCTTGCACCGGCGACGCATCTTTCAAATGTCTGCCTTATCAACTGTGGATGGTAGGTTCTGCGCCTACCATGGTTGTAACGGGTAACGGGGAATCAGGGTTCGATTCCGGAGAGGGAGCCTGAGAAACGGCTACCACATCCAAGGAAGGCAGCAGGCGCGCAAATTACCCACTCCCGGCACGGGGAGGTAGTGACGAAAAATAACGATACGGGACTCATCCGAGGCCCCGTAATCGGAATGAGTACACTTTAAATCCTTTAACAAGGACCCATTAGAGGGCAAGTCTGGTGCCAGCCGCCGCGGTAACTCCAGCTCTAATAGCGTATATTAAAGTTGTTGCGGTTAAAAAGCTCGTAGTTGAATCTGTGTTTCGCGCTGTCGGTTCACCGCCCGCGGTGTTTAACTGGCACGTC-CGCGAAACGTCCTGCCGGTGGATGCTTGTCCTTTGTTTACTT-CCCCATTATGCGTGTGCAACTT--GTTGTTACTGTATAGTGTGGTGGGGTATCAAATGTGTCAACATCCGACTCAATAATCCTGTCGCGGTGCTCTTAATTGAGTGTCGAGGCGGGCCGGCACGTTTACTTTGAACAAATTAGAGTGCTCAAAGCAGGCTAAAATTTCGCCTGAATACTGTGTGCATGGAATAATGGAACAGGACCTCGGTTCTATTTTGTTGGTTTTCGGAACCCCGAGGTAATGATTAATAGGGACAGATGGGGGCATTCGTATTGCGACGTTAGAGGTGAAATTCTTGGATCGTCGCAGGACGGACAGAAGCGAAAGCATTTGCCAAAAATGTTTTCATTAATCAAGAACGAAAGTCAGAGGTCCGAAGGCGATCAGATACCGCCCTAGTTCTGACCATAAACGATGCCAGCTAGCGATCCGCCGACGTTCCTCCGATGACTCGGCGGGCAGCTTCCGGGAAACCAAAGCTTTTGGGTTCCGGGGGAAGTATGGTTGCAAAGCTGAAACTTAAAGGAATTGACGGAAGGGCACCACCAGGAGTGGAGCCTGCGGCTTAATTTGACTCAACACGGGAAACCTCACCAGGCCCGGACACCGGAAGGATTGACAGATTGAGAGCTCTTTCTTGATTCGGTGGGTGGTGGTGCATGGCCGTTCTTAGTTGGTGGTGTGAATTGTCTGGTTAATTCCGTTAACGAACGAGACTCTAGCCAGCTAAATAGGCGTTA-TT-CCGGTATCCTGAAGGCTCGTGTCTCT-CG-TTTCTGGCGTGT-TTTCTT-TGTTATGT-CTTA-CTGTTTCG-GCAATTTGCATGGCATT--GGAATGCG-TTCAGTGCGGGAGT-TCACGGTTTTTACTACCGGCGTACATAATAAATCTTCTTAGAGGGACAGGCGGCTTCTAGCCGCACGAGAATGAGCAATAACAGGTCTGTAATGCCCTTAGATGTTCTGGGCCGCACGCGCGCTACACTGAAGGAATCAGCGTGTCTTCCCTGGCCGAACGGCCCGGGTAACCCGCTGAACCTCCTTCGTGCTAGGGATTGGGGCTTGCAATTGTTCCCCATGAACGAGGAATTCCCAGTAAGCGCGAGTCATAAGCTCGCGTTGATTAAGTCCCTGCCCTTTGTACACACCGCCCGTCGCTACTACCGATTGAATGATTTAGTGAGGTCTTCGGACTGGTACGCGGCGGCGTTTCGACGT-TGCCGATGTcgctgg------------gtagacaaatggagtcataAAGGTGGGAGTATGCaTGGAGAATTGAGAgcttcAAAGCTTAGATGTGAGAAAGTACGGTTGACCTACTCAAAGTGagAGAGACTAAGACCACGAAACGATTTGTGTGCGCGCCTAAGAGGTAACGTGGaaYtTAGATTACAAATGAAGTGTtcTCAAAATAACAATATGATACAACTTTTCACAAAGACACAAGTTACTAACGACttTAGGCAACAATGGTTTCGAAACAATGCGCTCGTAAAGACGACTGCATCGAACAAGGAGATGGGGTCTCCTTGTAACAATGAACGTGCGCGATGCCGCACACAATATTTAATACTAAAGCTCTCCAGACTGATTAAGAGACAACATGTTTGGTCGGGTTACGATGGAGTCGTGATTGATGTGGCGTGGTGCTCGGACTCGAACTGGCGAAACATATGTAATAAACCGAaCGTAgacGATAGAATTCGACGTTTAttgaGAAttcttgagTGTatgaattaaattgaaacc------------CGCTCCAGTTCGACATGGGAAACTAAGACGTTGAGGGCTCAGGTATGTAgaATCGGAGCACGAGGGAAAAGCCACACGGAAGGAAAAG--GCAAGCAAATATGGAAAGATCAAGAACAGCGGCA--GACGGGCACAGGCGAAAAAACAAATAGGTTCATTAACCTTAACCGACAAACCCCAGTTAAGATTGTTATTGACCTCCCGGTTTGGAAAAACCAATTGGATGAGGACCAGGAGTTTGAAGAACAGATGGGTGAGGTGGATTATTGTGGGAGGGtaTTACAAGAATgtgtgtgaagtggctgacCACCCCAAAATGGGGAGTGAACTTGGAACTGACCACGGGATAGTGTTCACCGGTCGTGGGCGTCATGAGGTACCTTAACCTGTTACGAGACATAAAGAATGACAAAGTTCACACTTAAGCCTGAGCGATTAAGGACTTTACCTTACGGATTCAAGAGTCACAAACTATGAGACATTTTTTAAGAGGGACGTTTTCAACGCAAGCTGCGTTTGCCAGGGCGGGATTACAAAGAGCAAACTTTTGTTGTGAAGAGAGACATTCGTTATTCATCAATGGGGGATTGGCAGTTACGCGTTGTACGCGTAAGAATGAAAAGGTCCTTAGCACAGACGCTGGTTTTACTTTGCCACAATTGGACACGTCGGCTCGTCAATAAGTCCAATTGCGCAAAAGCAAttgaGAgtgctcaataaattcagtcgggaccggg-----------------tcggtgacaatgactcagacaaagAGGAAgataGTGTGTTTGATTCTGGAAGATCATCGTATAAAGAGTCCGTGAAACGGTTTAAAACTCACTTTATGAAAAATCCCGGGAGATTTTGACGTTAAACCAATATAAAACATTAAGATTATGAGGCTACGCAAGTTTCGACTAAAGCTCTGACCTCACACACTGAGACTACAATCGAGAACCTGCGAAAATCTTCTAAACGGCAACGGCGTGCATCTTGAACACACGTCGTCCAAAGCAGCAATCATGAAACTAAGAAAATGACAAACGGACAATACGAGCCAAACAGTAAGAGCCACGGAGCAACAGGAGGTAAGAAAGTGTTAGAAAAAAAAAATCTGACGTTAAGACATTGTAATTGAGTCAGAACGACGGAGAAAAATCATGCCTGGACAGAATTAATATTGACCCGATAGGTGCTGTGAAAATAGAgtCCatgaAAAttaaaaaaccac---------actttattatttgggctgtcggAtGTggactcttagATCTATCGGCGACTGGAACCGGTCTTATGGGAGACAATTAAAGTATGTACGCCAGCTTGTATATTTTTATGTATCCATTTATGGGGTTGGAATGCTGTCCTTATTTGGGCCCGAATGCTTCCCGATAAAAATAGTTTGTTCTCCCCTCTTACTTCTTTATAGTCATGTGAAAGGGCGGACGGTGACGTTACCCCCTTCTCTCATGCCAAGGGGCTCGTGACTGCATTTAGTTCACTGCGGGTTCTCATTTGGGCGTAATTATACACATATAAATCGTCACGGATACTTGACGATCCTTTTGTTGTCGTGGATACGCTTCTCTTTCTTCTTCCGTCTGCGGGCATACATCTTTACGACGAATTAAACTCTTTTGACCGCGGGGGGGACCATTTTACACATTTT------gttaatccagGTGAAGGATAGGTAAaCAATAAGTTATTTACTACTGGAYTGAGAAAACAAGTTTATAAAGCTTTTagCGATAATAGYAAAGGTTCTTATAAAAATATCAGCATYAAAAATTCCTAATTCTTATCATCAAAAGAATCCTATGAATTTATTGGAAAACTATCTTTTACCTTGCAGGCMGCACTCTCATTCTTGTTGCTTGTTAAAAATCAAAAGCCTcGaTGcaCCCGTTCActaACttaATgttctgact------TCATTAATTCTAGTTCTAACAAGCYTCCTAATCCCATYCTGCTT-CCACATTCTCTTCCATA-GCGTCAAAGATGCCCAGACCTAGCATACCGTATTGATACCCCAGCGGGCCGTGCTACTCTCCATTCTCTAGTTTAATAGGAttttagcgttATTCGCGTTACTCCCCCATTATTACCTATCCCCGATCACCCCATAGACAAGAAAGCCCATTTACAGGTCCCAGTCGCGTCAAACCTCCCGCGATTCCGACCCTCTCGACATTCCCTTCAACGCGCCAATCGCGCCGAGATTGTAGCTTGAACCTCTAGAAACCCCTTTTCGTCCCCCGACCTCCTTCCGCCAGTCCGCAgAattcaccgacctctt---------tctgccgccaaaCTAacCTATTCCTGTCCTTCCGGCCAGCCTACTAACGACACTTTTACTTACTACGCATGTAGGGTAAGAGCTGTCGCGATGGACTAGACCCTCCCAACGGTCCTTGCCCTATCTGTCAGGCCCACGGACAAGCAAACCGACCCGGGGGTGACCCACATTAAGCTCTAGAGGCAGGGAAGCGGGGGGGCTTATAATATTATGATTGTGGCTGCGCAGTGactaGcttaga-----aaattttaagaaAaactaAAGTATAATCCACATTCTATTTATTTTTATAATTCATATTATAATACAAACAGAATTTACCTAATTATTAAGTTAAAATAATTAGACGTTTAACTCTCTATATATAAATCTAATTAATGAGACATAGAATTTTTTCTAAAAAGGTTAAAATTACAGCTTAATAAAGAAATAACAATATTATATCATTCCATGACATACATAT
	Bembidion_guamani                        AGCCCAGCActgaagCcCGtgGtCGGAAACgGCTACTGGGCAATGTAGTGTTTGGGAGAGCCCGTTTAACCCGAGTATTATTAGCGTgTCCAAGTCCTTCtTGAAGGGGGCCGTTTAACCCATAGTGGGTGCCAGGCCCGTAGTGACCGTTAGTATGTTCGGGTGGGTTTCTCCTTAGAGTCGGGTTGCTTGAGAGTGCAGCTCTAAGTGGGTGGTAAACTCCATCTAAGGCTAAATATTACCACGAGACCGATAGCGAACAAGTACCGTGAGGGAAAGTTGAAAAGAACTTTGAAGAGAGAGTTCAAGAGTACGTGAAACCGTTCAGGGGTAAACCTGAGAAACCCGAAAGGTCGAACGGGGAGATTCAATTGCTTTACCGGTGGTGATCAATGGTGCAGTATTTGGGACGCATATGG--T-A-TACAG-TTTCGGCTGTA-TTTC-TGTATACGCTCTGCTGTCTGTTGT----TTATTCATTGTCGGAGGCATGCACTTCTCCCCTTGTAGGACGTCGCGATCCGTTGAGCA-------T-TTATGCCATCTACGGCCCGTGGTGGAGCCCGTA-TATAA-TT--TA-TTATATG-CGGACCCATGGTGTCCTGATGGCTGCCCGACGGTATTGGCACTGGTATTGGGTCGCTGTCGCTTCG-TGCGGCAGGCGTTA-TGG-TTTTATGGCAAGTCACTGTGTGTTTTTAAAT-GTGGAAAT-CGC-AATTATGTCGCTTCTGCGCATACAGTACTGTTCGCTGTA-GGACCCTCTGG-CCGTCCCCG-TTACATGTCGGCGACGCTTCAGATTTGGGTAATCTCAGGACCCGTCTTGAAACACGGACCAAGGAGTCTAGCATGTGCGCGAGTCATTGGGATGAATCTCCTAaaGGCGCAATGAAAGTAAATGTTTACCTTGTGTGAacagAGGGAAGATGGGTGGCGCATTGACGCTGCCCCGCACTCCCGGGGCGTcGCGCACTCATTGCGA--------------------------------------------------------------------------------------------------------------------------------------------------------------------------------------------------------------------------------------------------------------------------------------------------------------------------------------------------------------------------------------------------------------------------------------------------------------------------------------------------------------------------------------------------------------------------------------------------------------------------------------------------------------------------------------------------------------------------------------------------------------------------------------------------------------------------------------------------------------------------------------------------------------------------------------------------------------------------------------------------------------------------------------------------------------------------------------------------------------------------------------------------------------------------------------------------------------------------------------------------------------------------------------------------------------------------------------------------------------------------------------------------------------------------------------------------------------------------------------------------------------------------------------------------------------------------------------------------------------------------------------------------------------------------------------------------------------------------------------------------------------------------------------------------------------------------------------------------------------------------------------------------------------------------------------------------------------------------------------------------------------------------------------aaatggAGtcataaAGGTGGGAGTATGCATGGAGAATTGAGAGCTTCAAAGCTTAGATGTGAGAAAGTACGGTTGACCTACTCAAAGTGAGAGAGACTAAGACCACGAAACGATTTGTGTGCGCGCCTAACAGGTAACGTGGAATTTAGATTACAAATGAAGTGTTCTCAAAATAACAATATGATACAACTTTTGACAAAGACACAAGTTACTAACGACTTTAAGCAACAATGGTTTCGAAACAATGCGCTCGCAAAGACGACTGCATCGAACAAGGAGATGGGGTCTCCTTGTAACAATGAACGTGCGCGATGCCGCACACAATATTTAATACTAAAGCTCTCCAGACTGATTAAGAGACAACATGTTTGGTCGGGTTACGATGGAGTCGTGATTGATGTGGCGTGGTGCTCGGACTCGAACTGGCGAAACATATGTAATAAACCGAACGTAGACGATAGAATTCGACGTTtattgAGAATTCTTGAGTGTATGAattaaattgaaaccgcggatatcttgcgctccagTTCGACATGGGAAACTAAGACGTTGAGGGCTCAGGTATGTAGAATCGGAGCAAGAGGGAAAAGCCACACGGACGGAAAAG--GCAAGCAAATATGGAAAGATCAAGAACAGCGGCA--GACGGGCA--GGCGAAAAAACAAATAGGTTCATTAACCTTAACCGACAAACCCCAGTTAAGATTGTTATTGACCTCCCGGTTTGGAAAAACCAATTGGATGAGGACCAGGAGTTTGAAGAACAGATGGGTGAGGTGGATTATTGTGGGAGGGtaTTACAAGAATgtgtgtgaagtggctgacCACCCCAAAATGGGGAGTGAACTTGGAACTGACCACGGGATAGTGTTCACCGGTCGTGGGCGTCATGAGGTACCTTAACCTGTTACGAGACATAAAGAATGACAAAGTTCACACTTAAGGCTGAGCGATTAAGGACTTTACCTTACGGATTCAAGAGTCACAAACTATGAGACATTTTTTAAGAGGGACGTTTTCAGCGCAAGCTGCGTTTGCCAGGGCGGGATTTCAAAGAACAAACTTTTATTGTGAAGAGAGACATTCGTTATTCATCAATGGGGGATTGGCAGTTACGCGTTGTACGCGTAAGAATGAAAAGGTCCTTAGCACAGACGCTGGTTTTACTTTGCCACAATTGGACACGTCGGCTCGTCAATAAGTCCAATTGCGCAAAAGCaattgaGagtgctcaataaattcagtcgggac-----------------------ggtgacaatgactcagacgaagagGaAgataGTGTGTTTGATTCTGGAAGATCATCGTATAAAGAGTCCGTGAAACGGTTTAAAACTCACTTTATGAAAAATCCCGGGAGATTTTGACGTTAAACCAATATAAAACATTAAGATTATGAGGCTACGCAAGTTTCGACTAAAGCTCTGACCTCACACACTGAGACTACAAGCGAGAACATACGAAAATTTTCTAAACGGCAACGGCGTGCATCTTGAACACACGTCGTCCAAAGCAGCAATCATGAAACTAAGAAAATGACAAACGGACAATACGAGCCAAACAGTAAGAGCCACGGAGCAACAGGAGGTAAGAAAGTGTTAGAAAAAAAAAATCTGACGTTAAGACATTATAATTGAGTCAGAACGACGGAGAAAAATCATGCCTGGACAGAATTAATATTGACCCGATAGGTGCTGTGAAAATAgagtCCatgaAAattaaaaaacca----------actttattattTGGGCTGTCGGAtGTGGacTCCTAGATTTATCGGCGATTGGAACCGGTCTTATGGGAGACAATTAAAGTATGTACGCCAGCTTGTATATTTTTATGTATCCATTTATGGGGTTGGAATGTTGTCCTTATTTGGGCCCGAATGCTTCCCGATAAAAATAGTTTGTTTTCCCCTCTTACTTCTCTATAGTCATGTGAAAGGGCGGACGGTGACGTTACCCCCTTCTCTCATGCCAAGGGGCTCGTGATTGCATTTAGCTCATTGCGGATTCTCATTTGGGCGTAATTATACACATATAAATCGTCGTGGATACTTGACGATCCTTTTGTTGTCGTGGATACGCTTTTCTTTCTTCTTCCGTCTGCGGGCATACATCTTTACGACGAATTAAACTCTTTTGACCGCGGGGGGGACCATCTTACACATTTT----------atCCagGTGAAGGATGGGTAAACAATAAGTTATTTACTACTGGATCGAGAAAATGAGTTGATAAAGCTTTTAGCGATAATAGCAAAGGTTCTTATAGAAATATCAGCATCAAAAATTCCTAATTCTTATCATCAAAAGAATCCTATGAATTTATTGGAAAACTATTTTTTACTCTGCAGACAGCAGTTTCACTCTTGTTGCTTGTTAAAAATAAAAAGCTCCGATGCACCTGTTCAttAACTTAATGttctgactttattcttWtTAATCTTAGTYCTATCGGGCCTCCTAATCCCATTCTGCTT-CCACATCCTCCTCTATA-GCAT-AAAGATGCCCAGACCTTGCATACCGTACTGATACCCCAGCGGGCCGTGCTACTCTCCATTCTCTAGTTTAATAGGAttttagcgttACTCGCGTTACTCCCTCATTATTACCTATCCTCGACCACCCCATAAACAAGAAATTCCATTTACAGGTCCCAGTCGCGTCAAACCTCCCGCGATTCCGACCCTCTCGACATTCCCTTCAACGCGCCAATCGCGCCGAGCTTGAATCTTGAACCTCTAGAAACCCCTTTTCGTCCCCCGACCTCCTACCGCCAGTCCAcagaattcaccgacctc------------ctgccgtcaaacCAaCCTATTCCTGTCCTTCTGGCCAGCCTACTATCGACAAGTTTACTTACTACGCACGTAAGGCAAGAGCTGTCGCGAAGGACTACACCCTCCCGGCGGTTGGTTCCCTATCTGTCGGGCCCACGGACAAGCAAACGGACCCGGGGGCGACCCACATTAAACTCTAGAAGTAGGGAAGGGGGGGGGCTTATAATATTATGATTGTAGCTGCGCAGTgactagcttag------aaatttAATAAAAAACAAAAATAAAAATTGTATTCTATTTATATTTATTATTTATAATATAACATAAAAAAAACTTATCTAATTATCAAACTAAAATGATGACATATGAAACGCCATACATTTAATTTTAATTAATAAATTTTAATATTTTTCTTAAAAAATTTAACACTAAAATTTAATACAGAAAAAATTATATTATACAATTCTAATACATACATAT
	Bembidion_humboldti                      AGCCCAGCACTGAAGCccgtggtCGGAAACGGCTACTGGGCAATGTAGTGTTTGGGAGAGCCCGTTtAACCCGagtatTATTAgcGTGTCCAAGTCCTTCTTGAAGGGGGCCGTTTAACCCATAGTGGGTGCCAGGCCCGTAGTGACCGTTAGTATGTTCGGGTGGGTTTCTCCTTAGAGTCGGGTTGCTTGAGAGTGCAGCTCTAAGTGGGTGGTAAACTCCATCTAAGGCTAAATATTACCACGAGACCGATAGCGAACAAGTACCGTGAGGGAAAGTTGAAAAGAACTTTGAAGAGAGAGTTCAAGAGTACGTGAAACCGTTCAGGGGTAAACCTGAGAAACCCGAAAGGTCGAACGGGGAGATTCAATTGCTTTACCGGTGGTGATCAATGGTGCAGTATTTGGGACGCATATGG--T-A-TGCAG-TTTCGGCTGTA-TTTC-TGTATACGCTCTGCTGTCTGTTGT----TTATTCATTATCGGAGGCATGCACTTCTCCCCTTGTAGGACGTCGCGATCCGTTGAGCA-------T-ATATGCCATCTACGGCCCGTGGTGGAGCCCGTT-TATAA-TT--TA-TTATATG-CGGACCCATGGTGTCCTGATGGCTGCCCGACGGTATTGGCACTGGTAATGGGTCGCTGTCGCTTCG-TGCGGCAGGCGTTA-TGG-TTTTATGGCAAGTCACTGTGTGTTTTTAAAT-GTGGAAAT-CGC-AATTATGTCGCTTCTGCGCATACAGTACTGTTCGCTGTA-AGACCCTCTGG-CCGTCCCCG-TTACATGTCGGCGACGCTTCAGATTTGGGTAATCTCAGGACCCGTCTTGAAACACGGACCAAGGAGTCTAGCATGTGCGCGAGTCATTGGGATGAATCTCCTAAAGGCGCAATGAAAGTAAATGTTTACCTTGTGTGAACAGAGGGAAGATGGGTGGCGCTTTGACGCTGCCCCGCACTCCCGGGGCGTCGCGCACTCATTGCgA------------------------------------------------------------------------------------------------------------------------------------------------------------------------------------------------------------------------------------------------------------------------------------------------------------------------------------------------------------------------------------------------------------------------------------------------------------------------------------------------------------------------------------------------------------------------------------------------------------------------------------------------------------------------------------------------------------------------------------------------------------------------------------------------------------------------------------------------------------------------------------------------------------------------------------------------------------------------------------------------------------------------------------------------------------------------------------------------------------------------------------------------------------------------------------------------------------------------------------------------------------------------------------------------------------------------------------------------------------------------------------------------------------------------------------------------------------------------------------------------------------------------------------------------------------------------------------------------------------------------------------------------------------------------------------------------------------------------------------------------------------------------------------------------------------------------------------------------------------------------------------------------------------------------------------------------------------------------------------------------------------------------------aggtagacaaatggAgtcataaAGGTGGGaGTATGCATGGAGaaTTGAGAGCTTCAAAGCTTAGATGTGAGAAAGTACGGTTGACCTACTCAAAGTGAGAGAGACTAAGACCACGAAACGATTTGTGTGCGCGCCTAAGAGGTAACGTGAAATTTAGATTACAAATGAAGTGTTTTCAAAATAACAATATGATACAACTTTTCACAAAGACACAAGTTACTAACGACTTTGGGCAACAATGGTTTCGAAACAATGCGCTCGTAAAGACGACTGCATCGAACAAGGAGATGGGGTCTCCTTGTAACAATGAACGTGCGCGATGCCGCACACAATATTTAATACTAAAGCTCTCCAGACTGATTAAGAGACAACATGTTTGGTCGGGTTACGATGGAGTCGTGATTGATGTGGCGTGGTGCTCGGACTCGAACTGGCGAAACATATGTAATAAaccGaaCGTAGACGATAGAATTCGACGTTTATTGAGAATTCTTGAgtgtatgaattaaattgaa---------------CGctcCAGTTCGACATGGGAAACTAAGACGTTGAGGGCTCAGGTATGTAGAATCGGAGCACGAGGGAAAAGCCACACGGAAGGAAAAG--GCAAGCAAATATGGAAAGATCAAGAACAGCGGCA--GACGGGCA--GGCGAAAAAACAAATAGGTTCATTAACCTTAACCGACAAACCCCAGTTAAGATTGTTATTGACCTCCCGGTTTGGAAAAACCAATTGGATGAGGACCAGGAGTTTGAAGAACAGATGGGTGAGGTGGATTATTGTGGGAGGGTATTACAAGAaTgtgtgtgaagtggctgacCACCCCAAAATGGGGAGTGAACTTGGAACTGACCACGGGATAGTGTTCACCGGTCGTGGGCGTCATGAGGTACCTTAACCTGTTACGAGACATAAAGAATGACAAAGTTCACactTAAGGCTGAGCGATTAAGGACTTTACCTTACGGATTCAAGAGTCACAAACTATGAGACATTTTTTAAGAGGGACGTTTTCAACGCAAGCTGCGTTTGCCAGGGCGGGATTACAAAGAACAAACTTTTGTTGTGAAGAGAGACATTCGTTATTCATCAATGGGGGATTGGCAGTTACGCGTTGTTCGCGTAAGAATGAAAAGGTCCTTAGCACAGACGCTGGTTTTACTTTGCCACAATTGGACACGTCGGCTCGTCAATAAGTCCaattGCGCAaAAgcaattgagagtgctca--------------------------------------tcggtgacaatgactcagacaaagaggaagatagtgtgtttgattctggaagatcatcgtataaagagtccgtgaaaCGGTttaaaactcactttatGAAAAATCccgggAGATTTTGACGTTAAACCAATATAAAACATTAAGATTATGAGgctACGCAAGTTTCGACTAAAGctctGACctcACACACTGAGACTACAAGCGAGAAcctgCGAAAatcttctAAACGGCAACGGCgtgCATCTTGAAcacACgtcgTCCAAAGCAGCAATCaTGAAACTAAGAAAATGACAAACGGACAAtacGAGCCAaACagtaagaGCcacggagCAACAGGaggTAAGAAAGTGTtagaaaaaaaaaatCTgacgTtaggacattatAAttgagtcagaacgacggagaaaaatcatgcctggacagaattaatattgaccCGataggtgctgtgaaaata--------------------------------------------ttgggcTGTCggatGTGGACTCTTAGATTTATCGGCGATTGGAACCGGTCTTATGGGAGACAATTAAAGTATGTACGCCAGCTTGTATATTTTTATGTATCCATTTATGGGGTTGGAATGTTGTCCTTATTTGGGCCCGAATGCTTCCCGATAAAAATAGTTTGCTTTCCCCTCTTACTTCTTTATAGTCATGTGAAAGGGCGGACGGTGACGTTACCCCCTTCTCACATGCCAAGGGGCTCGTGATTGCATTTAGTTCATTGCGGGTTCTCATTTGGGCGTAATTATACACATATAAATCGTCACGGATACTTGACGATCCTTTTGTTGTCGTGGATACGCTTTTCTTTTTTCTTCCGTTTGCGGGCATACATCTTTACGACGAATTAAACTCTTTTGACCGCGGGGGGGACCATCTTACACATTTT------gttaatccagGTGAaGGATGGGTAAACAATAAGTTATTTACTACTGGATTAAGAAAACAAGTTTATGAAGCTTTTAGCCGTAATAGCAAAGGTTCTTATAAAAATATCAGCATCAAAAATTCTTAATTCTTATCATCAAAAGAATCCTATGAATTTATCGGAAAACTATCTTTTACCTTGCAGACAGCACCCTCATTCTTGTTGCTTATTAAAAATTAAAAGCCTYgaTGCACCCGTTCACTAACTTaatgttctga--------tcACTAATCCCAATTCTAACGAGCCTCCTAACTCCATTCTGCTT-CCACATCCTCCTCCATA-GCAT-AAAGATGCCCAGACCTAGCATACCGTACTGATACCCCAGCGGGCCGTGCTACTCTCCATTCTCTAGTTTAATAGGAttttagcgttACTCGCGTTACTCCCCCATTATTACCTATCATCGATCACCCCATAGACAAGAAATCCcATTTACAGGTCCCAGTCGCGTCAAACCTCTCGCGATTCCGACCCTCTCGACATTCCCTTCAACGCGCCAATCGCGCCGAGCTTGAATTTTGAACCTCTAGAAACCCCTTTTCGTCCCCCGACCTTCTACCGCCagTcCacagaattc--------------------tctaccgccaaactaacctattcctgtcCttctggccagCctactaacGACAattTTACTTACTACGCATGTAAGGcaAGAACTGTTgcGAtGGACTAGATCCTccCGacggTCCTTttcTTATCtgtcGGGCCTAcGGACGAACAAACGAaCCCgGgggTGaccCACAtTAAGCtctagaggCagggaagCgggagggcttataatattatgattgtggctgcgcag------------------------taaAaaaAGAAAAGATAAAAATAGTATTTTATCTATTTTTATAATTTATATTATAATATAAATAAAATATAACCAGTTATTAAACTAAAACAATAACATATTAAACTCCATAAATTTATATCTAATTAACATGAATTATCATTTGTTCTAAAAAAATCAATATTAGAATTTAATAAAATAAAAATAATATTATGTTATTCTAAAACTTATATAT
	Bembidion_jimburae                       AGCCCAGCACTGAAGCccgtggtCgGAAACGGCTACTGGGCAATGtagTGtttAGGAGAGCCCGTTTAACCCGAGTATTATTAGCGTGTCCAAGTCCTTCTTGAAGGGGGCCGTTTAACCCATAGTGGGTGCCAGGCCCGTAGTGACCGTTAGTATGTTCGGGTGGGTTTCTCCTTAGAGTCGGGTTGCTTGAGAGTGCAGCTCTAAGTGGGTGGTAAACTCCATCTAAGGCTAAATATTACCACGAGACCGATAGCGAACAAGTACCGTGAGGGAAAGTTGAAAAGAACTTTGAAGAGAGAGTTCAATAGTACGTGAAACCGTTCAGGGGTAAACCTGAGAAACCCGAAAGTTCGAACGGGGAGATTCAATTGCTTTCCCGGTGGTGATCAATAGTGCAGTATTTGGGACGCATATGG--T-A-TGCAG-TTTCGGCTGTA-TTTC-CACATACGCTCTGCTGTCTGTTGT----TTATTCATTGTCGGAGGCATGCACTTCTCCCCTTGTAGGACGTCGCGATCCGTTGAGCA-------T-TTATGCCATCTACGGCCCAAGGTGGAGCCCGTG-TATAA-TT--TA-TTATATG-CGGACCCATGGTGTCCTGATGGCTGCTCGACGGTA--GACACTGGTATTGGGTCGCTGTCGCTTCG-TGCGGCAGGCGTTACTGG-TTTTATGGCAAGTCACTATGTGTTTTTAAAT-GTGGAAAT-CGC-CATTATGTCGCTTCTACGCATATAGTACTGTTCGCTGTT-TGACCCTCTGG-CCGTCCCCG-TTACATGTCGGCGACGCTTCAGATTTGGGTAATCTCAGGACCCGTCTTGAAACACGGACCAAGGAGTCTAGCATGTGCGCGAGTCATTGGGATGAATCTCCTAAAGGCGCAATGAAAGTAAATGTTTACCTTGTGTGAACAGAGGGAAGATGGGTGGCGCTTTGACGCTGCCCCGCACTCCCGGGGCGTCGCGCACTCATTGCgA--------------------------------------------------------------------------------------------------------------------------------------------------------------------------------------------------------------------------------------------------------------------------------------------------------------------------------------------------------------------------------------------------------------------------------------------------------------------------------------------------------------------------------------------------------------------------------------------------------------------------------------------------------------------------------------------------------------------------------------------------------------------------------------------------------------------------------------------------------------------------------------------------------------------------------------------------------------------------------------------------------------------------------------------------------------------------------------------------------------------------------------------------------------------------------------------------------------------------------------------------------------------------------------------------------------------------------------------------------------------------------------------------------------------------------------------------------------------------------------------------------------------------------------------------------------------------------------------------------------------------------------------------------------------------------------------------------------------------------------------------------------------------------------------------------------------------------------------------------------------------------------------------------------------------------------------------------------------------------------------------------------------------------------aaatggagtcatAAAGGTGGGAGTATGCATGGAGAATTGAGAGCTTCAAAGCTTAGATGTGAGAAAGTACGGTTGACCTACTCAAAGTGAGAGAGACTAAGACCACGAAACGATTTGTGTGcgCGCCTAAGAGGTAACGTGGAATTTAGATTACAAATGAAGTGTTCTCAAAATAACAATAtgATACAACTTTTCACAAAGACACAAGTTACTAACGACTTTAGGCAACAATGGTTTCGAAACAATGCGCTCGTAAAGACGACTGCATCGAACAAGGAGATGGGGTCTCCTTGTAACAATGAACGTGCGCGATGCCGCACACAATATTTAATACTAAAGCTCTCCAGACTGATTAAGAGACAACATGTTTGGTCGGGTTACGATGGAGTCGTGatTGATGTGGCGTGGTGCTCGGACTCGAACTGGCGAAACATATGTAATAAACCGAACGTAGACGATAGAATTCGACGTTTATTGAgaatTCTTGAGTGtaTgaattaaattgaa---------------CGTTCCAGTTCGACATGGGAAACTAAGACGTTGAGGGCTCAGGTATGTAGAATCGGAGCACGAGGGAAAAGCCACACGgaagGAAAAG--GcaAGCAAATATGGAAAGATCAAGAACAGCGGCA--GACGGGCA--GGCGAAAAAACAAATAGGTTCATTAACCTTAACCGACAAACCCCAGTTAAGATTGTTATTGACCTCCCGGTTTGGAAAAACCAATTGGATGAGGACCAGGAGTTTGAAGAACAGATGGGTGAGGTGGATTATTGTGGGAGGGTATTACAAGAATgtgtgtgaagtggctgacCACCCCAAAATGGGGAGTGAACTTGGAACTGACCACGGGATAGTGTTCACCGGTCGTGGGCGTCATGAGGTACCTTAACCTGTTACGAGACATAAAGAATGACAAAGTTCACACTTAAGGCTGAGCGATTAAGGACTTTACCTTACGGATTCAAGAGTCACAAACTATGAGACATTTTTTAAGAGGGACGTTTTCAACGCAAGCTGCGTTTGCCAGGGCGGGATTACAAAGAACAAACTTTTGTTGTGAAGAGAGACATTCGTTATTCATCAATGGGGGATTGGCAGTTACGCGTTGTTCGCGTAAGAATGAAAAGGTCCTTAGCACAGACGCTGGTTTTACTTTGCCACAATTGGACACGTCGGCTCGTCAATAAGTCCAATTGCGCAAAAGCaattgaGagtgctcaataaattcagtc----------------------------------------tcagacaaagaggaAGaTAGTGTGTTTGATTCTGGAaGATCATCGTATAaagaGtCCGTGAAACGGTTTAAAACTCAYTTTATGAAAAATCCCGGGAGATTTTGACGTTAAACCAATATAAAACATTAAGATTATGAGgctACGCAAGTTTCGACTAAAGCTCTGACCTCACAcACTGAGATTACAGGCGAGAACGTGCGAAAATCTTCTAAACGGCAACGGCGTGCATCTTGAACACACGTCGTCCAAAGCAGCAATCATGAAAATAAGAAAATGACAAACGGACAGTGCGAGTCAAACAGTAAGAGCCACGGAGCAACAGGAGGTAAGAAAGTGTTAGAAAAAAAAAATCTGACGTTAAGACATTATAATTGAGTCAGAACGACGGAGAAAAAGCATGCCTGGACAGAATTAATattgacccgataggtgctGTGAAaatagagtccatgaaaattaaAAAaccacggaaattcg----------ttgggctgtcggatgtggactCCTAGATTTATCGGCGATTGGAAccggtCTTATGGGAGACAATTAAAGTATGTACGCCAGCTTGTATATTTTTGTGTATCCATTTATGGGGTTGGAATGTTGTCCTTATTTGGGCCCGAATGCTTCCCGATAAAAATAGTTTGTTCTCCCCTCTTACTTTTTTATAGTCATGTGAAAGGGCGGACGGTGACGTTACCCCCTTCTCGTATGCCAAGGGGCTCGTGATTGCATTTAGTTCATTGCGGGTTCTCATTTGGGCGTAATTATACACATATAAATCGTCAAGGATACTTGACGATCCTTTTGTTGTCGTGGATACGCCTCTCTCTCTTCTTCCGTTTGCGGGCATACATCTTTACGACGAATTAAACTCTTTTGACCGCGGGGGGGACCATTTTACACATTTT----------atcYaGGTGAAGGATAGGTAAATGATAAGTTATTAATTACTGGATTGAGAAAATAAGTTGMTAAAGCTTTTAGCGATAATAGCAAAGGTTYTTATAAAAATGTCAGCATSAAAAATTCCTAATTCTTATCATCAAAAGAATCCTATSAATTTTTTGGAAAACTRTCTTTTACCTTGCAGACAGCACTCTCATCCTTRTTGCTTGTTAAAAATCAAAAGCCCCGATGCACCCGTTCACTaRCTTGAYgttttga--------TAACTAATCCTAATTCTAACGAGTTTGTTAATCCCATTCYATTT-RCACATCCTTTTCTATA-GCAT-AAAGATGCTTAGACCTAGCATACCGTAATGATACCCCAGCGGGCAGTGCTACTCTCCATTCTCTAGTTTAATAGGAttttagcgttATTCGCGTTACTTCCCCATTATTAATTATCCTCGATCATCTCATAGACAAGAAATCCCATTTATAGGTCCCAGTCGTGTTAAACCTTTCACGATTCCGACATTCTCGATATTCCCTTCAACGCGCCAATCGTACCGAGCTTGAATCTTAAACCTTTAGAAACTTCTTTTCGTCCCCCGACCTCCTACCGACAGTCCAtagaattcattgat---------------------tcgaacTaaCCtATTCCTGTCcTTccGgTCAGCCCACCaACGACAATTTTACTTACTACGCACGTAAGGcaAGAGCTGTCGCGATARACTAGACCTTCCCGACGATCCTTTCCCTATCTGTCGGGCCCACGGACAAACAAACAGACCCGGGGGTGACCCATATTAAACTCTAGAGGCAGGGAAGCGGGGGAGCTTATAATATTATGATtgtggctAcGCagtgactagctTagaataca------ttaatgatatTAAAATAAAACctgtATACTATTTATAATTATGATTTATAATATTGTTCAATTAAAACTTATTAAACTATCAAACTGGTAAGAAAAGATTTCAAACTCTTCTTATCCAAATATAATTTATGATAGATATAACCTCACTTAAAAATATTTATATAAAAACACTATTGAAATATAACAATATCATATTATTCTCCAACATACATAT
	Bembidion_onorei                         AGCCCAGCACTGAAGCCCGTGGTCGGTAACGGCTACTGGGCAATGTAGTGTTTGGGAGAGCCCGTTTAACCCGAGTATTATTAGCGTGTCCAagtccTTCTTGAAGGGGGCCGTTTAACCCATAGTGGGTGCCAGGCCCGTAGTGACCGTTAGTATGTTCGGGTGGGTTTCTCCTTAGAGTCGGGTTGCTTGAGAGTGCAGCTCTAAGTGGGTGGTAAACTCCATCTAAGGCTAAATATTACCACGAGACCGATAGCGAACAAGTACCGTGAGGGAAAGTTGAAAAGAACTTTGAAGAGAGAGTTCAAGAGTACGTGAAACCGTTCAGGGGTAAACCTGAGAAACCCGAAAGGTCGAACGGGGAGATTCAATTGCTTTACCGGTGGTGATCAATGGTGCAGTATTTGGGACGCATATGG--T-A-TATAG-TTTCGGCTGTA-TTTC-TGTATACGCTCTGCTGTCTGTTGT----TTATTCATTGTCGGAGGCATGCACTTCTCCCCTTGTAGGACGTCGCGATCCGTTGAGCA-------T-TTATGCCATCTACGGCCCATGGTGGAGCCCGTT-TATAA-TT--TA-TTATATG-CGGACCCATGGTGTCCTGATGGCTGCCCGACGGTATTGGCACTGGTATTGGGTCGCTGTCGCTTCG-TGCGGCAGGCGTTA-TGG-TTTTATGGCAAGTCACTGTGTGTTTTTAAAT-GTGGAAAT-CGC-AATTATGTCGCTTCTGCGCATACAGTACTGTTCGCTGTA-GAACCCTCTGG-CCGTCcCCG-TTACATGTCGGCGACGCTTCAGATTTGGGTAATCTCAGGACccGTCTTGAAACACGGACCAAGGAGTCtAGCATGtGcGCGAGTCaTtGGgAtGAATCTccTaaaGGCGCAATGAAAgTAAATgTTTACcTTgTgTgaacagagggaagatGGGtGGCGCTTtgacgcTGCCCCgcactCCCGGgGcgtcgcgcactcattgcga--------------------------------------------------------------------------------------------------------------------------------------------------------------------------------------------------------------------------------------------------------------------------------------------------------------------------------------------------------------------------------------------------------------------------------------------------------------------------------------------------------------------------------------------------------------------------------------------------------------------------------------------------------------------------------------------------------------------------------------------------------------------------------------------------------------------------------------------------------------------------------------------------------------------------------------------------------------------------------------------------------------------------------------------------------------------------------------------------------------------------------------------------------------------------------------------------------------------------------------------------------------------------------------------------------------------------------------------------------------------------------------------------------------------------------------------------------------------------------------------------------------------------------------------------------------------------------------------------------------------------------------------------------------------------------------------------------------------------------------------------------------------------------------------------------------------------------------------------------------------------------------------------------------------------------------------------------------------------------------------------------------------------------------aaatggagtcataaAGGTGGgaGTATGCATGGAGAATTGAGAGcttCAAAGCTTAGATGTGAGAAAGTACGGTTGACCTACTCAAAGTGAGAGAGACTAAGACCACGAAACGATTTGTGTGCGCGCCTAAGAGGTAACGTGAAATTTAGATTACAAATGAAGTGTTCTCAAAATAACAATATGATACAACTTTTCACAAAGACACAAGTTACtaatGACTTTGGGCAACAATGGTTTCGAAACAATGCGCTCGTAAAGACGACTGCATCGAACAAGGAGATGGGGTCTCCTTGTAACAATGAACGTGCGCGATGCCGCACACAATATTTAATACTAAAGCTCTCCAGACTCATTAAGAGACAACATGTTTGGTCGGGTTACGATGGAGTCGTGATTGATGTGGCGTGGTGCTCGGACTCGAACTGGCGAAACATATGTAATAAACCGAACGTAGACGATAGAATTCGACGTTTATTGAGAATtcttgaGTGtatgaattaaattgaa---------------cgctcCAGTTCGACATGggAAACTAAGACGTTGAGGGCTCAGGTATGTAGAATCGGAGCACGAGGGAAAAGCCACACGGAAGGAAAAG--GCAAGCAAATATGGAAAGATCAAGAACAGCGGCA--GACGGGCA--GGCGAAAAAACAAATAGGTTCATTAACCTTAACCGACAAACCCCAGTTAAGATTGTTATTGACCTCCCGGTTTGGAAAAACCAATTGGAtgAGGACCAGGAGTTTGAAGAACAGATGGGTGAGGTGGATTATTGTGGGAGGGtaTTACAAGAaTgtgtgtgaagtggctgacCACCCCAAAATGGGGAGTGAACTTGGAACTGACCACGGGATAGTGTTCACCGGTCGTGGGCGTCATGAGGTACCTTAACCTGTTACGAGACATAAAGAATGACAAAGTTCACACTTAAGGCTGAGCGATTAAGGACTTTACCTTACGGATTCAAGAGTCACAAACTATGAGACATTTTTTAAGAGGGACGTTTTCAACGCAAGCTGCGTTTGCCAGGGCGGGATTACAAAGAACAAACTTTTGTTGTGAAGAGAGACATTCGTTATTCATCAATGGGGGATTGGCAGTTACGCGTTGTTCGGGTAAGAATGAAAAGGTCCTTAGCACAGACGCTGGTTTTACTTTGCCACAATTGGACACGTCGGCTCGTCAATAAGTCCAATTGCGCAAAAGCaattgaGagtgctcaataaattcagtcgggac----------------------------------------caaagaggaagatagtgtgtttgattctggaagATCatcGTATAAAGAgTccgtgaaaCGGTTTAAAACtcACTttATGAAAAAtCcCGGgagaTTTTgaCGTTAAACCAATATAAAACATTAAGATtATGAGgctACGCAAGTTTCGACTAAAGCTCTGACctcACACACTGAGACTACAAGCGAGAACgtgcGAAAatctTCTAAACGGCAAcgGCGTGCATCTTGAAcacaCgtcgTCCAAGGCAGCAATCATGAAactAAGAAAATGACAAACGGACAAtacGAGcCAaACagtaagaGCcacggagCaacagGaggtaaGAAAGTGTtagaaaAAAAAAATCTgacgTTaagacattataattgagtcagaacgacggagaaaaatcatgcctggacagaattaatattgacccgataggtgctgtgaaaata--------------------------------------------ttgggctgtcggatGTggACTCTTAGaTctATCGGCGACTGGGCCCGGTCCTATGGGAGACAATTAAAGTATGTACGCCAGCTTGTATATTTTTATGTATCCATTTATGGGGTTGGAATGTTGTCCTTATTTGGGCCCGAATGCTTCCCGATAAAAATAGTTTGTTTTCCCCTCTTACTTCTCTATAGTCATGTGAAAGGGCGGACGGTGACGTTACCCCCTTCTCTCATGCCAAGGGGCTCGTGACTGCATTTAGTTCATTGCGGGTTCTCATTTGGGCGTAATTATACACATATAAATCGTCACGGATACTTGACGATCCTTTTGTTGTCGTGGATACGCCTTTCTTTTTTCTTCCGTTTGCGGGCATACATCTTTACGACGAATTAAACTCTTTTGACCGCGGGGGGGACCATTTTACACATTTT----------attcagGTGaaGGATAGGTAaWCAATAAGGTATCTACTACTGGATTGAGAAAACGAGTTTATAAAACTTTTAGCGATATTAGCAAAGGTTCTTATAAGAATATCAGYATCAAAAATTCCTAATTCTTATCATCAAAAGAATCCTATAAATTTATTGGAAAACTATCTTTTACCTTACAGACAGCACCCTCATTCTTGTTGCTTGTTAAAAATCAAAAGCCTCGATGCACCCGTTCACTAACttaAtgttctga--------tcACTAATYCCAATTCTAACGAGCCTCCTAATTCCATTCTGCTT-CCACATCCTCCTCCATA-GCAT-AAAGATGCCCAGATCTAGCATACCGTACTGATACCCCAGCGGGCMGTGCTACTCTCCATTCTCTAGTTTAAtAGGAttttagcgttACTCGTGTTACTCCCCCATTATTACCTATTCTCGATCACCCCATAGACAAGAAATCCCATTTACAGGTCCCAGTCGCGTCAAACCTCCCGCGATTCCGACCCTCTCGACATTCCCTTCAACGCGCCAATCGCGCCGAGATTGAATTTTGAACCTCTAGAAACCCCTTTTCGTCCCCCGACCTCCTACCGCCAGTCCAcagaattcaccgactt---------------------aaactaacctattcctgTccTTCCGGccagCCTACcAacGACACTTtTAcTTACTACGCATGTAgGGcaAGAACTGTCGCGAtGGACTAGATCCTccCAacGGTCCTttCCCTATCtgtcGGGCCCATGGacGAACTAACGGaCCCgGgggTGaccCacAttaAGCtctaGAGGCagggaagcgggagggcttataatattatgattgtggctgcgcag-----------------------ttaaaaaGTaAGAAAACAAGATCTATATTCTATTTATTTTTATAATTTATAATATAATGTAATTAAAACACACTAAGTCATTAAGCTAAAATAACAAGATATCAAACCCCGTACATCTAAATTTAATTAACAAAACTTAATATTCAATTTAAAAAAATCAATATAATAATATAATAGAGTGAAAATAATATTATATTATTCTAAAACATACATAT
	Bembidion_paulinae_paulinae              AGcccagcactgaagcccgtagtcgggaacggctactgggcaatgtagtgtttgggAGAGCccgtttaacccgagtattattagcgtgtccaagtccttcttgAAGGGGGCcactc-gcccatAGTGGGTGCCAGGCCCGTAGTGACCGTTAGTATGTTCGGGtggGTTTCTCCTTAGAGTCGGGTTGCTTGAGAGTGCAGCTCTAAGTGGGTGGTAAACTCCATCTAAGGCTAAATATTACCACGAGACCGATAGCGAACAAGTACCGTGAGGGAAAGTTGAAAAGAACTTTGAAGAGAGAGTTCAAGAGTACGTGAAACCGTTCAGGGGTAAACCTGAGAAACCCGAAAGGTCGAACGGGGAGATTCAATTGCTTTACCGGTGGTGATCAATAGTGCAGTATTTGGGACGCATATGG--T-A-TGCAG-TTTCGGCTGTA-TTTC-TATATGTGCTCTGCTGTCTGTTGT----TTATTCATTGTCGGAGGCATGCACTTCTCCCCTTGTAGGACGTCGCGATCCGTTGAGCA---------CATGGCCATCTACGGCCCATGGTGGAGCCCGTT-TATAA-TT--TA-TTATATG-CGGACCCATGGTGTCCTGATGGCTGCCCGACGGTAATAGCACTGGTATTGGGTCGCTGTCGCTTCG-CGCGGCAGGCGTTATTGG-TTGTATGGCAAGTCACTGTATGTTTTTAAAT-GTGGAAAT-CGGACTTTGTGCCGGTTCTGCGCATATAGTACTGTTCGCTGTATTGACCCTCTGG-CCGTCCCCG-TTACAAGTCGGCGACGCTTCAGATTTGGGTAATCTCAGGACCCGTCTTGaaacACGGACCAAGGagtctagcatgTGCGCGAgtcattgGGatgaatctcctaaaggcgcaatgaaagtaaatgtttacctTGTgtgaacagagggaagatggGTGGCGCTttgacgctgcCCcgcactcccggGgcgtcgcgcactcattgcga--------------------------------------------------------------------------------------------------------------------------------------------------------------------------------------------------------------------------------------------------------------------------------------------------------------------------------------------------------------------------------------------------------------------------------------------------------------------------------------------------------------------------------------------------------------------------------------------------------------------------------------------------------------------------------------------------------------------------------------------------------------------------------------------------------------------------------------------------------------------------------------------------------------------------------------------------------------------------------------------------------------------------------------------------------------------------------------------------------------------------------------------------------------------------------------------------------------------------------------------------------------------------------------------------------------------------------------------------------------------------------------------------------------------------------------------------------------------------------------------------------------------------------------------------------------------------------------------------------------------------------------------------------------------------------------------------------------------------------------------------------------------------------------------------------------------------------------------------------------------------------------------------------------------------------------------------------------------------------------------------------------------------tttcaggtagacaaatggagtcataaAGGTGGGAGTATGCATGGAgaaTTGAGAGCTTCAAAGCTTAGATGTGAGAAAGTACGGTTGACCTACTCACAGTGAGAGAGACTAAGACCACGAAACGATTTGTGTGCGCGCCTAAGAGGTaaCGTGGAATTTAGATTACAAATGAAGTGTTCTCAAAATAACAATATGATACAAGTTTTGACGAAGACACAAGTTACTAACGACTTTAGGCAACAATGGTTTCGAAACAATGCGCTCGTAAAGACGACTGCATCGAACAAGGAGATGGGGTCTCCTTGTAACAATGAACGTGCGCGATGCCGCACACAATATTTAATACTAAAGCTCTCCAGACTGATTAAGAGACAACATGTTTGGTCGGGTTACGATGGAGTCGTGATTGATGTGGCGTGGTGCTCGGACTCGAACTGGCGAAACATATGTAATAAACCGAACGTAGACGATAGAATTCGACGTTtattgaGAATTCttGAGTgtatgaattaaa--------------------cgctccagttcgacATGGGAAACTAAGACGTTGAGGGctcAGGTATGTAGAATCGGAGCAAGAGGGAAAAGCCACACGGAAGGAAAAG--GCAAGCAAATATGGAAAGATCAAGAACAGCGGCA--GACGGGCA--GGCGAAAAAACAAATAGGTTCATTAACCTTAACCGACAAACCCCAGTTAAGATTGTTATTGACCTCCCGGTTTGGAAAAACCAATTGGATGAGGACCAGGAGTTTGAAGAACAGATGGGTGAGGTGGATTATTGTGGGAGGGTAttacaagaatgtgtgtgaagtggctgacCACCCCAAAATGGGGAGTGAACTTGGAACTGACCACGGGATAGTGTTCACCGGTCGTGGGCGTCATGAGGTACCTTAACCTGCTACGAGACATAAAGAATGACAAAGTTCACACTTAAGGCTGAGCGATTAAGGACTTTACCTTACGGATTCAAGAGTCACAAACTATGAGACATTTTTTAAGAGGGACGTTTTCAGCGCAAGCTGCGTTTGCCAGGGCGGGATTTCAAAGAGCAAACTTTTGTTGTGAAGAGAGACATTCGTTATTCATCAATGGGGGATTGGCAGTTACGCGTTGTACGCGTAAGAATGAAAAGGTCCTTAGCACAGACGCTGGTTTTACTTTGCCACAATTGGACACGTCGGCTCGTCAATAAGTCCAATTGCGCAAAAGCaattgaGagtgctcaataaattcagtcgggac---------------------tcggtgacaatgactcagacaaAGAGGAagatagtgtgtttgattctggaaGATCATCGTATaaaGAGtcCGTGAAACGGTTTAAAACTCACTTTATGAAAAATCCCGGGAGATTTTGACGTTAAACCAATATAAAACATTAAGATTATGAGGCTACGCAAGTTTCGACTAAAGCTCTGACCTCACACACTGAGACTACAAGCGAGAACGTGCGAAAATCTTCTAAACGGCAACGGCGTGCATCTTGAACACACGTCGTCCAAAGCAGCAATCATGAAACTAAGAAAATGACAAACGgacaATACGAGCCAAACAGTAAGAGCCACGGAGCAACAGGAGGTAAGAAAGTGTTAGAAAAAAAAAATCTGACGCTAAGACATTATAATTGAGTCAGAACGACGGAGAAAAAGCATGCCTGGACAGAATTAATATTGACccgatagGTgctgtgaaaatagagtccatgaaaattaAAAAaccacggaaattcg----------ttgggctgtcggatATGGAcTcttagatCTATCGGCGATTGGAACCGGTCTTATGGGAGACAATTAAAGTATGTACGCCAGCTTGTATATTTTTATGTATCCATTTATGGGGTTGGAATGTTGTCCTTATTTGGGCCCGAATGCTTCCCGATAAAAATAGTTTGTTTTCCCCTCTTACTTCTTTATAGTCATGTGAAGGGGCGGACGGTGACGTTACCCCCTTCTCTCATGCCAAGGGGCTCGTGACTGCATTTAGTTCATTGCGGGTTCTCATTTGGGCGTAATTATACACATATAAATCGTCACGGATACTTGACGATCCTTTTGTTGTCGTGGATACGCTTTTCTTTTTTCCTCCGTTTGCGGGCATACATCTTTACGACGAATTAAACTCTTTTGACCGCGGGGGGGACCATTTTACACACTTT----cagttaatccYgGTGAAGGATGRGTGAGCAATAAGTTATTTGCTACTGGGACGAGAAAACAAGTTGATAAAGCYTTCAGCGATAATAGCAAAGGTCATTATAGAGGCATCAGCATCGAAAATTCCTAATCCTTATCGTCAAGAGGATCCTATGAATTTATTGGAAAACTGCCTCTTGCCTTGCACGCCGCGGTCTCACCCTTGTTGCTTGTTAGGCACCCACAGCCCCGATGCCCCCGTTCActaACTCAatgctct----------tSactaATCCTAGTTCTAtCGAGCCTCCTAATCCCATTCTGCTT-CCACATCCTCCTCTATA-GCAT-AAAGATGCTCAGACCTAGCATACCGTACTGATACCCCAGCGGGCCGTGCTACTCTCCATTCTCCAGTTTAATaggattttagcgttATTCGCGTTACTCCCTCATTATTACCTATCCTAGACTACCCCATAAACAAGAAATCCCATTTATAGGTCCCAGTCGCGTCAAGCCTCCCGCGATTCCGACCCTCTCGATGTTCCCTTCAACGCGCCAATCGCGCCGAGTTTGAATCTTGAACCTCTAGAAACTCCTTTTCGTCCACCGACCTCCTACCGCCAGTCCAcagaattcaccgacttc-----------tctatcgccaaACtatcctactcctgTCCTTccGtCCAGCCTACCAACGACAATTTTATTTACTACGCACGTAGGGCAAGAGCTGTCGCGAGGGACTACACCCCCCCGACGATTCTTTCCCTATCTGGCGGGCCCACGRACAAGCGAAcRGACCCARGGGCGACCCACCTTAAGTTCTAGAGGTAGGGAAGCGGGGGGGCTTGTAATATTATGATTGTgGctGtgcagtgattagctTagaataca-----ttaaaaaATTttaAaGTAAAAACTATATATTATTTTTTTTTATAATTTATAATATAATATAAAAAAGATATACTTAGTTATTAAATATAAATAATAGTACGATAAACACAATTTTTTTAAATCTAATTAATAAAATTTAGTATTCAATTTAAAAAAATCAATATAAAAATTTAATAAACATAAAATTGTATTATGTAATTCTGAAACATACATAT
	Bembidion_rawlinsi                       agcccagcactgaagcccgtggtcggaaacggctactgggcaatgtagtgtttgggagaGCccgtttaacccgagtattattagcgtgtccaagtccttcttgAAGGGGGccgtttaacCcaTAGCGGGTGCCAGGCCCGTAGTGACCGTTAGTATGTTCGGGTGGGTTTCTCCTTAGAGTCGGGTTGCTTGAgAGTGCAGCTCTAAGTGGGTGGTAAACTCCATCTAAGGCTAAATATTACCACGAGACCGATAGCGAACAAGTACCGTGAGGGAAAGTTGAAAAGAACTTTGAAGAGAGAGTTCAAGAGTACGTGAAACCGTTCAGGGGTAAACCTGAGAAACCCGAAAGGTCGAACGGGGAGATTCAATTGCTTTACCGGTGGTGATCAATGGTGCAGTATTTGGGACGCATATGG--T-A-TATAG-TTTCGGCTGTA-TTTC-TGTATACGCTCTGCTGTCTGTTGT----TTATTCATTGTCGGAGGCATGCACTTCTCCCCTTGTAGGACGTCGCGATCCGTTGAGCA-------T-TTATGCCATCTACGGCCCGTGGTGGAGCCCGTT-TATAA-TT--TA-TTATATG-CGGACCCATGGTGTCCTGATGGCTGCCCGACGGTATTGGCACTGGTATTGGGTCGCTGTCGCTTCG-TGCGGCAGGCGTTA-TGG-TTTTATGGCAAGTCACTGTGTGTTTTTAAAT-GTGGAAAT-CGC-AATTATGTCGCTTCTGCGCATACAGTACTGTTCGCTGTA-AGACCCTCTGG-CCGTCCCCG-TTACATGTCGGCGACGCTTCAGATTTGGGTAATCTCAGGACCCGTCTTGAAACACGGACCAAGGAGTCTAGCATGTGCGCGagtcattgggatgaATCTcctaaaggcGCaatgaaagtaaaTGTttaccttgtgtgaacagaGGGAAgatggGTGGCGctttgacgctgccccgcactcccggggcgtcgcgca------------------------------------------------------------------------------------------------------------------------------------------------------------------------------------------------------------------------------------------------------------------------------------------------------------------------------------------------------------------------------------------------------------------------------------------------------------------------------------------------------------------------------------------------------------------------------------------------------------------------------------------------------------------------------------------------------------------------------------------------------------------------------------------------------------------------------------------------------------------------------------------------------------------------------------------------------------------------------------------------------------------------------------------------------------------------------------------------------------------------------------------------------------------------------------------------------------------------------------------------------------------------------------------------------------------------------------------------------------------------------------------------------------------------------------------------------------------------------------------------------------------------------------------------------------------------------------------------------------------------------------------------------------------------------------------------------------------------------------------------------------------------------------------------------------------------------------------------------------------------------------------------------------------------------------------------------------------------------------------------------------------------------ctagaatttcaggtagacaaatggagtcataaaGGTGGGAGTATGCATGGagaaTTGAGAGCTTCAAAGCTTAGATGTGAGAAAGTACGGTTGACCTACTCAAAGTGAGAGAGACTAAGACCACGAAAAGATTTGTGTGCGCGCCTAAGAGGTAACGTGGAATTTAGATTACAAATGAAGTGTTCTCAAAATAacaATATGATACAACTTTTCACAAAGACacAAGTTACTAACGACTTTAGGCAACAATGGTTTCGAAACAATGCGCTCGTAAAGACGACTGCATCGAACAAGGAGATGGGGTCTCCTTGTAACAATGAACGTGCGCGATGCCGCACACAATATTTAATACTAAAGCTCTCCagaCTGATTAAGAGACAACATGTTtggTCGGGTTAcgATGGAGTCGTGATTGATGTGGCGTGGTGCTcggaCTCGaactggcgaaacatatgTAATAAAccgaacgTAGAcgataGaaTTCGAcgtttattgagaattcttgagtgtatgaattaaattgaaaccgcggatatcttgcgctccagttcgacatgggaaactaagacgttgaGGgcTCAGGTATGTAGAATCGGAGCACGAGGGAAAAGCCACACGGAAGGAAAAG--GCAAGCAAATATGGAAAGATCAAGAACAGCGGCA--GACGGGCA--GGCGAAAAAACAAATAGGTTCATTAACCTTAACCGACAAACCCCAGTTAAGATTGTTATTGACCTCCCGGTTTGGAAAAACCAATTGGATGAGGACCAGGAGTTtGAAgAACAGATggGTGAggtggATTATTGtgggagggtatTacaagaatgtgtgtgaagtggcTgac------------------gaacttggaaCTGACcacggGATAGTGTTCACCGGTCGtGGGCGTCATGAGGTACCTTAacctgttacgAGACATAAAGAATGACAAAGTTCACACTTAAGGCTGAGGGATTAAGGACTTTACCTTACGGATTCAAGAGTCACAAACTATGAGACATTTTTTAAGAGGGACGTTTTCAACGCAAGCTGCGTTTGCCAGGGCGGGATTACAAAGAACAAACTTTTGTTGTGAAGAGAGACATTCGTTATTCATCAATGGGGGATTGGCAGTTACGCGTTGTACGCGTAAGAATGAAAAGGTCCTTAGCACAGACGCTGGTTTTACTTTGCCACAATTGGACACGTCGGCTCGTCAATAAGTCCAATTGCGCAAAAGCAATTGAGAGTGCGCAATAAATTCAGTCGGGACCGGGGACAACGAGCGAGGtcctcggtgacaatgactcagacaAagagGaagatAGTGTGTTTGATTCTGGAAGATCATCGTATAAAGAgTCCGTGAAACGGTTTAAAACTcACTTTATGAAAAATCCCGGGAGATTTTGACGTTAAACCAATATAAAACATTAAGATTATGAGGCTACGCAAGTTTCGACTAAAGCTCTGACCTCACACACTGAGACTACAAGCGAGAACGTGCGAAAATTTTCTAAACGGCAACGGCGTGCATCTTGAACACACGTCGTCCAAAGCAGCAATCATGAAACTAAGAAAATGACAAACGGACAATACGAGCCAAACAGTAAGAGCCACGGAGCAACAGGAGGTAAGAAAGTGTTAGAAAAAAAAAATCTGACGTTAAGACATTATAATTGAGTCAGAACGACGGAGAAAAATCATGCCTGGACAGAATTAATATTGACCCGATAGGTGCTGTGaaAaTAgagtccatgaaaattaaaaaacc-----------actttattatTTGGGCTGTCGGATGTGGACTCTTAGATTTATCGGCGATTGGAACCGGTCTTATGGGAGACAATTAAAGTATGTACGCCAGCTTGTATATTTTTATGTATCCATTTATGGGGTTGGAATGCTGTCCTTATTTGGGCCCGAATGCTTCCCGATAAAAATAGTTTGTTCTCCCCTCTTACTTCTCTATAGTCATGTGAAAGGGCGGACGGTGACGTTACCCCCTTCTCGCATGCCAAGGGGCTCGTGATTGCATTTAGTTCATTGCGGGTTCTCATTTGGGCGTAATTATACACATATAAATCGTCACGGATACTTGACGATCCTTTTGTTGTCGTGGATACGCTTTTCTTTTTTCTTCCGTTTGCGGGCATACATCTTTACGACGAATTAAACTCTTTTGACCGCGGGGGGGACCATTttacacatttttttatagttaatccaggTGAAGGGTGAgTAAACAATAAGTTATTTACTACTGGATTGAGAAAACAAGTTGATAAAGCTTTTAGCGATAATAGCAAAGRTACTTATAAAAATRTCAGTATCAAAAATTCCTAATTTTTATTATCAAAAGAATCCTATGAATTTATTGGAAAACTATCTTTTACcTTGCAGGCAGCacTCTCATTCTTGTTGCTTGTtaAAAatcaaaagCCTcRatGCacCcGTTcactaatttaatgttctgactttattctcactaatcctaattctAaCGAGCTTCCTAATCTCATTCTGCTT-CCACATCCTCCTCCATA-GCAT-AAAGATGCCCAGACCTAGCATACCGTACTGATACCCCAACGGGCCGTGCTACTCTCCATTctCTAGTttaataggattttagcGtt---------actcccCCatTATTACCTAtTCTCGATCCCcccatAGACAAGAAATCCCATTTACAGGTCCCAGTCGCGTCAAACCTCCCGCGATTCCGACCCTCTCGACATTCCCTTCATCGCGCCAATCGCGCCGAGATTGAATCTTGAACCTCTAGAAACTCCTTTTCGTCCCCCAAACTCCTGCCGCCAGTCCACAGAATTCACCGACTTATTACTACATtctctaccgccaaacTaaCcTATTCCTGTCTTTCCGGCCAGCCTACTAACGACACTTTTACTTACTACGCATGTAGGGCAAGAGCTGTCgCGATGGACTAGACCCTCCCAACGGTCCTTTCCCTATCTGTCAGGCCCACGGACAAGCAAACGGACCCGGGGGTGACCCACATTAAGCTCTAGAGGCAGGGAAGCGGGGGGGCTTATAATATTATGATTGTGGCTGCGcagtgactagcttag------aaatcTTATAAAAGAATAAAATCAAAATTGTATATCATTTATTTTTATAATTTAAGATGTAATATAAGTAAAATCTATCTAATCGATAACTTTAAATGACTAAATATTAAACTCTATATACTTAAATATAATTCGTAAAATTTAATACTTATTTTAAAAAGACCAAAACAAAAATATAATAATAAAAAGATTGTATTATACAATTCTAAATCATacacat
	Bembidion_ricei                          AGCCCAGCACTGAAGCccgtggtcgGAAACGGCTACTGGGCAATGtagtgtTTGGGAGAGCCCGtttaacCCGagtaTTATTAGCGTGTCCAAGTCCTTCTTGAAGGGGGCCGTTTAACCCATAGTGGGTGCCAGGCCCGTAGTGACCGTTAGTATGTTCGGGTGGGTTTCTCCTTAGAGTCGGGTTGCTTGAGAGTGCAGCTCTAAGTGGGTGGTAAACTCCATCTAAGGCTAAATATTACCACGAGACCGATAGCGAACAAGTACCGTGAGGGAAAGTTGAAAAGAACTTTGAAGAGAGAGTTCAAGAGTACGTGAAACCGTTCAGGGGTAAACCTGAGAAACCCGAAAGGTCGAACGGGGAGATTCAATTGCTTTACCGGTGGTGATCAATGGTGCAGTATTTGGGACGCATATGG--T-A-TGCAG-TTTCGGCTGTA-TTTC-TGTATGCGCTCTGCTGTCTGTTGT----TTATTCATTGTCGGAGGCATGCACTTCTCCCCTTGTAGGACGTCGCGATCCGTTGAGCA-------T-TTATGCCATCTACGGCCCGTGGTGGAGCCCGTA-TATAA-TT--TA-TTATATG-CGGACCCATGGTGTCCTGATGGCTGCCCGACGGTATTGGCACTGGTAATGGGTCGCTGTCGCTTCG-TGCGGCAGGCGTTA-TGG-TTTTATGGCAAGTCACTGTGTGTTTTTAAAT-GTGGAAAT-CGC-AATTATGTCGCTTCTGCGCATACAGTACTGTTCGCTGTA-AGACCCTCTGG-CCGTCCCCG-TTACATGTCGGCGACGCTTCAGATTTGGGTAATTTCAGGACCCGTCTTGAAACACGGACCAAGGAGTCTAGCATGTGCGCGAGTCATTGGGATGAATCTCCTAAAGGCGCAATGAAAGTAAATGTTTACCTTGTGTGAacagagggaagatgGGTGGCGCTTTGACGCTGCCCCGCACTCCCGGGGCGTCGCGCAcTCATTGCGA--------------------------------------------------------------------------------------------------------------------------------------------------------------------------------------------------------------------------------------------------------------------------------------------------------------------------------------------------------------------------------------------------------------------------------------------------------------------------------------------------------------------------------------------------------------------------------------------------------------------------------------------------------------------------------------------------------------------------------------------------------------------------------------------------------------------------------------------------------------------------------------------------------------------------------------------------------------------------------------------------------------------------------------------------------------------------------------------------------------------------------------------------------------------------------------------------------------------------------------------------------------------------------------------------------------------------------------------------------------------------------------------------------------------------------------------------------------------------------------------------------------------------------------------------------------------------------------------------------------------------------------------------------------------------------------------------------------------------------------------------------------------------------------------------------------------------------------------------------------------------------------------------------------------------------------------------------------------------------------------------------------------------------------aaatggAgtcataaAGGTGGGAGTATGCATGGAGAATTGAGAGCTTCAAAGCTTAGATGTGAGAAAGTACGGTTGACCTACTCAAAGTGAGAGAGACTAAGACCACGAAACGATTTGTGTGCGCGCTTAAGAGGTAACGTGAAATTTAGATTACAAATGAAGTGTTCTCAAAATAACAATATGATACAACTTTTCACAAAGACACAAGTTACTAACGACTTTGGGCAACAATGGTTTCGAAACAATGCGCTCGTAAAGACGACTGCATCGAACAAGGAGATGGGGTCTCCTTGTAACAATGAACGTGCGCGATGCCGCACACAATATTTAATACTAAAGCTCTCCAGACTGATTAAGAGACAACATGTTTGGTCGGGTTACGATGGAGTCGTGATTGATGTGGCGTGGTGCTCGGACTCGAACTGGCGAAACATATGTAATAAACCGAACGTAGACGATAGAATTCGACGTTTATTGAGAATtcttgagTGTATgaattaaaatgaa---------------cgctccagttcgacatgggaaactAAgacgTTGAGGGCTCAGGTATGTAGAATCGGAGCACGAGGGAAAAGCCACACGGACGGAAAAG--GCAAGCAAATATGGAAAGATCAAGAACAGCGGCA--GACGGGCA--GGCGAAAAAACAAATAGGTTCATTAACCTTAACCGACAAACCCCAGTTAAGATTGTTATTGACCTCCCGGTTTGGAAAAACCAATTGGATGAGGACCAGGAGTTTGAAGAACAGATGGGTGAGGTGGATTATTGTGGGagggtaTTacaagaatgtgtgtgaa---------CACCCCAAAATGGGGAGTGAACTTGGAACTGACCACGGGATAGTGTTCACCGGTCGTGGGCGTCATGAGGTACCTTAACCTGTTACGAGACATAAAGAATGACAAAGTGCACACTTAAGGCTGAGCGATTAAGGACTTTACCTTACGGATTCAAGAGTCACAAACTATGAGACATTTTTTAAGAGGGACGTTTTCAACGCAAGCTGCGTTTGCCAGGGCGGGATTACAAAGAACAAACTTTTGTTGTGAAGAGAGACATTCGTTATTCATCAATGGGGGATTGGCAGTTACGCGTTGTACGCGTAAGAATGAAAAGGTCCTTAGCACAGACGCTGGTTTTACTTTGCCACAATTGGACACGTCGGCTCGTCAATAAGTCCAATTGCGCAAAAGCaattgaGAgtgctcaataaattcagtcgggaccggg--------------tcctcggtgacaatgactcagacaaAGagGAAGATAGTGTGTTTGATTCTGGAAGATCATCGTATAAAGAGTCCGTGAAACGGTTTAAAACTCACTTTATGAAAAATCCCGGGAGATTTTGACGTTAAACCAATATAAAACATTAAGATTATGAGGCTACGCAAGTTTCGACTAAAGCTCTGACCTCACACACTGAGACTACAAGCGAGAACATGCGAAAATCTTCTAAACGGCAACGGCGTGCATCTTGAACACACGTCGTCCAAAGCAGCAATCATGAAACTAAGAAAATGACAAACGGACAATAGGAGCCAAGCAGTAAGAGCCACGGAGCAACAGGAGGTAAGAAAGTGTTAGAAAAAAAAAATCTGACGTTAAGACATTATAATTGAGTCAGAACGACGGAGAAAAATCATGCCTGGACAGAATTAATATTGACCCGataggtGCTGTGAAAATAGAgtccatgAAAaTtaaaaaacc-----------actttaTTATTTGGGCTGTCGGATGTGGACTCTTAGATTTATCGGCGATTGGAGCCGgTCTTATGGGAGACAATTAAAGTATGTACGCCAGCTTGTATATTTTTATGTATCCATTTATGGGGTTGGAATGTTGTCCTTATCTGGGCCCGAATGCTTCCCGATAAAAATAGTTTGTTTTCCCCTCTTACTTCTTTATAGTCATGTGAAAGGGCGGACGGTGACGTTACCCCCTTCTCGCATGCCAAGGGGCTCGTGATTGCATTTAGTTCACTGCGGGTTCTCATTTGGGCGTAATTATACACATATAAATCGTCACGGATACTTGACGATCCTTTTGTTGTCGTGGATACGCTTTTCTTTTTTCTTCCGTTTGCGGGCATACATCTCTACGACGAATTAAACTCTTTTGACCGCGGGGGGGACCATTTTACACATTTT----------atCcagGTGAAGGATGGGTAAACAATAAGTTATTTACTACTGGATTGAGAAAACAAGTTTATGAAGCTTTTAGCCATAATAGCAAAGGTTCTTATAAAAATATCAGTATCAAAAATTCCTAATTCTTATCATCAAAAGAATCCTATAAATTTATTGGAAAACTATCTTTTACCTTGCAGACAGCACTCTCATTCTTGTTGTTTATTAAAAATCAAAAGCCTCGATGCACCCGTTCACTAACttaATgttctga--------tcattaatcccaAttCTAACGAGCCTCCTAATTCCATTCTGCTT-CCACATCCTCCTCCATA-GCAT-GAAGATGCCCAGACCTAGCATACCGTACTGATACCCCAGCGGGCCGTGCTACTCTCCATTCTCTAGtTTaatAggatttta-----ACTCGCGTTACTCCCCCATTATTACCCATCCTCGATCACCCCATAGACAAGAAATCCCATTTACAGGTCCCAGTCGCGTCAAACCTCCCGCGATTCCGATCCTCTCGACATTCCCTTCAACGCGCCAATCGCGCCGAGCTTGAATTTTGGACCTCTAGAAACCTCTTTTCGTCCCCCGACCTCCTACCGCTAGTCCAcagaAtttaccgacctctt-------tctctaccgccaaAcTAACCTATTCCTGTCCTTCCGGCCAGCCTACCAACGACACTTTTACTTACTAAGCATGTAAGGCAAGAACTGTCGCGATGGACTAGATACTCCCAACGGTTCTTTCCCTATCTGTCGGGCCCACGGACGAACAAACGGACCCGGGGGTGACCCACATTAAGCTCTAGAGGCAGGTAAGCGGGAGGGCTTATAATATTATGATTGTGGctGCGCAGTgactAgcttag------atatTTTAAAAAAAAAAAAAGCAAAAACCtCACCCTACTTATTCTTATTATCCATGATATAATATAACTAAACCATATTTAGTTATTAAATTAAAATAATTAAATTTCAAACACTTTACATTTAAATTTAATTTGTAATATCTAATATTTATCCTATGAAAATTAATATGGTAATATAATAAAATAACGATTATATTATATTATTCTTAAACTTACATAT
	Bembidion_rogersi                        agcccagcactgaagcccgtagtcgggaacggctactgggcaatgtagtgtttgggagagcccgtttaacccgagtattgttagcgtgtccaagtccttcttgAagGGGgccactc-gcccatagtgggtgccAggCccgtagtgaccgttagtatgttcgggtgGgTtTCTCcttagaGTCGGGTtGCTTGAgAGTGCagctctaaGtgggtGGTAAACTCCatctaaggCTAaAtATTACCACgAGACCGATAgCgAACaAGTAcCGtGAGGGAAAGTTGAAAAGAACTTTGAAgAgAgAGTTCAaGAGTACgTGAAACCgTTCAgGGGTAAaCCtGaGAAACCCgAAAGGTCGAACGGGGAGATTCAATTGCTTTACCgGTGGTGATCAATAGTGCaGTATTTGGGACGTATATAG--T-A-TGCAG-TTTCGGCTGTA-TTTC-TATATACGCTCTGCTGTCTgTTGT----TTATTCATTGTCGGAGGCATGCACTTCTcCCCTtGTAGGACGTCGCGATCCGTTGAGCA---------CATGGCCATCTACGGCCCGTGGTGGAGCCCGTT-TATAATTT--TA-TTATATA-CGGACCCAtGGTGTCCTGATGGCTGCCCGACGGTATTGGCACTGGTATTGGGTCGCTGtcgcaTCT-CGCGGCAGGCGTTATTGG-TTGTATGGCAAGTCACTGTATGTTTTTAAAT-GTGGAAAT-CGGACTTTGTGCCGGTTCTGCGCATATAGTACTGTTCGCTGTATTAACCCtctgg-ccgtcCcCg-ttacaagtcggcgacgCTtcagattTGGGTAAtcTcagGACCCGTCttgaaacacgGAccaaggaGtctagcatgtgcgcgagtcattgggatgaatctcctaaaggcgcaatgaaagtaaatgtttaccttgtgtaaacagagggaagatgggtggcgctttgacgctgcCccgcactcccggggcgtcgcgcactcattgcga--agccAAAATAAGgtGAAACCGCGAAAGGCTCATTAAATCAGTTATGGTTCCTTAGATCGTACCCACATTTACTTGGATAACTGTGGTAATTCTAGAGCTAATACATGCAAACAGAGCTCCGACCGGAGACGGAAGGAGTGCTTTTATTAGATCAAAACCAATCGGCG-TCAGTAGCGTTTCTGCGTTACTGTTCGTCGCACTTTTTGGTGACTCTGAATAACTTTTGGCTGATCGCACGGTCTTGCACCGGCGACGCATCTTTCAAATGTCTGCCTTATCAACTGTCGATGGTAGGTTCTGCGCCTACCATGGTTGTAACGGGTAACGGGGAATCAGGGTTCGATTCCGGAGAGGGAGCCTGAGAAACGGCTACCACATCCAAGGAAGGCAGCAGGCGCGCAAATTACCCACTCCCGGCACGGGGAGGTAGTGACGAAAAATAACGATACGGGACTCATCCGAGGCCCCGTAATCGGAATGAGTACACTTTAAATCCTTTAACAAGGACCCATTAGAGGGCAAGTCTGGTGCCAGCCGCCGCGGTAACTCCAGCTCTAATAGCGTATATTAAAGTTGTTGCGGTTAAAAAGCTCGTAGTTGAATCTGTGTTCCGCGCTGTCGGTTCACCGCCCGCGGTGTTTAACTGGCACGTC-CGCGGAACGTCCTGCCGGTGGATGTTTGTCCTTTGTTCACTT--CCCATTATGCGTGTGCAACTT--GTTGTTCCTGTATAGTGT-GTGGGGTTTCAAATGTGGCAACATCCGACTCAATAATCCTGTCGCGGTGCTCTTAATTGAGTGTCGAGGCGGGCCGGCACGTTTACTTTGAACAAATTAGAGTGCTCAAAGCAGGCTAAAATTTCGCCTGAATACTGTGTGCATGGAATAATGGAACAGGACCTCGGTTCTATTTTGTTGGTTTTCGGAACCCCGAGGTAATGATTAATAGGGACAGATGGGGGCATTCGTATTGCGACGTTAGAGGTGAAATTCTTGGATCGTCGCAAGACGGACAGAAGCGAAAGCATTTGCCAAAAATGTTTTCATTAATCAAGAACGAAAGTCAGATGATCGAAGGCGATCAGATACCGCCCTAGTTCTGACCATAAACGATGCCAGCTAGCGATCCGCCGACGTTCCTCCGATGACTCGGCGGGCAGCTTCCGGGAAACCAAAGCTTTTGGGTTCCGGGGGAAGTATGGTTGCAAAGCTGAAACTTAAAGGAATTGACGGAAGGGCACCACCAGGAGTGGAGCCTGCGGCTTAATTTGACTCAACACGGGAAATCTCACCAGGCCCGGACACCGGAAGGATTGACAGATTGAGAGCTCTTTCTTGATTCGGTGGGTGGTGGTGCATGGCCGTTCTTAGTTGGTGGTGTGAATTGTCTGGTTAATTCCGTTAACGAACGAGACTCTAGCCAGCTAAATAGGCGTTA-TT-CCGGTATCCTGAAGGCTCGTGTCTCT-CG-TTTCTGGCGTGT-TTGTTT-TGTTATGT-CTTA-TCGTTTCG-GCGGTTTCCATGGCATT--CAAATGCG-TTCAGTGCGGGAGT-TCACGGTTTTTACTACCGGCGTACATAATAAATCTTCTTAGAGGGACAGGCGGCTTCTAGCCGCACGAGAATGAGCAATAACAGGTCTGTAATGCCCTTAGATGTTCTGGGCCGCACGCGCGCTACACTGAAGGAATCAACGTGTCTTCCCTGGCCGAACGGCCCGGGTAACCCGCTGAACCTCCTTCGTGCTAGGGATTGGGGCTTGCAATTGTTCCCCATGAACGAGGAATTCCCAGTAAGCGCGAGTCATAAGCTCGCGTTGATTAAGTCCCTGCCCTTTGTACACACCGCCCGTCGCTACTACCGATTGAATGATTTAGTGAGGtcttcggactggtacgcggcggcgtttcgacgt-tgccgatgtcgctgg--------------------------------aggtgggagtatgcatggagaattgagagcttcaaagcttagatGTGagAaaGTACGGTTGACCTACTCACAGTGAGAGAGACTAAGACCACGAAACGATttgtGTGCGCGCCTAAGCGGTAACGTGGAATTTAGACTACAAATgAAGtGTTCTCAAAATAACAATATGATACAAGTTTTGACGAAGaCACAAGTTACTAACGACTTTAGGCAACAATGGTTtcgaaACAATGCGCTCGTAAAGACGACTGCATcgAaCAAGGAGATGGGGTCTCCTTGTaACAATGAACGTGCGCGATGCCGCACACAATATTTAATACTAAAGCTcTCCAGACTGATTAAGAGACAACATGTTTGGTCGGGTTACGATGGAGTCGTGATTGATGTGGCGTGGTGCTcggATTCGAACTGGcGAAACATATGTAATAAACCGAACGTAGACgaTAGaATTCGACGTTTattgagAATtcttgagtgtatgaattaaattga----------------cgctccagttcgacatgGgaaactaAgAcGTTGAGGGCTCAGGTATGTagaaTCGGAGCAAGAGGGAAAAGCCACACGGAAGGAAAAG--GCAAGCAAATATGGAAAGATCAAGAACAGCGGCA--GACGGGCA--GGCGAAAAAACAAATAGGTTCATTAACCTTAACCGACAAACCCCAGTTAAGATTGTTATTGACCTCCCGGTTTGGAAAAACCAATTGGATGAGGACCAGGAGTTTGAAGAACAGATGGGTGAGGTGGATTATTGTGGGAGGGtaTTACAAGAATgTgtgtgaagtggctgacCACcccaaaatggggagtgaacttggaactgacCacgggaTagTgttcaccggtcgtgGGcgtcatgaGgtaCCTTAACCTGCTacGAGACATAAAGAATgacAAAGTtcacaCttAAGGCTGAGCGATTAAGGACTTTACCttacGGATtcAagaGTCACAAACTAtgagacATTTTTTaagagggacGTTTTCAgcGCAAGCTGCGTTTGCCAgggcgGGATTTCAAAGAACAAACTTttGTTGtgaagagagacattCGTTATTCATCAATGGGggattggcagttACgcgttGTACGCGTAAgaatgaaaaggtcCTTagcacagacgctggttttactttgccacaaTTGgacacgtcggctcgtcaataagtCcaattgcgcaaaa----------------------------------------------------tcctcggtgacaatgactcagacaaagaggaagatagtgtgtttgattctggAAGATCATCGTATAAAGAGTCCGTGAAACGGTTTAAAACTCACTTTATGAAAAATCCCGGGAGATTTTGACGTTAAACCAATATAAAACATTAAGATTATGAGGCTACGCAAGTTTCGACTAAAGCTCTGACCTCACACACTGAGACTACAAGCGAGAACGTGCGAAAATCTTCTAAACGGCAACGGCGTGCATCTTGAACACACGTCGTCCAAAGCAGCAATCATGAAACTAAGAAAATGACAAACGGACAATACGAGCCAAACAGTAAGAGCCACGGAGCAACAGGAGGTAAGAAAGTGTTAGAAAAAAAAAATCTGACGCTAAGACATTATAATTGAGTCAGAACGACGGAgaaaAAGCATGCCTGGACAGAATTAATATTGacccgatagGTGCtgtgaaaatagagtccatgaaaattaaaaaaccMcggaaattc-actttattattTGGGCTGTCGGatgtGGACTCTTAGATTTATCGGCGATTGGAGCCGGTCTTATGGGAGACAATTAAAGTATGTACGCCAGCTTGTATATTTTTATGTATCCATTTATGGGGTTGGAATGTTGTCCTTATTTGGGCCCGAATGCTTCCCGATAAAAATAGTTTGTTTTCCCCTCTTACTTCTCTATAGTCATGTGAAAGGGCGGACGGTGACGTTACCCCCTTCTCTCATGCCAAGGGGCTCGTGACTGCATTTAGCTCACTGCGGGTTCTCATTTGGGCGTAATTATACACATATAAATCGTCACGGATACTTGACGATCCTTTTGTTGTCGTGGATACGCTTTTCTTTTTTCTTCCGTTTGCGGGCATACATCTCTACGACGAATTAAACTCTTTTGACCgcgggggggacCATTttacacatttt-----------------tgagggatgggtgaataacaaGTtatCTGcCcCTGGGaCGAGAAATCAAgYTGACAAAGCTTTCAGCGATAACAGCGAAGGTCcTTATAGAGGCATCAGCGCCGACRATTCcYAATcGTGACCATCaagAGGGTCCTATGAATTTGTcGGAAAACTACCTCTTGGCTTGCAGGCCGCGGTCCCACCCTTGTCGCCTGCtaGGCACCAACAGCCCCGATGCaCcCGTTCActaACtcaacgctctgg--------tcactaatcctagTTCTATCGAGCctCCCAATCCCATTCTGCTT-CCACATCCTCTTCTATA-GCAT-AAAGATGCCCAGACCTAGCATACCGTACTGATACCCCAGCGGGCCGTGCTACTCTCCATTCTCCAGTTTAAtAGGATtttagcgttATtcgcgttactCcctcattAttacctatCctcgActACCCcaTAAACAAGaAAtgccaTTTATAGGTCCCAgTCGcgtCAAACctcCCGCgattCCGgCCCTCTCGAtatTCCCTTCAACGCGccaatcGCGCCGAGTttGaatCttGATCCtctagaaActccttttcgtccaccGacctccTaccgCcagtSca--------------------------tctctatcgccaaactatcctactcctATCCTTCCGCCCAGCCTACCAACGACAATTTTACTTACTACGTACGTAGGGCAAAAGCTGTCGCGAGGGACTACATCCCCCCGACGATTCTTTCCCTATCTGGCGGGCCCACGGACAAGCGAAcAGACCTGGGGGCGACCCACCTTaAGTTCTAGAGGcAGGGAAGCGGGGGGGCTTgtAATaTTATGATTGtggctGtgcagtgactaRcttagaatac-aaacttTGAAAaaaATAAAAATGAAAACGATATACCATCTTTATTTATAATTTATAATATAATATAaAAAGAAATTGTTAAATCGTCGAAAATGAAAGATAAAATAATAAACACCGTTTCTTCTATTCCAATTAACATGGCATAGTATTCGATCTAACAAAATCAACATAAATATTTAATAATAAGATAATTATACTATATTATTCTaatacATgcatac
	Bembidion_sanctaemarthae                 AGCCCaGCActgaagCcCGTaGtcgGGAACggCTAcTGGGCAATGtagtgtTTGGGAGAGCCCGtttaacCCGaGtattgttagcGTGTCCaagtccTTCTTGAAGGGGGCCACTC-GCCCATAGTGGGTGCCAGGCCCGTAGTGACCGTTAGTATGTTCGGGTGGGTTTCTCCTTAGAGTCGGGTTGCTTGAGAGTGCAGCTCTAAGTGGGTGGTAAACTCCATCTAAGGCTAAATATTACCACGAGACCGATAGCGAACAAGTACCGTGAGGGAAAGTTGAAAAGAACTTTGAAGAGAGAGTTCAAGAGTACGTGAAACCGTTCAGGGGTAAACCTGAGAAACCCGAAAGGTCGAACGGGGAGATTCAATTGCTTTACCGGTGGTGATCAATGGTGCAGTATTTGGGACGCATATAG--T-A-TGCAG-CTTCGGCTGTA-TTTC-TATATACGCTCTGCTGTCTATTGT----TTATTCATTGTCGGAGGCATGCACTTCTCCCCTTGTAGGACGTCGCGATCCGTTGAGCA---------CATGGCCATCTACGGCCCATGGTGGAGCCCGTT-TATAA-TT--TA-TTATATG-CGGACCCATGGTGTCCTGATGGCTGCCCGACGGTATTGGCACTAGTATTGGGTCGCTGTCGCTTCG-TGCGGCAGGCGTTATTGG-TTGTATGGCAAGTCACTGTATGTTTTTAAAT-GTGGAAAT-CGGACTTTGTGCCGGTTCTGCGCATATAGTACTGTTCGCTGTATTGACCCTCtGG-CCGTCCCCG-TTACAAGTCGGCGACGCTTCaGATTTGGGTAATTTCAGGACCCGTCTTGAAACACGGAcCAAGGAGTCTAGCATGTGCGCGAGTCATTGGGATGAATCTcCTAAAGGCGCAATGAAAGTAAATGTTTACCTTGTGTAAACaGAGGGAAGATGGGTGGCGCTTTGAcgCTGCCCCgcactccCGGGGCGTCGCGCACTCATTGCGA--------------------------------------------------------------------------------------------------------------------------------------------------------------------------------------------------------------------------------------------------------------------------------------------------------------------------------------------------------------------------------------------------------------------------------------------------------------------------------------------------------------------------------------------------------------------------------------------------------------------------------------------------------------------------------------------------------------------------------------------------------------------------------------------------------------------------------------------------------------------------------------------------------------------------------------------------------------------------------------------------------------------------------------------------------------------------------------------------------------------------------------------------------------------------------------------------------------------------------------------------------------------------------------------------------------------------------------------------------------------------------------------------------------------------------------------------------------------------------------------------------------------------------------------------------------------------------------------------------------------------------------------------------------------------------------------------------------------------------------------------------------------------------------------------------------------------------------------------------------------------------------------------------------------------------------------------------------------------------------------------------------------------------------aaatgGAGTCATAAAGGTGGGAGTATGCATGGAGAATTGAGAGCTTCAAAGCCTAGATGTGAGAAAGTACGGTTGACCTACTCACAGTGAGAGAGACTAAGACCACGAAACGATTTGTGTGCGCGCCTAAGAGGTAACGTGGAATTTAGATTACAAATGAAGTGTTCTCAAAATAACAATATGATACAAGTTTTGACGAAGACACAAGTTACTAACGACTTTAGGCAACAATGGTTTCGAAACAATGCGCTCGTAAAGACGACTGCATCGAACACGGAGATGGGGTCTCCTTGTAACAATGAACGTGCGCGATGCCGCACACAATATTTAATACTAAAGCTCTCCAGACTGATTAAGAGACAACATGTTTGGTCGGGTTACGATGGAGTCGTGATTGATGTGGCGTGGTGCtcggaCTCGAACTGGCGAAACATATGTAATAAACCGAACGTAgacgatagaATTCGACGTTtattgagAATtcttgagtgtatgaatt-----------------------CGCTCCAGTTCGACATGGGAAACTAAGACGTTGAGGGCTCAGGTATGTAGAATCGGAGCAAGAGGGAAAAGCCACACGGAAGGAAAAG--GCAAGCAAATATGGAAAGATCAAGAACAGCGGCA--GACGGGCA--GGCGAAAAAACAAATAGGTTCATTAACCTTAACCGACAAACCCCAGTTAAGATTGTTATTGACCTCCCGGTTTGGAAAAACCAATTGGATGAGGACCAGGAGTTTGAAGAACAGATGGGTGAGGTGGATTATTGTGGGAGGGTATTACAAGAaTgtgtgtgaagtggctgacCACCCCAAAATGGGGAGTGAACTTGGAACTGACCACGGGATAGTGTTCACCGGTCGTGGGCGTCATGAGGTACCTTAACCTGCTACGAGACATAAAGAATGACAAAGTTCACACTTAAGGCTGAGCGATTAAGGACTTTACCTTACGGATTCAAGAGTCACAAACTATGAGACATTTTTTAAGAGGGACGTTTTCAGCGCAAGCTGCGTTTGCCAGGGCGGGATTTCAAAGAACAAACTTTTGTTGTGAAGAGAGACATTCGTTATTCATCAATGGGGGATTGGCAGTTACGCGTTGTACGCGTAAGAATGAAAAGGTCCTTAgCACAGACGCTGGTTTTACTTTGCCACAATTGGACACGTCGGCTCGTCAATAAGTCCAATTGCGCAAAAGCaattgaGAgtgcgcaataaattcagtcgggaccggg--------------tcctcggtgacaatgactcagacaAAGAGGAAGATAGTGTGTTTGAttctGGAAGATCATCGTATAAAGAGTCCGTGAAACGGTTTAAAACTCACTTTATGAAAAATCCCGGGAGATTTTGACGTTAAACCAATATAAAACATTAAGATTATGAGGCTACGCAAGTTTCGACTAAAGCTCTGACCTCACACACTGAGACTACAAGCGAGAACGTGCGAAAATCTTCTAAACGGCAACGGCGTGCATCTTGAACACACGTCGTCCAAAGCAGCAATCATGAAACTAAGAAAATGACAAACGGACAATACGAGCCAAACAGTAAGAGcCACGGAGCAACAGGAGGTAAGAAAGTGTTAGAAAAAAAAAATCTGACGCTAAGACATTATAATTGAGTCAGAACGACGGAGAAAAAGCATGCCTGGACAGAATTAATATTGACccGATaDGTGCTGTGAAAATAGAGTCCatgAaaattaaaaaaccacggaaattcgactttattatttgggcTGTCgGAtgTGGaCTCTTAgATTTATCGGCGACTGGAACCGGTCTTATGGGAGACAATTAAAGTATGTACGCCAGCTTGTATATTTTTATGTATCCATTTATGGGGTTGGAATGCTGTCCTTATTTGGGCCCGAATGCTTCCCGATAAAAATAGTTTGTTTTCCCCTCTTACCTCTTTATAGTCATGTGAAGGGGCGGACGGTGACGTTACCCCCTTCTCTCATGCCAAGGGGCTCGTGACTGCATTTAGTTCACTGCGGGTTCTCATTTGGGCGTAATTATACACATATAAATCGGCACGGATATTTGACGATCCTTTTGTTGTCGTGGATACGCTTTTCTTTTTTCTTCCGTTTGCGGGCATACATCTTTACGACGAATTAAACTCTTTTGACCGCGGGGGGGACCATTTTACACATTTT----------acCCTGGTGAAGGATGGGTGACCAATAAGCTATCTGCTACTGGGACGAGAAAACAAGTTGATAAAGCCTTCAGCGATAATAGCAAAGGCTCTTACAGAGGCATCAGCACCGGCAATTCCCAATCCTGATCATCAGGAGGATCCTATGAATTTATCGGAAAACTACCTCTTGCCTTGCAGGCCGCGGTCTCGCTCTTGTTGCTTATcagGCGCCGACAGCCCCGAGGcaccCGCTCactaACtcaatgct------------TCACTAATCCTAGTTCTATCGAGCCTCCTAATCCCACTCTGCTT-CCACATCCTCCTCTATA-GCGT-AAAGATGCCCAGACCTAGCATACCGTACTGATACCCCAGCGGGCCGTGCTACTCTCCATTCTCCAGTTTAATAGGattttagcgttACTCGCGTTACTCCCTCATTATTACCTATCCTCGACTACCCCATAAACAAGAAATGCCATTTATAGGTCCCAGTCGCGTCAAACCTCCCGCGATTCCGGCCCTCTCGATGTTCCCTTCAACGCGCCAATCGCGCCGAGTTTGAATCTTGATCCTCTAGAAACTCCTTTTCGTCCACCGACCTCCTACCGCCAGTCCAcagaAttcaccgacctctt-------tctctatcgccaaACTATCCTACtcCTGTCCTTCCGCCCAGCCTACCATCGACAATTTTACTTACTACGTACATAGGGCAAGAGCTGTCGCGAGGGACTACACCCCCCCGACGATTCTTTCCCTATCTGGCGGGCCCATGGACAAGCGAACGGACCCGGGGGCKACCCACCTTAAGTTCTAGAAGCAGGGAAGCGGGGGGGCTTGTAATATTATGATTGTGGCTGTGCAGTGAttagcttagaatacaaaattttaaAATaAACAAaAATATAAACTATGTATTATTTATTTTTATAATTTATAATATAATATAAATAAAACACATTTAGTTACTAAGCATAAATGATAACAAAAGAAACACCGTATTCCTAACCCTGATTAATATGATTTACCACTCGATCTAACAAGTTCAATATAAAAACTTAATAAAAATAAAATAATGTTATACAATTCTTAAACATACATAT
	'Bembidion (Ecuadion) sp. "Mendoza"'     agcccagcactgaagcccgtggtcggaaacggctactgggcaatgtagtgtttgggagagcccgtttaacccgagtattgttagcgtgtccaagtccttcttgaaGGGGGccgtttaACCCATAGTGGGTGCCAGGCCCGTAGTGACCGTTAATATGTTCGGGTGGGTTTCTCCTTAGAGTCGGGTTGCTTGAGAGTGCAGCTCTAAGTGGGTGGTAAACTCCATCTAAGGCTAAATATTACCACGAGACCGATAGCGAACAAGTACCGTGAGGGAAAGTTGAAAAGAACTTTGAAGAGAGAGTTCAATAGTACGTGAAACCGTTCAGGGGTAAACCTGAGAAACCCGAAAGGTCGAACGGGGAGATTCAATTGCTTTACCGGTGGTGATCAATGGTGCAGTATTTGGGACGCATATGG--T-A-TACAG-TTTCGGCTGTA-TTTC-CTTATACGCTCTGCTGTCTGTTGT----ATATTCATTATCGGAGGCATGCACTTCTCCCCTTGTAGGACGTCGCGATCCGTTGAGCA-------T-TTAAGCCATCTACGGCCCGTGGTGGAGCCCGTT-TATAA-TT--TA-TTATATG-CGGACCCATGGTGTCCTGATGGCTGCCCGACGGTATTGGCACTGGTAATGGGTCGCTGTCGCTTCG-TGCGGCAGGCGTTA-TGG-TTTTATGGCAAGTCACTATGTGTTTTTAAAT-GTGGAAAT-CGA-TATTATGTCGCTTCTACGCATATAGTACTGCTCGCTGTA-AGATCCTCTGG-CCGTCCCCG-TTACATGTCGGCGACGCTTCAGATTTGGGTAATCTCAGGACCCGTCTTGAAACACGGACCAAGGAGTCTAGCATGTGCGcgagtcattgGGatgaAtCTcctaaaGGcgcaatgaaagtaaatgTttacctTGTgtgaacagagggaagatgggTGgcgctttgacgctgccccgcactcccggggcgtcgcgcactcat-------agccAAATTAAGGTGAAACCGCGAAAGGCTCATTAAATCAGTTATGGTTCCTTAGATCGTACCCACATTTACTTGGATAACTGTGGTAATTCTAGAGCTAATACATGCAAACAGAGCTCCGACCGGAGACGGAAGGAGTGCTTTTATTAGATCAAAACCAATCGGCG-TCAGTGGCGTTTCGGCGTTACTGTTCGTCGCACTTTTTGGTGACTCTGAATAACTTTTGGCTGATCGCACGGTCTTGCACCGGCGACGCATCTTTCAAATGTCTGCCTTATCAACTGTGGATGGTAGGTTCTGCGCCTACCATGGTTGTAACGGGTAACGGGGAATCAGGGTTCGATTCCGGAGAGGGAGCCTGAGAAACGGCTACCACATCCAAGGAAGGCAGCAGGCGCGCAAATTACCCACTCCCGGCACGGGGAGGTAGTGACGAAAAATAACGATACGGGACTCATCCGAGGCCCCGTAATCGGAATGAGTACACTTTAAATCCTTTAACAAGGACCCATTAGAGGGCAAGTCTGGTGCCAGCCGCCGCGGTAACTCCAGCTCTAATAGCGTATATTAAAGTTGTTGCGGTTAAAAAGCTCGTAGTTGAATCTGTGTTTCGCGCTGTCGGTTCACCGCCCGCGGTGTTTAACTGGCACGTC-CGCGAAACGTCCTGCCGGTGGATGCTTGTCCTTTGTTTACTT-CCCCATTATGCGTGTGCAACTT--GTTGTTACTGTATAGTGTGGTGGGGTTTCAAATGTGTCAACATCCGACTCAATAATCCTGTCGCGGTGCTCTTAATTGAGTGTCGAGGCGGGCCGGCACGTTTACTTTGAACAAATTAGAGTGCTCAAAGCAGGCTAAAATTTCGCCTGAATACTGTGTGCATGGAATAATGGAACAGGACCTCGGTTCTATTTTGTTGGTTTTCGGAACCCCGAGGTAATGATTAATAGGGACAGATGGGGGCATTCGTATTGCGACGTTAGAGGTGAAATTCTTGGATCGTCGCAGGACGGACAGAAGCGAAAGCATTTGCCAAAAATGTTTTCATTAATCAAGAACGAAAGTCAGAGGTCCGAAGGCGATCAGATACCGCCCTAGTTCTGACCATAAACGATGCCAGCTAGCGATCCGCCGACGTTCCTCCGATGACTCGGCGGGCAGCTTCCGGGAAACCAAAGCTTTTGGGTTCCGGGGGAAGTATGGTTGCAAAGCTGAAACTTAAAGGAATTGACGGAAGGGCACCACCAGGAGTGGAGCCTGCGGCTTAATTTGACTCAACACGGGAAACCTCACCAGGCCCGGACACCGGAAGGATTGACAGATTGAGAGCTCTTTCTTGATTCGGTGGGTGGTGGTGCATGGCCGTTCTTAGTTGGTGGTGTGAATTGTCTGGTTAATTCCGTTAACGAACGAGACTCTAGCCAGCTAAATAGGCGTTA-TT-CCGGTATCCTGAAGGCTCGTGTCTCT-CG-TTTCTGGCGTGT-TGTTTT-TGTTATGT-CTTT-TCGTCTAG-GCGATTTGCATGGCATT--GCAATGCG-TTCAGTGCGGGAGT-TCACGGTTTTTACTACCGGCGTACATAATAAATCTTCTTAGAGGGACAGGCGGCTTCTAGCCGCACGAGAATGAGCAATAACAGGTCTGTAATGCCCTTAGATGTTCTGGGCCGCACGCGCGCTACACTgAAGGaATCAGCGTGTCTTCCCTTGCCGAacGGCCCGGGTAACCCGCTGAACCTCCTTCGTGCTAGGGATTGGGGCTTGCAATTGTTCCCCATGAACGAGGAATTCCCAGTAAGCGCGAGTCATaagctTGCGTTGattaagtcccTGCCCTTtgtacacaccgCccgtcgctactaccgattgaatgatttagtgaggtcttcggactggtacgcggcggcgtttcgacgt-tgccgatgtcgctgg--------tcaggtagacaaatgGAgtcataaagGTGGGAGTATGCATGGAGAATTGAGAGCTTCAAAGCTTAGATGTGAGAAAGTACGgtTGACCTACTCAAAGTGAGAGAGACTAAGACCACGAAACGATTTGTGTGCGCGCCTAAGAGGTAACGTGGAATTTAGATTACAAATGAAGTGTTTTCAAAATAACAATATGATacAACTTTTGACAAAGACACAAGTTACTAACGACTTTAGGCAACAATGGTTTCGAAACAATGCGCTCGTAAAGACGACTGCATCGAACAAGGAGATGGGGTCTCCTTGTAACAATGAACGTGCGCGATGCCGCACACAATATTTAATACTAAAGCTCTCCAGACTGATTAAGAGACAACATGTTTGGTCGGGTTACGATGGAGTCGTGATTGATGTGGCGTGGTGCTCGGACTCGAACTGGCGAAACATATGTAATAAACCGAACGTAGACGATAGAATTCGACGTTTATTGAGAATTCttgaGTGTATgaattaaattgaaaccgcggatat----CgctCCAGTTCGACATGGGAAACTAAGACGTTGAGGGCTCAGGTATGTAGAATCGGAGCAAGAGGGAAAAGCCACACGGAAGGAAAAG--GCAAGCAAATATGGAAAGATCAAGAACAGCGGCA--GACGGGCA--GGAGAAAAAACAAATAGGTTCATTAACCTTAACCGACAAACCCCAGTTAAGATTGTTATTGACCTCCCGGTTTGGAAAAACCAATTGGATGAGGACCAGGAGTTTGAAGAACAGATGGGTGAGGTGGATTATTGTGGGAGGGTATTACAAGAaTgtgtgtgacgtggctgacCACCCCAAAATGGGGAGTGAACTTGGAACTGACCACGGGATAGTGTTCACCGGTCGTGGGCGTCATGAGGTACCTTAACCTGTTACGAGACATAAAGAATGACAAAGTTCACACTTAAGGCTGAGCGATTAAGGACTTTACCTTACGGATTCAAGAGTCACAAACTATGAGACATTTTTTAAGAGGGACGTTTTCAGCGCAAGCTGCGTTTGCCAGGGCGGGATTTCAAAGAACAAACTTTTGTTGTGAAGAGAGACATTCGTTATTCATCAATGGGGGATTGGCAGTTACGCGTTGTACGCGTAAGAATGAAAAGGTCCTTAGCACAGACGCTGGTTTTACTTTGCCACAATTGGACACGTCGGCTCGTCAATAAGTCCAATTGCGCAAAAGCaattgaGagtgcgcaaTAAATTCAGTCGGgac------------------TCctcGGTGACAATGACTCAGACAAAGAGGAAGATAGTGTGTTTGATTCTGGAAGATCATCGTATAAAGAGTCCGTgaaaCGGTTTAAAACTCACTTTATGAAAAATCCcgGGAGATTTTGACGTTAAACCAATATAAAACATTAAGATTATGAGGCTACGCAAGTTTCGACTAAAGCTCTGACCTCACacACTGAGACTACAAGCGAGAACGTGCGAAAATCTTCTAAACGGCAACGGCGTGCATCTTGAACACACGTCGTCCAAAGCAGCAATCATGAAACtaAGAAAATGACAAACGGACAATACGAGCCAAACAGTAAGAGCCACGGAGCAACAGGAGgtaaGAAAGTGTTAGAAAAAAAAAACCTGACGTTAAGACATTATAATTGAGTCAGAACGACGGAGAAAAAGCATGCCTGGACAGAATTAATATTGACCCGATAGGTGCtgtgaAAATAGAgtccatgaAaattaaaaa--------------actttattatTTGGGCTGTCGGATGTGGActCTTAGATTTATCGGCGATTGGAACCGGTCTTATGGGAGACAATTAAAGTATGTACGCCAGCTTGTATATTTTTATGTATCCATTTATGGGGTTGGAATGTTGTCCCTATCTGGGCCCGAATGCTTCCCGATAAAAATAGTTTGTTTTCCCCTCTTACTTCTTTATAGTCATGTGAAAGGGCGGACGGTGACGTTACCCCCTTCTCTCATGCCAAGGGGCTCGTGATTGCATTTAGCTCATTGCGGGTTCTCATTTGGGCGTAATTATACACATATAAATCGTCACGGATACTTGACGATCCTTTTGTTGTCGTGGATACGCTTTTCTTTTTTCCTCCGTTTGCGGGCATACATCTCTACGACGAATTAAACTCTTTTGACCGCGGgggggaccattttacacatttt-----agttaatCcagaTGAAGGATAGGTAAACAATAAGTTATTTRCTACTGGGTTGAGAAAGCAAGTTGAKAAAGCTTTCAGCGATATTGGCAAAGGTTCTYATAGAAATGTTAGCATCAAAAATTTCTAATTCCTATCATCAAAAGAATCCTATGAATTTATTGGAAAACCATCTTTTACCTTGCAGACCGCAGTTTCACTCTTGTTGCTTGTTAAAAATCAAAAGCCCCGATGCACCCGTTCACTAACttaATgttttgacttta---taATTAATCCTGATTCTATSGAGCTTCCTAATCTCATTCTGCTT-CCACATCCTCTCCTATA-ACAT-AAAGACGCCCAGACTTGGCATACCGTACTGACACCCCAGCGGGCCGTGCTACTCTCCATTCTCTAGTTTAATAGGAttttagcgttACTCGCGTTATTCCCTCATTATTACCTATCCTCGACCACCCCATAAACAAGAAATCCCATTTATAGGTCCCAGTCGCGTTAAACCTCCCGCGATTCCGACCCTCTCGACATTCCCTTCAACGAGCCAATCGCGCTGAGCTTGAATCTTGAATCTCTAGAAACCCCTTTTCGTCCCCCGACCTCCTACCGCCAGTCCAcagaattcaCCGACCtc---------TcRCTACCGCCAAACTAACCTGTTCCTGTCCTTCCGCCTRgCCTACCAWCGACAAYTTTACTTACTACGCACGTAGGGCAAGAGCTGTCGCGATARACTACACCTTCCCAACSGCTCTTTCCCTATCTGTCGGGCCCAGGGAYAAGCAAACAGMCCCGGGAGCGACCCACATWaAGCTYTAGAGGCAGGGAAGCGGGGGAGCTTATAATATTATGATTATGGCTGcgcGGTGactagctta-------aaattTTAAATAAAAaAAAAATAAAAACGATATATTATCTATATCTATAATTTATGATATAATATAAGTAACGCACACCTAATTACTAAACCTAAATGACAAGATAATATACTCTACTTATTCAACTCTAATTCTTAATTTGTAAAATTTATTTTAACAAAATTAATATGATAATATAATAACTTAAAAATTATATCATGTTATTCTCtaacTtacacat
	'Bembidion (Ecuadion) sp. "Papallacta"'  AGCCCaGCACTGAAGCccgtggtcgGAAACGGcTACTGGGCAATGTAGTGTTTGGGAGAGCCCGTTTAACCCGAGTATTATTAGCGTGTCCAagTCCTTCTTGAAGGGGGCCGTTTAACCCATAGTGGGTGCCAGGCCCGTAGTGACCGTTAGTATGTTCGGGTGGGTTTCTCCTTAGAGTCGGGTTGCTTGAGAGTGCAGCTCTAAGTGGGTGGTAAACTCCATCTAAGGCTAAATATTACCACGAGACCGATAGCGAACAAGTACCGTGAGGGAAAGTTGAAAAGAACTTTGAAGAGAGAGTTCAAGAGTACGTGAAACCGTTCAGGGGTAAACCTGAGAAACCCGAAAGGTCGAACGGGGAGATTCAATTGCTTTACCGGCGGTGATCAATGGTGCAGTATTTGGGACGCATATAG--T-A-TGCAG-TTTCGGCTGTA-TTTC-TGTATACGCTCTGCTGTCTGTTGT----TTATTCATTGTCGGAGGCATGCACTTCTCCCCTTGTAGGACGTCGCGATCCGTTGAGCA-------T-TTATGCCATCTACGGCCCGTGGTGGAGCCCGTA-TATAA-TT--TA-TTATATG-CGGACCCATGGTGTCCTGATGGCTGCCCGACGGTATTGGCACTGGTATTGGGTCGCTGTCGCTTCG-TGCGGCAGGCGTTA-TGG-TTTTATGGCAAGTCACTGTGTGTTTTTAAAT-GTGGAAAT-CGC-AATTATGTCGCTTCTGCGCATACAGTACTGTTCGCTGTA-GGACCCTCTGG-CCGTCCCCG-TTACATGTCGGCGACGCTTCAGATTTGGGTAATCTCAGGACCCGtCTTgAAACACgGACCAAGGAGTCTAGCATGTGCGCGAGTCAtTGGGATGAATCTCcTAAAGGCGCAATGAAAGtAAAtGTTTACCTTGTGTGAACaGAGGGAAGATGGGTGGCGCTTtgacgcTGCCCCgcactccCGGGgCGTCGCgcactcatTgcga--------------------------------------------------------------------------------------------------------------------------------------------------------------------------------------------------------------------------------------------------------------------------------------------------------------------------------------------------------------------------------------------------------------------------------------------------------------------------------------------------------------------------------------------------------------------------------------------------------------------------------------------------------------------------------------------------------------------------------------------------------------------------------------------------------------------------------------------------------------------------------------------------------------------------------------------------------------------------------------------------------------------------------------------------------------------------------------------------------------------------------------------------------------------------------------------------------------------------------------------------------------------------------------------------------------------------------------------------------------------------------------------------------------------------------------------------------------------------------------------------------------------------------------------------------------------------------------------------------------------------------------------------------------------------------------------------------------------------------------------------------------------------------------------------------------------------------------------------------------------------------------------------------------------------------------------------------------------------------------------------------------------------------gtagacaaatggAGtcataaAGGTGGGAGTATGCATGGAGAATTGAGAGCTTCAAAGCTTAGATGTGAGAAAGTACGGTTGACCTACTCAAAGTGAGAGAGACTAAGACCACGAAACGATTTGTGTGCGCGCCTAACAGGTAACGTGGAATTTAGATTACAAATGAAGTGTTTTCAAAATAACAATATGATACAAGTTTTGACAAAGACACAAGTTACTAACGACTTTAGGCAACAATGGTTTCGAAACAATGCGCTCGTAAAGACGACTGCATCGAACAAGGAGATGGGGTCTCCTTGTAACAATGAACGTGCGCGATGCCGCACACAATATTTAATACTAAAGCTCTCCAGACTGATTAAGAGACAACATGTTTGGTCGGGTTACGATGGAGTCGTGATTGATGTGGCGTGGTGCTCGGACTcgaacTGGCGAAACATATGTAATAAACCGAACGTAGACGATAGAATTCGACGTTTAttGAGAATtcttgagTgtatgaattaaat-------------------CGCTcCAGTTCGACATGGGAAACTAAGACGTTGAGGGCTCAGGTATGTAGAATCGGAGCAAGAGGGAAAAGCCACACGGACGGAAAAG--GCAAGCAAATATGGAAAGATCAAGAACAGCGGCA--GACGGGCA--GGCGAAAAAACAAATAGGTTCATTAACCTTAACCGACAAACCCCAGTTAAGATTGTTATTGACCTCCCGGTTTGGAAAAACCAATTGGATGAGGACCAGGAGTTTGAAGAACAGATGGGTGAGGTGGATTATTGTGGGAGGGTATTACAAGAaTgtgtgtgaagtggctgacCACCCCAAAATGGGGAGTGAACTTGGAACTGACCACGGGATAGTGTTCACCGGTCGTGGGCGTCATGAGGTACCTTAACCTGTTACGAGACATAAAGAATGACAAAGTTCACACTTAAGGCTGAGCGATTAAGGACTTTACCTTACGGATTCAAGAGTCACAAACTATGAGACATTTTTTAAGAGGGACGTTTTCAGCGCAAGCTGCGTTTGCCAGGGCGGGATTTCAAAGAACAAACTTTTATTGTGAAGAGAGACATTCGTTATTCATCAATGGGGGATTGGCAGTTACGCGTTGTACGCGTAAGAATGAAAAGGTCCTTAGCACAGACGCTGGTTTTACTTTGCCACAATTGGACACGTCGGCTCGTCAATAAGTCCAATTGCGCAAAAGCaattgaGagtgctcaataaattcagtcgggaccggg--------------tcctcggtgacaatGACtcaGACGAAGAGGAAGATAGTGTGTTTGATTCTGGAAGATCATCGTATAAAGAGTCCGTGAAACGGTTTAAAACTCACTTTATGAAAAATCCCGGGAGATTTTGACGTTAAACCAATATAAAACATTAAGATTATGAGGTTACGCAAGTTTCGACTAAAGCTCTGACCTCACACACTGAGACTACAAGCGAGAACATACGAAAATTTTCTAAACGGCAACGGCGTGCATCTTGAACACACGTCGTCCAAAGCAGCAATCATGAAACTAAGAAAATGACAAACGGACAATACGAGCCAAACAGTAAGAGCCACGGAACAACAGGAGGTAAGAAAGTGTTAGAAAAAAAAAATCTGACGTTAAGACATTATAATTGAGTCAGAACGACGGAGAAAAATCATGCCTGGACAGAATTAATATTGACCCGATAGGTGCTGTGAAAATAGAGTCCatgAAAATTAAAAAaccacggaaattcgactttattatTTGGGCTGTCGGATGTGGActcctagATTTATCGGCGATTGGAACCGGTCTTATGGGAGACAATTAAAGTATGTACGCCAGCTTGTATATTTTTATGTATCCATTTATGGGGTTGGAATGCTGTCCCTATTTGGGCCCGAATGCTTCCCGATAAAAATAGTTTGTTTTCCCCTCTTACTTCTTTATAGTCATGTGAAAGGGCGGACGGTGACGTTACCCCCTTCTCTCATGCCAAGGGGCTCGTGATTGCATTTAGTTCATTGCGGGTTCTCATTTGGGCGTAATTATACACATATAAATCGTCGTGGATACTTGACGATCCTTTTGTTGTCGTGGATACGCTTTTCTTTCTTCTTCCGTTTGCGGGCATACATCTTTACGACGAATTAAACTCTTTTGACCGCGGGGGGGACCATTTTACACATTTT------gtcaatCCaGGTGAAGGATGGGTAAACAATAAGTTATTTACTACTGGATCGAGAAAATAAGTCGGTAAAGCTTTTAGCGATAATAGCAAAGGTTCTTATAGAAATATCAGCATCAAAAATTCCTAATTCTTATCATTAAAAGAATCCTATGAATTTATTGGAAAACTATTTTTTACTCTGCAGACAGCAGTCTCACTCTTGTTGCTTGTTAAaaaTAAAAAGCCCCGGTGCACCTGTTCACTAACttaAtgttct----------CtATTAATCTTAGTTCTATCGGGCTTCCTAATCCCATTCTGCTT-CCACATCCTCCTCTATA-GTAT-AAAGATGCCCAGACCTAGCATACCGTACTGATACCCCAGCGGGCCGTGCTACTCTCCATTCTCTAGTTTAATAGGAttttagcgttACTCGCGTTACTCCCTCATTATTACCTATCCTCGACCACTCCATAAACAAGAAATTCCATTTACAGGTCCCAGTCGCGTCAGACCTCCCGCGATTCCGACCCTCTCGACATTCCCTTCAACGCGCCAATCGCGCCGAGCTTGAATCTTGAACCTCTAGAAACTCCTTTTCGTCCCCCGACTTCCTACCGCCAGTCCAcagaattcaccgacctctt-------tctctgccGcCAAACCAACCTATTCCTGTCCTTCCGACCAGCCTACTATCGACATGTTTACTTACTACGCACGTAGGGCAGGAGCTGTCGCGAAGGACTACACCCTCCCGACGGTTCGTTCCCTATCTGTCGGGTCCATGGACAAGCAAACGGACCCGGGGGCGACCCACATTAAACTCTAGAAGTAGGGAAGGGGGGGGGTTTATAATATTATGATTGTAGCTGCGCAGTGAcTAGCTTagaatacaaaatttAAgAAAAAAttaAaATAAAAATAATGTTCTATTTATACTTATTATTTATGATATACTATAAACAAAATTTATTTAATTATCAAATTAAAATGATAAAATATGCAACACCATACATCCAACTATAATTAATGAAACTTATTATTTTTTTTAATAAGTTCAATACAGAAATTCAATAAAAAAATAATTATATTATATAATTCTTAAACATACATAT
	Bembidion_walterrossii                   AGCCCAGCACTGAAGCCCGTAGTCGGGAACGGCTACTGGGCAATGTAGTGTTTAGGAGAGCCCGTTTAACCCGagtatTATTAGCGTGTCCAAGTCCTTCTTGAAGGGGGCCGTTTAACCCATAGCGGGTGCCAGGCCCGTAGTGACCGTTAGTATGTTCGGGTGGGTTTCTCCTTAGAGTCGGGTTGCTTGAGAGTGCAGCTCTAAGTGGGTGGTAAACTCCATCTAAGGCTAAATATTACCACGAGACCGATAGCGAACAAGTACCGTGAGGGAAAGTTGAAAAGAACTTTGAAGAGAGAGTTCAATAGTACGTGAAACCGTTCAGGGGTAAACCTGAGAAACCCGAAAGGTCGAACGGGGAGATTCAATTGCTTTACCAGTAGTGATCAATAGTGCAGTATTTGGGACGTATTTGG--G-A-TGCAG-TTTCGGCTGTA-TTTC-TTTATACGCTCTGCTGTCTGTTGT----TTATTCATTGTCGGAGGCATGCACTTCTCCCCTTGTAGGACGTCGCGATCCGTTGAGCA-------A-TTATGCCATCTACGGTCCACGGTGGAGCCCGTT-TATAA-TT--TA-TTATATA-CGGACCCATGGTGTCCTGATGGCTGCCCGACGGTA--GACACTGGTATTGGGTCGCTGTCGCTTCG-TGCGGCAGGCGTTATTGG-TTTTACGGCAAGTCACTATGTGTTTTTAAAT-GTGGAAAT-CGC-CATTATGTCGCTTCTACGCATATAGTACTGTTCGCTGTA-AGACCCTCTGG-CCGTCCCCG-TTACATGTCGGCGACGCTTCAGATTTGGGTAATTTCAGGACCCGTCTTGAAACACGGACCAAGGAGTCTAGCATGTGCGCGAGTCATTGGGATAAATCTCCTAAAGGCGCAATGAAAGTAAATGTTTACCTTGTGTGAACAGAGGGAAGATGGGTGGCGCTTTGACgCTGCCCCgcactccCGGGGCGTCGCgcactcATTGCGA--------------------------------------------------------------------------------------------------------------------------------------------------------------------------------------------------------------------------------------------------------------------------------------------------------------------------------------------------------------------------------------------------------------------------------------------------------------------------------------------------------------------------------------------------------------------------------------------------------------------------------------------------------------------------------------------------------------------------------------------------------------------------------------------------------------------------------------------------------------------------------------------------------------------------------------------------------------------------------------------------------------------------------------------------------------------------------------------------------------------------------------------------------------------------------------------------------------------------------------------------------------------------------------------------------------------------------------------------------------------------------------------------------------------------------------------------------------------------------------------------------------------------------------------------------------------------------------------------------------------------------------------------------------------------------------------------------------------------------------------------------------------------------------------------------------------------------------------------------------------------------------------------------------------------------------------------------------------------------------------------------------------------------------aaatggAgtcataaAGGTGGGaGTATGCATGGAGAATTGAGAGCTTCAAAGCTTAGATGTGAGAAAGTACGGTTGACCTACTCAAAGTGAGAGAGACTAAGACCACGAAACGATTTGTGTGCGCGCCTAAGAGGTAACGTGGAATTTAGATTACAAATGAAGTGTTCTCAAAATAACAATATGATACAACTTCTCACAAAGACACAAGTTACTAAYGACTTTAGGCAACAATGGTTTCGAAACAATGCGCTCGTAAAGACGACTGCATCGAACAAGGAGATGGGGTCTCCTTGTAACAATGAACGTGCGCGATGCCGCACACAATACTTAATACTAAAGCTCTCCAGACTGATTAAGAGACAACATGTTTGGTCGGGTTACGATGGAGTCGTGATTGATGTGGCGTGGTGCTCGGACTCGAACTGGCGAAACATATGTAATAAACCGAACGTAGACGATAGAATTCGACGTTTATTGAGAATTCTTGAGTGTATgaattaaattgaa---------------CGTTCCAGTTCGACATGGGAAACTAAGACGTTGAGGGCTCAGGTATGTAGAATCGGAGCACGAGGGAAAAGCCACACGGAAGGAAAAG--GCAAGCAAATATGGAAAGATCAAGAACAGCGGCA--GACGGGCA--GGCGAAAAAACAAATAGGTTCATTAACCTTAACCGACAAACCCCAGTTAAGATTGTTATTGACCTCCCGGTTTGGAAAAACCAATTGGATGAGGACCAGGAGTTTGAAGAACAGATGGGTGAGGTGGATTATTGTGGGAGGGtaTTACAAGAATgtgtgtgaagtggctgacCACCCCAAAATGGGGAGTGAACTTGGAACTGACCACGGGATAGTGTTCACCGGTCGTGGGCGTCATGAGGTACCTTAACCTGTTACGAGACATAAAGAATGACAAAGTTCACACTTAAGGCTGAGCGATTAAGGACTTTACCTTACGGATTCAAGAGTCACAAACTATGAGACATTTTTTAAGAGGGACGTTTTCAACGCAAGCTGCGTTTGCCAGGGCGGGATTACAAAGAACAAACTTTTGTTGTGAAGAGAGACATTCGTTATTCATCAATGGGGGATTGGCAGTTACGCGTTGTACGCGTAAGAATGAAAAGGTCCTTAGCACAGACGCTGGTTTTACTTTGCCACAATTGGACACGTCGGCTCGTCAATAAGTCCAATTGCGCAAAAGCaattGaGAgtgcgcaataaattcagtcgggaccggg--------------TCCTCGGTGACAATGACTCAGACAAAGAGGAAGATAGTGTGTTTGATTCTGGAAGATCATCGTATAAAGAGTCCGTGAAACGGTTTAAAactCATTTTATGAAAAATCCCGGGAGATTTTGACGTTAAACCAATATAAAACATTAAGATTATGAGGCTACGCAAGTTTCGACTAAAGCTCTGACCTCACACACTGAGATTACAGGCGAGAACGTGCGAAAATCTTCTAAACGGCAACGGCGTGCATCTTGAACACACGTCGTCCAAAGCAGCAATCATGAAAATAAGAAAATGACAAACGGACAGTACGAGTCAAACAGTAAGAGCCACGGAgcaacAGGAGGTAAGAAAGTGTTAGAAAAAAAAAATCTGACGTTAaGACATTGTAATTGAGTCAgaacgaCGGagaaaaagcatGCCTGGACAGAATTAATATTGACCCGAtaggtgctgtgaaAaTagagtccatgaaaattaaaaa--------------actttattatttgggctgTcggatatgGActcttagATTTATCGGCGATTGGAACCGGTCCTATGGGAGACAATTAAAGTATGTACGCCAGCTTGTATATTTTTATGTATCCATTTATGGGGTTGGAATGCTGTCCCTATTTGGGCCCGAATGCTTCCCGATAAAAATAGTTTGTTTTCCCCTCTTACTTTTTTATAGTCATGTGAAGGGGCGGACGGTGACGTTACCCCCTTCTCTCATGCCAAGGGGCTCGTGATTGCATTTAGCTCATTGCGGGTTCTCATTTGGGCGTAATTATACACATATAAATCGTCAAGGATACTTGACGATCCTTTTGTTGTCGTGGATACGCTTCTTTCTCTTCTTCCGTTTGCGGGCATACATCTTTACGACGAATTAAACTCTTTTGACCGCGGGGGGGACCATTTTACACATTTT----------atCcagGTGAaGGACAGGTAAGTGATAAGTTATTAATTACTGGATTGAGAAAATAAGTTGATAAAGCTTTTAGTGATAATAGTAAAGGTTCTTATAAAAATGTCAGCATCAAAAATTCCCAATTCTTATCATCAAGAGAATCCTATGAACTTTTTGGAAAACTATCTTTTATCTTACAGACAGCACTCTCATCCTTGTTGCTTGTTAACGATCAAAAGCCTCGATGCACCCGTTCGCTGACTTAATgttttga--------TAACTAATCCTAATTCTTACAAGTTTGTTAATTCCATTCTATTT-ACATATCCTTCTCTATA-GCAT-AAAGATGCTTAGACCTAGCATACTGTAATGATACCCCAGCGGGCAGTGCTACTCTCCATTCTCTAGTTTAATAGGAttttagcgttATTCGCGTTACTTCCCCATTATTATCTATCCTCGATCACCTCATAGACAAGAAATCCCATTTATAGGTCCCAGTCGTGTTAAACCTTTCACGATTCCGACATTCTCGATATTCCCTTCAACGCGCCAATCGTACCGAGCTTGAATTTTAAACCTCTAGAAACTTCTTTTCGTCCCCCGAACTCCTACCGACAGTCCAtagaAttcactgatctctt-------TCGCTATCGTCAAACTAACCTATTCCTGTCCTTCCGACTAACCTAccAACGACAATTTTACTTACTACGCACGTAAGGCAAGAGCTGTCGCGTTAGACTAGACCTTCCCGATGATTTTTTCTCTATCTGTCGGGCCCACGGACAAACAAACAGACCTAGGGGTGACccaTATTAAATTCTAGAGGCAGGGAAGCGGGGgagTTtacaaTATTATGATTGTGGctacgcaGtgactagctta-------atattttaaaaaatAttaAAATGAAAACTAAATATCATTTACAATTATAATTTATAATATAATATAAATAGGACCTATTTAATCATTAAATTAAAAAGATTGGATATCAAAGTCATTTTTTTTAACTATAATTATTGTAATATAAAACTTTTTTCAAAATAATTAATATTAAAATAAACAAAAAATAGAATAATATTATATTTTTCTAAAACCTACATAT
	'Bembidion (Zecillenus) sp. 1'           agcCCAGCACTGAAGCCCGTGGTCGGAAACGGCTACTGGGCAATGTAGTGTTTGGGAGAGCCCGtttAACCCGAGTATCATTAGCGTGTCCAAGTCCTTCTTGAAGGGGGCCACTC-GCCCATAGAGGGTGCCAGGCCCGTAGTGACCGTTAGTATGTTCGGGTGGGTTTCTCCTTAGAGTCGGGTTGCTTGAGAGTGCAGCTCTAAGTGGGTGGTAAACTCCATCTAAGGCTAAATATTACCACGAGACCGATAGCGAACAAGTACCGTGAGGGAAAGTTGAAAAGAACTTTGAAGAGAGAGTTCAAGAGTACGTGAAACCGTTCAGGGGTAAACCTGAGAAACCCGAAAGGTCGAACGGGGAGATTCAATTGCTTTACCGGTGGTGATCAATGGTGCAGTATTTGGGACGCATATGG--T-G-TGCAG-TTTCGGCTGTA-TTAT-TGTATACGCTCTGCTGTCTGTTGT----TTATTCATTATCGGAGGCATGCACTTCTCCCCTTGTAGGACGTCGCGACCCGTTGAGCA-------T-ACAAGCCATCTACGGCCTATGGTGGAGCCCGTG-TATGA-TT--TA-TTATATG-CGGACCCATGGTGTCCTGATGGCTGCCCGACGGTATTAGCACAGGTAGTGGGTCGCTGTCGCTTCG-CGCGGCGAGCGTTA-CGG-CTATTTGGCAAGTCGCTATATG--TTTAAAT-GTGGAAAT-CGGACTTAGTGCCGGTTCTGCGCATATGGTACTGTTCGCTGTT-TAGCCCTCTGA-CCGTCCCCG-TTACCAGTCGGCGACGCTTCAGTTTTGGGTAATCTCAggaccCGTCTTGaaacacggACCAAGGAGTCTAGCATGTGCGCGAGTCATTGGGATAAAATTCCTAAAGGCGCAATGAAAGTGAATGTTTACCTTGTGTGAacagaGggaagatggGTGgcGCtttgacgCTGCCCCGCACTCCCGGGGCGTCGCGCACTCattgcga--agccaaattaaggtgaaaccgcgaaaggctcattaaatcagttatggttccttagatcgtACCcacATTTACttGgataaCTGTGGtaattctagAGctAATACATGCAAACAGAgctcCGACCGGAGACGGAAGGAGTGCTTTTATTAGATCAAAACCAATCGGCT-TCAGTAGCACTTCGGTGTTATTGTTCGTCGCACTTTTTGGTGACTCTGAATAACTTTTGGCTGATCGCACGGTCTTGCACCGGCGACGCATCTTTCAAATGTCTGCCTTATCAACTGTCGATGGTAGGTTCTGCGCCTACCATGGTTGTAACGGGTAACGGGGAATCAGGGTTCGATTCCGGAGAGGGAGCCTGAGAAACGGCTACCACATCCAAGGAAGGCAGCAGGCGCGCAAATTACCCACTCCCGGCACGGGGAGGTAGTGACGAAAAATAACGATACGGGACTCATCCGAGGCCCCGTAATCGGAATGAGTACACTTTAAATCCTATAACAAGGACCAATTAGAGGGCAAGTCTGGTGCCAGCCGCCGCGGTAACTCCAGCTCTAATAGCGTATATTAAAGTTGTTGCGGTTAAAAAGCTCGTAGTTGAATCTGTGTTCCGCGCTGTCGGTTCACCGCCCGCGGTGTTTAACTGGCACGTCTCGCGGAACGTCCTGCCGGTGGATGCGTGTCCTTTGTTCACTT-CCCCATTGTGCGTGTACAACTT--GTTGCTACTGCATGGTGTGGTGGGGTTTCAAATGTGTCACCATCCGACTCAATAATCCTGTCGCGGTGCTCTTGATTGAGTGTCGAGGCGGGCCGGCACGTTTACTTTGAACAAATTAGAGTGCTCAAAGCAGGCTAAAATTTCGCCTGAATACTGTGTGCATGGAATAATGGAACAGGACCTCGGTTCTATTTTGTTGGTTTTCGGAACCCCGAGGTAATGATTAATAGGGACAGATGGGGGCATTCGTATTGCGACGTTAGAGGTGAAATTCTTGGATCGTCGCAAGACGGACAGAAGCGAAAGCATTTGCCAAAAATGTTTTCATTAATCAAGAACGAAAGTCAGAGGTTCGAAGGCGATCAGATACCGCCCTAGTTCTGACCATAAACGATGCCAGCTAGCGATCCGCCGACGTTCCTCCGATGACTCGGCGGGCAGCTTCCGGGAAACCAAAGCTTTTGGGTTCCGGGGGAAGTATGGTTGCAAAGCTGAAACTTAAAGGAATTGACGGAAGGGCACCACCAGGAGTGGAGCCTGCGGCTTAATTTGACTCAACACGGGAAACCTCACCAGGCCCGGACACCGGAAGGATTGACAGATTGAGAGCTCTTTCTTGATTCGGTGGGTGGTGGTGCATGGCCGTTCTTAGTTGGTGGTGTGAATTGTCTGGTTAATTCCGTTAACGAACGAGACTCTAGCCAGCTAAATAGGCGTTA-TT-CCGGTATCCTGAAGGCTCGTGTCTCT-CGTTTTCTGGCGTGT-TCTTTT-TGTTTTGT-ATTA-TCGTCAAG-GCGGTTTGCATTGCATT--GGAATGCG-TTCAGTGCGGGAGT-TCACAGTTTTTACTACCGGCGTACATAATAAATCTTCTTAGAGGGACAGGCGGCTTCTAGCCGCACGAGAATGAGCAATAACAGGTCTGTAATGCCCTTAGATGTTCTGGGCCGCACGCGCGCTACACTGAAGGAATCAGCGTGTCTTCCCTGGCCGAGCGGCCCGGGTAACCCGCTGAACCTCCTTCGTGCTAGGGATTGGGGCTTGCAATTGTTCCCCATGAAcGAGGAATTCCCAGTAAGCGCGAGTCATAAGCTCGCGTTGATTAAGTCCCTGCCctTtgtacacACCGCccgtcgCTACtaccgattgaatgatttagtgaggtcttcggactggtacgcggcggcgtttcgacgt-tgccgatgtcgctggCTAGAATTTCCGGTAGACAAatggagtcataaagGTGgGAGTATGCATGGAGAattgaGagcTTCAAAGCTTAGATgtgaGAAAGTACGGTTGACCTACTCGAAGTTGGAGAGACTAAGACCACGAAACGATTTGTGTGCGCGCTTAAGAGGTAACGTGAAATTTAGATTACAAATGAAGTGTTTTCAAAATAACAATATGATACAACTTTTGACGAAGACACaaGTTACTAACGACTCTAGGCAACAATGGTTTCGAAACAATGCGCTCGTAAAGACGACTGCATCGAACAAGGAGATGGGGTCtcCTTGTAACAATGAACGTGCGCGATGCCGCACACAATACTTAATACTAAAGCTCTCCAGACTGATTAAGAGACAACATGTCTGGTCGGGTTACGATGGAGTCGTGATTGATGTGGCGTGGTGCTCGGATTCGAACTGGCGAAACATATGTAATAAACCGAACGTAGACGATAGAATTCGacGCTTattgaGAATTcttgagTGTATgaatTAAATTGAA-------------------CCAGTTCGACATGGGAAACTAAGACGTTGAGGGCTCAGGTATGTAGAATCGGAGCAAGAGGGAAAAGCCACACGGAAGGAAAAA--GCAAGCAAATATGGAAAGATCAAGAACAGCGGCA--GACGGGCA--GGAGAAAAAACAAATAGGTTCATTAACCTTAACCGACAAACCCCAGTTAAGATTGTTATTGACCTCCCGGTTTGGAAAAACCAATTGGATGAGGACCAGGAGTTTGAAGAACAGATGGGTGAGGTGGATTATTGTGGGAGGGTATTACAAGAATGTGTGTGAAGTGGC----CACCCCAAAATGGGGAGTGAActTGGaacTgACcACGGGATAGTGTTCACCGGTCGTGGGCGTCATGAGGTACCTTAACCTGCTACGAGACATAAAGAATGACAAAGTTCACACTTAAGGCTGAGGGATTAAGGACTTtACCTTACGGATTCAAGAGTCACAAACTATGAGACATTTTTTAAGAGGGACGTTTTCAGCGCAAGCTGCGTTTGCCAGGGCGGGATTTCAAAGAACAAACTTTTGTTGTGAAGAGAGACATTCGTTATTCATCAATGGGGGATTGGCAGTTACGCGTTGTACGCGTAAGAATGAAAAGGTCCTTAGCACAGACGCTGGTTTTACTTTGCCACAATTGGACACGTCGGCTCGTCAATAAGTCCAATTGCGCAAAAGCaattGAGAGTGCTCAATAAaTTCAGTCGGgACCGGGGAcaacgagcgaggTCCTCGGTGACAATGACTCAGACAAAGAGGAAGATAGTGTGTTTGATTCTGGAAGATCATCGTATAAAGAGTCCGTGAAACGGTTTAAAACTCACTTTATGAAAAATCCCGGGAGATTTTGACGTTAAACCAATATAAAACATTAAGATTATGAGGCTACGCAAGTTTCGACTAAAGCTCTGACCTCACACACTGAGACTACAGGCGAGAACGTGCGAAAATCTTCTAAACGGCAACGGCGTGCATCTTGAACACACGTCGTCCAAAGCAGCAATCATGAAACTAAGAAAATGACAAACGGACAATACGAGCCAAACAGTAAGAGCCACGGAGCAACAGGAGGTAAGAAAGTGTTAGAAaAAAAAAATCTGACGTTAAGACATTATAACTGAGTCAGAACGAcGGAGaAAAAGCATGCCTGGACAGAATTAATATTGACccgatagGTGCTGTGAAAATAgaGTccatgaaaattaaaaaaccacggaaatt--actttattattTgggCTgtcgGATGTGGACTCTTAGATTTATCGGCGATTGGAACCGGTCTTATGGGAGACAATTAAAGTATGTACGCCAGCTTGTATATTTTTATGTATCCATTTATGGGGTTGGAATGCTGTCCCTATTTGGGCCCGAATGCTTCCCGATAAAAATAGTTTGTTCTCCCCTCTTACTTCTTTATAGTCATGTGAAAGGGCGGACGGTGACGTTACCCCCTTCTCTCATGCCAAgGGGCTCGTGACTGCATTTAGCTCACTGCGGGTTCTCATTTGGGCGTAATTATACACATATAAATCGTCACGGATACTTGACGATCCTTTTGTTGTCGTGGATACGCTTCTCTTTTTTCTTCCGTTTGCGGGCATACATCTTTACGACGAATTAAACTCTTttGACCGCgggggggaccATTTTACACATTTTTATATAATTGAtccagaTGAAGGCTGGacgaaCAATAAGYTATTTACTACTAACTCGATAAAATAAGTTGATAGAGCCATTAACTGCAATAGCAAAGATTTTTAAAAAAATAYCAACACTAGAAATTCGTAATTTATACAATCAAAAGAATCGKATGAATTAGTTGGAACACCACCTTTTACCTTACAAACAGGTCTTTTATTCTTATTGCATATTAAAAAAAAAAAGCCTTGaTGCACCCGTTCActaACataACgTTTTAA----------TTCAATCTTAGTTCTTCAAGGCCTCTCAATTCTACTCTGCCC-CCCTCCCTTTTTCTCGA-ATCT-AAAGGCGTTCAGACCTAGTAAATCGTATTGAAAGCCTAGCCGGTCGAGCCACTCTGCATTCTCTAGTCTAATAGGACTTTAGCG--GCCCGCGTTACcCctTCaTTACTACCTCTCCCCGACCGCCCCTTAAACAAGAAATCCCGCTTACAGGTCCCAGTCGCGCCAAACCTTCCGTGATTTCGACCcTCTCGACATTCCCTTCAACGCGCCAATCGCGCCGAGATCGAAACTTGAACCTCTAGAAACCCCCTTTCGTCCCCCGACCTCCTACCGCCAGCCCACagAGTTCACCGACCTCTTgctacatTGCCCACCAACAAGCCGGCCGGCCCCTGTCTCCCCGGGGAGATTATGAACGGTAGGCTTACCGACCACGCATGCGGGGCCGGAGCTGCCGCGAGGAGCCACCCCTCCCCGACCACTGGCGCCCCGCCTGGCGCGCCCGCGGAGGGGCGGGTAACCCCGGAAGCGACTCGCTCCAAGcTCTGGAGGGAGGGAAGCGAACGACCaTGTAAcGcCATGATTGTggcTGCGCAGcaAttagcttagaatac-aaattttaAaaAAAATGAAAATAAAAATTAAGCTTTATTTCCTTATTTAATTTATAATGTAATATAACTAAAGCATAATTAATTACCAACCTAAAGTAATTAAAGTACAAACTCCAAGTTTTCAATTGTAATTTTTTATAGATATAACTTCATCTAAAAAAATTAATATTATGTTAAAATAAAATAAAAATAATATTATATTATcCTgaaatATACATAT
	Bembidion_anchonoderum                   ----------tgaagcccgtggtcggaaacggctactgGGCAATGTAGTGTTTGGGAGAGCCCGTTtAACCCGAGTATTATTAGCGTGTCCAAGTCCTtcttgAAGGGGGCCACTC-GCCCATAGAGGGTGCCAGGCCCGTAGTGACCGTTAGTATGTTCGGGTGGGTTTCTCCTTAGAGTCGGGTTGCTTGAGAGTGCAgCTCTAAGTGGGTGGTAAACTCCATCTAAGGCTAAATATTACCACGAGACCGATAGCGAACAAGTACCGTGAGGGAAAGTTGAAAAGAACTTTGAAGAGAGAGTTCAAGAGTACGTGAAACCGTTCAGGGGTAAACCTGAGAAACCCGAAAGGTCGAACGGGGAGATTCAATTGCTTTACCGGTGGTGATCAATAGTGCAGTATTTGGGACGCATATGG--T-G-TGCAG-TTTCGGCTGTA-TTAT-TGTATACGCTCTGCTGTCTGTTGT----TTATTCATTGTCGGAGGCATGCACTTCTCCCCTTGTAGGACGTCGCGACCCGTTGAGCA-------T--TAAGCCATCTACGGCCCGTGGTGGAGCCCGTG-TATGA-TT--TA-TTATATG-CGGACCCATGGTGTCCTGATGGCTGCCCGACGGTATTAGCACAGGTAATGGGTCGCTGTCGCTTCG-CGCGGCGAGCGTTA-CGT-TTGTACGGCAAGTCACTGTATG--TTTAAAT-GTGGAAAT-CGGACTTAGTGCCGGTTCTGCGCATATAGTACTGTTCGCTGTA-GGAGCCTCTGA-CCGTCCCCGTTTACCAGTCGGCGACGCTTCAGTTTTGGGTAATCTCAggaCCCGTCTTGAAACACGGACCAAGGAGTCTAGCATGTGCGCGAGTCATTGGGATAAAATTCCTAAAGGCGCaatgaaagtaaatgtttacctTGTgtgaacagagggaagatgggtggcgctttgacgctgccccgcactcccggggcgtcgcgcactcattgcga--agccaaattaagGTGAAACCgcgaaaGGCTCATTaaaTCAGTTATGGTTCCTTAGATCGTACCCACATTTACTTGGATAACTGTGGTAATTCTAGAGCTAATACATGCAAACAGAGCTCCGACCGGAGACGGAAGGAGTGCTTTTATTAGATCAAAACCAATCGGCG-TCAGTAGCGTTTCGGCGTTATTGTTCGTCGCACTTTTTGGTGACTCTGAATAACTTTTGGCTGATCGCACGGTCTTGCACCGGCGACGCATCTTTCAAATGTCTGCCTTATCAACTGTCGATGGTAGGTTCTGCGCCTACCATGGTTGTAACGGGTAACGGGGAATCAGGGTTCGATTCCGGAGAGGGAGCCTGAGAAACGGCTACCACATCCAAGGAAGGCAGCAGGCGCGCAAATTACCCACTCCCGGCACGGGGAGGTAGTGACGAAAAATAACGATACGGGACTCATCCGAGGCCCCGTAATCGGAATGAGTACACTTTAAATCCTATAACAAGGACCAATTAGAGGGCAAGTCTGGTGCCAGCCGCCGCGGTAACTCCAGCTCTAATAGCGTATATTAAAGTTGTTGCGGTTAAAAAGCTCGTAGTTGAATCTGTGTTCCGCGCTGTCGGTTCACCGCCCGCGGTGTTTAACTGGCACGTCTCGCGGAACGTCCTGCCGGTGGATGCGTGTCCTTTGTTTACTTCCCCCATTGTGCGTGTGCAACTT--GTTGTTACTGCATGGTGTGGTGGGGTTTCAAATGTGTCACCATCCGACTCAATAATCCTGTCGCGGTGCTCTTAATTGAGTGTCGAGGCGGGCCGGCACGTTTACTTTGAACAAATTAGAGTGCTCAAAGCAGGCTAAAATTTCGCCTGAATACTGTGTGCATGGAATAATAGAACAGGACCTCGGTTCTATTTTGTTGGTTTTCGGAACCCCGAGGTAATGATTAATAGGGACAGATGGGGGCATTCGTATTGCGACGTTAGAGGTGAAATTCTTGGATCGTCGCAAGACGGACAGAAGCGAAAGCATTTGCCAAAAATGTTTTCATTAATCAAGAACGAAAGTCAGAGGCTCGAAGGCGATCAGATACCGCCCTAGTTCTGACCATAAACGATGCCAGCTAGCGATCCGCCGACGTTCCTCCGATGACTCGGCGGGCAGCTTCCGGGAAACCAAAGCTTTTGGGTTCCGGGGGAAGTATGGTTGCAAAGCTGAAACTTAAAGGAATTGACGGAAGGGCACCACCAGGAGTGGAGCCTGCGGCTTAATTTGACTCAACACGGGAAACCTCACCAGGCCCGGACACCGGAAGGATTGACAGATTGAGAGCTCTTTCTTGATTCGGTGGGTGGTGGTGCATGGCCGTTCTTAGTTGGTGGTGTGAATTGTCTGGTTAATTCCGATAACGAACGAGACTCTAGCCAGCTAAATAGGCGTTA-TT-CCGGTATCCTGAAGGCTCGTGTCTCT-CGTTTTCTGGCGTGT-TCTTTT-TGTTGTGT-ATT--CCGTCTAG-GCGGTTTGCATTGCATT--GGGATGCG-TTCAGTGCGGGAGT-TCACGGTTTTTACTACCGGCGTACATAATAAATCTTCTTAGAGGGACAGGCGGCTTCTAGCCGCACGAGATTGAGCCATAACAGGTCTGTAATGCCCTTAGATGTTCTGGGCCGCACGCGCGCTACACTGAAGGAATCAGCGTGTCTTCCCTGGCCGAGCGGCCCGGGTAACCCGCTGAACCTCCTTCGTGCTAGGGATTGGGGCTTGCAATTGTTCCCCATGAACGAGGAATTCCCAGTAAGCGCGAGTCATAAACTCGCGTTGATTAAGTCCCTGCCCTTTGTACACACCGCCCGTCGCTACTACCGATTGAATGATtTAGTGAggtcttcggactggtacGCGGCGGCGTTTCgacGT-TAccgatgTcgctggCTAGAATTTCCGGTAGACAAATGGAGTCATAAAGGTGGGAGTATGCATGGAGAATTGAGAGCTTCAAAGCTTAGATGTGAGAAAGTACGGTTGACCTACTCAAAGTGAGAGAGACTAAGACCACGAAACGATTTGTGTGCGCGCTTAACAGGTAGCGTGAAATTTAGACTACAAATGAAGTGTTTTCAAAATAACAATATGATAGAACTTCTCACAAAGACACAAGTTACTAACGACTCTAAGCAAcaaTGGTTTCgaaACAATGCGCTcGTAAAGACGACTGCATCGAACACGGAGATGGGGTCTCCTTGTAACAATGAACGTGCGCgatGCCGCACACAATATTTAATACTAAAGCTCTCCAGACTGATTAAGAGACAACATGTCTGGTCGGGTTACGATGGAGTCGTGATTGATGTGGCGTGGTGCTCGgattCGAACTGGCGAAACATATGTaataAAccgaacgtagacgatagaaTTCGacgtttattgagaattcttgagtgtatgaattaaattgaaaccgcgggtatcttgCGCTCCAGTTCGACATGGGAaactaAGACGTTGAGGGCTCAGGTATGTAGAATCGGAGCAAGAGGGAAAAGCCACACGGAAGGAAAAA--GCAAGCAAATATGGAAAGATCAAGAACAGCGGCA--GACGGGCA--GGAGAAAAAACAAATAGGTTCATTAACCTTAACCGACAAACCCCAGTTAAGATTGTTATTGACCTCCCGGTTTGgAAAAACCAATTGGATGAGGACCAGGAGTTTGAAGAACAGATGGGTGAGGTGGATTATTGTGGGAGGGTATTACAAgaATGTGTGTGAAGTGGCTGACCACCCCAAAATGGGGAGTGAACTTGGaaCTGACCACGGGATAGTGTTCACCGGTCGTGGGCGTCATGAGGTACCTTAACCTGCTACGAGACATAAAGAATGACAAAGTTCACACTTAAGGCTGAGGGATTAAGGACTTTACCTTACGGATTCAAGAGTCACAAACTATGAGACATTTTTTAAGAGGGACGTTTTCAGCGCAAGCTGCGTTTGCCAGGGCGGGATTTCAAAGAACAAACTTTTGTTGTGAAGAGAGACATTCGTTATTCATCAATGGGGGATTGGCAGTTACGCGTTGTACGCGTAAGAATGAAAAGGTCCTTAGCACAGACGCTGGTTTTACTTTGCCACAATTGGACACGTCGGCTCGTCAATAAGTCCAATTGCGCAAAAGCAATtGAGAgTGCTCAATAAATTCAGTCGGGACCGGGGACAACGAGCGAGG--------------------------------------------------ggaagatCATcgtatAAAGagtcCGTGAAACggtttAAAACTCACTTTATGAAAAATCCCGGGAGACTTTgACGCTAAACCAATATAAAACATTAAGATTATGAGGCTACGCAAGTTTCGACTAAAGCTCTGACCTCACACACTGAGACTACAAGCGAGAACGTGCGAAAATCTTCTAAACGGCAACGGCGTGCATCTTGAACACACGTCGTCCaaAGCAgcaaTCATGAAACTAAGAAAATGaCAAACGGACAATACGAGCCAAACACTAAGAGCCACGGAGCAACAGGAGGTAAGAAAGTGttagaaaAAAAAAATCTgaCgctaagacattataactgagtcagaacgacggagaaaaagcatgcctggacagaattaatattgaccMgataggtgctgtg----------------------------------------actttattatTTGGgctgtcGGATGTGGACTCTTAGATCTATCGGCGATTGGAACCGGTCTTATGGGAGACAATTAAAGTATGTACGCCAGCTTGTATATTTTTATGTATCCATTTATGGGGTTGGAATGCTGTCCTTATCTGGGCCCGAATGCTTCCCGATAAAAATAGTTTGTTTTCCCCTCTTACTTTTCTATAGTCATGTGAAGGGGCGGACGGTGACGTTACCCCCTTCTCTCATGCCAAGGGGCTCGTGACTGCATTTAGTTCACTGCGGGTTCTCATTTGGGCGTAATTATACACATATAAATCGTCATGGATACTTGACGATCCTTTTGTTGTCGTGGATACGCTTTTCTTTTTTCCTCCGTTTGCGGGCATACATCTTTACGACGAATTAAACTCTTTTGACCGCGGGGGGGACCATTttacacatttttATATAGTTGaTCCAGATGAAGGTTGGACGAACGATAAGTTATTTACTACTAAATCGATAAAACGAGTTGATAAAGCCTTTAACAGTAATAGCAAAGGTTTTTATAGAAGTATCAATGCTAGAAgTTCgtAAATTATATAGTCAGAAGAACCGTATGAATTTGTaaGAACACTACCTTTTAGCTTACAGACAGCGCTTTCACCCTGATTGCGTATTGaaAAAAGAAAGccTTgatgcacccGTtcactaacataaagttttaacttcatctTTTTCGATCCtaGTTCTATCGAGCCTCTTAATTCTACTCTGCCT-CTCTTTCTTCTTCTAAA-ATTC-AAAGGCGTTTGGACCTAGCAAATCGTATTGATACCCCAGCTGGCCGCGCTACTCTGCATTCTCTAGTTTAATAGAaTTTTAGCGTTACTCGCGTTACTCCtCCATTATTACCTATCCCCGACCACCCCTTAAACAAGAAATCCCGCTTACAGGTCCCAGTCGCGTCAAACCTTCCGCGATTCCGACCCTCTCGACATTTCCTTCAACGCGCCAATCGCGCCGAGATTGAATCTTGAACCTCTAGAAACCCCTTTTCGTCCCCCGACCTCCTACCGCCAGTCCACAgAaTTCACCGACTTCTTACTACAT-------------------------ctgcCCccCCggGAAGcCtACTACCGGCATACTTAYCCCCTAAGCACaCGGGGCAGCAGCTGCCAGGGGAAAGCGCCCCCCCCCGACCACCCCCGACCCCCCTATCTgGCcSgCGGGCGGGCgGGGAACCCGAAAGGCGACCCGCCCCGAGCtccGaGGGGAgcggggcgggggaccatgcggctttatgactgtgtctgcgc--------------------aaactTTtcaaAAAAAGAAATCAAAAACGAAATTTTATTTTTATTTATAATTTAAGTTATAATATATCCAAAACATAATAAATTATTAAATTTAAAAAAATAAAAATGAAACTCAATATATCTAAATCTAATTTATATAAATTATTATCTTATTTAGTTTAATTAAAATTATATCACAATAAAAATATAATTATGTTACATTATTTCAAAACATacacat
	Bembidion_ateradustum                    agcccagcactgaagcccgtggtcggaaacggctactgggcaatgtagtgtttgggagagcccgtttaacccgagtattgttagcgtgtccaagtccttcttgaagggGGCcactc-gCccatagaGGGTGCCAGGCccgtagtgaccgttAATATGTTCGGGTGGGTTTCTCCTTAGAGTCGGGTTGCTTGAGAGTGCAGCTCTAAGTGGGTGGTAAACTCCATCTAAGGCTAAATATTACCACGAGACCGATAGCGAACAAGTACCGTGAGGGAAAGTTGAAAAGAACTTTGAAGAGAGAGTTCAAGAGTACGTGAAACCGTTCAGGGGTAAACCTGAGAAACCCGAAAGGTCGAACGGGGAGATTCAATTGCTTTACCGGTGGTGATCAATGGTGCAGTATTTGGGACGGATATGG--T-G-TGCAG-TTTCGGCTGT--TCAT-TGTATACGCTCTGCTGTCTGTTGT----TTATTCATTATCGGAGGCATGCACTTCTCCCCTTGTAGGACGTCGCGACCCGTTGAGCA-------T-TCAAGCCATCTACGGCCTATGGTGGAGCCCGTG-TATGA-TT--TA-TTATATG-CGGACCCATGGTGTCCTGATGGCTGCCCGACGGTATTAGCACAGGTATTGGGTCGCTGTCGCTTCG-CGCGGCGAGCGTTA-CGA-TTTTACGGCAAGTCACTGTATG--TTTAAAT-GTGGAAAT-CGGACTTAGTGCCGGTTCTGCGCATATAGTACTGTTCGCTGTT-TAACCCTCTGA-CCGTCCCCG-TTACCAGTCGGCGACGCTTCAGTTTTGGGTAATCTCAGGACCCGTCTTGAAACACGGACcaaggagtctagcaTGTGCGcgagtcattgggataaaATtcctaaaggcgcaatgaaagtaaatgTttacctTGTGtgaacagagggaagatgggtggcGCtttgacgctgcCCcgcactcccggggcgtcgcgcactcattgcga---------------------------------------------------------------------------------------------------------------------------------------------------------------------------------------------------------------------------------------------------------------------------------------------------------------------------------------------------------------------------------------------------------------------------------------------------------------------------------------------------------------------------------------------------------------------------------------------------------------------------------------------------------------------------------------------------------------------------------------------------------------------------------------------------------------------------------------------------------------------------------------------------------------------------------------------------------------------------------------------------------------------------------------------------------------------------------------------------------------------------------------------------------------------------------------------------------------------------------------------------------------------------------------------------------------------------------------------------------------------------------------------------------------------------------------------------------------------------------------------------------------------------------------------------------------------------------------------------------------------------------------------------------------------------------------------------------------------------------------------------------------------------------------------------------------------------------------------------------------------------------------------------------------------------------------------------------------------------------------------------------------------TAGAATTTCCGGTAGACAaatggAGtcataAAGGTGGGAGTATGCATGGAGAATTGAGAGCTTCAAAGCTTAGATGTGAGAAAGTACGGTTGACCTacTCGAAGTGAGAGAGACTAAGACCACGAAACGATTTGTGTGCGCGCTTAAGAGGTAACGTGAAATTTAGATTACAAATGAAGTGTTTTCAAAATAACAATATGATACAACTTTTGACGAAGACACAAGTTACTAACGacTCTAAGCAACAATGGTTTCGAAACAATGCGCTTGTAAAGACGACTGCATCGAACAAGGAGATGGGGTCTCCTTGTAACAATGAACGTGCGCGATGCCGCACACAATATTTAATACTAAAGCTCTCCAGACTGATTAAGAGACAACATGTTTGGTCGGGTTACGATGGAGTCGTGATTGATGTGGCGTGGTGCTCGGATTCGAATTGGCGAAACATATRTAATAAACCGAACGTAGACGATAGAATTCGACGCTTattgaGAATTCttgaGTGTAtgaATTAAATTGAAACCGCGGATATCT--CGCTCCACTTCGACATGGGAAactaAGAcgttgaGGGctcAGGTATGTAGAATCGGAGCAAGAGGGAAAAGCCACACGGAAGGAAAAA--GCAAGCAAATATGGAAAGATCAAGaacaGCGGCA--GACGGGCA--GGAGAAAAAACAAATAGGTTCATTAACCTTAACCGACAAACCCCAGTTAAGACTGTTATTGACCTCCCGGTTTGGAAAAACCAATTGGATGAggacCAGGAGTTTGAAGAACAGATGGGTGAGGTGGATTATTGTGGgagggtaTTACAAGAATGTGTGTGAAGTGGCTGACCACCCCAAAATGGGGAGTGAACTTGGAACTGACCACGGGATAGTGTTCACCGGTCGTGGGCGTCATGAGGTACCTTAACCTGCTACGAGACATAAAGAATGACAAAGTTCACACTTAAGGCTGAGGGATTAAGGACTTTACCTTACGGATTCAAGAGTCACAAACTATGAGACATTTTTTAAGAGGGACGTTTTCAGCGCAAGCTGCGTTTGCCAGGGCGGGATTTCAAAGAACAAACTTTTGTTGTGAAGAGAGACATTCGTTATTCATCAATGGGGGATTGGCAGTTACGCGTTGTACGCGTAAGAATGAAAAGGTCCTTAGCACAGACGCTGGTTTTACTTTGCCACAATTGGACACGTCGGCTCGTCAATAAGTCCAATTGCGCAAAAGCAATTGAGAGTGCGCAATAAATTCAGTCGGGACCGGGGACAACGAGCRagg---------------------------------------------------------------------------------------------------------------------------------------------------------------------------------------------------------------------------------------------------------------------------------------------------------------------------------------------------------------------------------------------------------------------------------------------------------------------------------------------------------------------------------------------------------------------------------------------------------------------------------------------------------------------------------------------------------------------------------------------------------------------------------------------------------------------------------------------------------------------------------------------------------------------------------------------------------------------ATATAGTTGatCCagATGAAGGTTGGACGAACAATAAGTTATTTACTAYTAAATTGATAAAATAAGTTGATAAAGACACTAATCGCAWTAGCAAAGATTTTTAAAAAAATACCAATGYTAGAAATTYGTAATTTATATAATCAGAAGAATCGTATGAATTAGTTAGAACACCGCCTTTTACCTTACAAACAGCACTTTCACTCTTGTTGCATATAAAAAAAAAAAAGCTTTGATGCACCCGTTCActaACataACgtTTTAATTTTATT-TTTTCAATCTtaGttcTAccGAGCCTCCTAATTCTATTCTGCCT-CCCCCTTTTCTtYtAAA-ATCT-AAAGGCGTTCAGACCTAGTAAATCGTATTGAAACCCTAGCCGGCCgYgCCACTCTGCATTCTCTAGTCtaatAGGATTTTAGCGTTACCCGCGTTACTCCTTCATTATTACCTATCTCCGACCACCCCTTAAACAAGAAATCCCGCTTACAGGTCCCAGTCGCGTCAAACCTTCCGCGATTCCGACCCTCTCGACATTCCCTTCACCGCGCCAATCGCGCCGAGATTGAATCTTGATCCTCTAGAAACCCCCTTTCGTCCCCCGACCTTGTACCGCCAGCCCACAGAATTCACCGACCTCTTACTAcaT------------------------------------------------------------------------------------------------------------------------------------------------------------------------------------------------------------------------------------------------------------------------------------------------------------------------------------------------------------------------------------------------------------------------------------------------------------------------------------
	Bembidion_errans                         ------gcactgaagcccgtggtcggaaacggctactgggcaatgtagtgtttgggaGAGcccgtttaacccgagtattgttagcgtgtccaagtccttcttgaaGGGGGCcactc-gcccaTAGAGGGTGCCAGGCccgTAGTGACCGTTAATATGTTCGGGTGGGTTTCTCCTTAGAGTCGGGTTGCTTGAGAGTGCAGCTCTAAGTGGGTGGTAAACTCCATCTAAGGCTAAATATTACCACGAGACCGATAGCGAACAAGTACCGTGAGGGAAAGTTGAAAAGAACTTTGAAGAGAGAGTTCAAGAGTACGTGAAACCGTTCAGGGGTAAACCTGAGAAACCCGAAAGGTCGAACGGGGAGATTCAATTGCTTTACCGGTGATGATCAATAGTGCAGTATTTGGGACGCATATGG--T-G-TGCAG-TTTCGGCTGTA-TTAT-TGTATACGCTCTGCTGTCTGTTGT----TTATTCATTATCGGAGGCATGCACTTCTCCTCTTGTAGGACGTCGCGACCCGTTGAGCA-------T-TAAAGCCATCTACGGCCTATGGTGGAGCCCGTG-TATAA-TT--TA-TTATATG-CGGACCCATGGTGTCCTGATGGCTGCCCGACGGTATTAGCACAGGTATTGGGTCGCTGTCGCTTCG-CGCGGCGAGCGTTA-CGA-TTTTACGGCAAGTCACTGTATG--TTTAAAT-GTGGAAAT-CGGACTAAGTGCCGGTTCTGCGCATATAGTACTGTTCGCTGTT-AAACCCTCTGA-CCGTCCCCG-TTACCAGTCGGCGACGCTTCAGTTTTGGGTAATCTCAGGACCCGTcttGaaacacggaccaaggaGtctagcaTGTGCGcgagtcattgggataaaATtcctaaaggcacaatgaaagtaaaTGtttaccttGtgtgaacagagggaagatgggCGGcgctttgacgctgccccgcactcccggggcgtcgcgcactcattgcga--agccaaattaaggTGAAACcgcgaaaGGCTCATTAAATCAGTTATGGTTCCTTAGATCGTACCCACATTTACTTGGATAACTGTGGTAATTCTAGAGCTAATACATGCAAACAGAGCTCCGACCGGAGACGGAAGGAGTGCTTTTATTAGATCAAAACCAATCGGCG-TCAGTAGCGTTTCGGCGTTATTGTTCGTCGCACTTTTTGGTGACTCTGAATAACTTTTGGCTGATCGCACGGTCTTGCACCGGCGACGCATCTTTCAAATGTCTGCCTTATCAACTGTCGATGGTAGGTTCTGCGCCTACCATGGTTGTAACGGGTAACGGGGAATCAGGGTTCGATTCCGGAGAGGGAGCCTGAGAAACGGCTACCACATCCAAGGAAGGCAGCAGGCGCGCAAATTACCCACTCCCGGCACGGGGAGGTAGTGACGAAAAATAACGATACGGGACTCATCCGAGGCCCCGTAATCGGAATGAGTACACTTTAAATCCTATAACAAGGACCAATTAGAGGGCAAGTCTGGTGCCAGCCGCCGCGGTAACTCCAGCTCTAATAGCGTATATTAAAGTTGTTGCGGTTAAAAAGCTCGTAGTTGAATCTGTGTTCCGCGCTGTCGGTTCACCGCCCGCGGTGTTTAACTGGCACGTCTCGCGGAACGTCCTGCCGGTGGATGCGTGTCCTTTGTTTACTT-CCCCATTGTGCGTGTGCAACTT--GTTGTTACTGCATGGTGTGGTGGGGTTTCAAATGTGTCACCATCCGACTCAATAATCCTGTCGCGGTGCTCTTAATTGAGTGTCGAGGCGGGCCGGCACGTTTACTTTGAACAAATTAGAGTGCTCAAAGCAGGCTAAAATTTCGCCTGAATACTGTGTGCATGGAATAATGGAACAGGACCTCGGTTCTATTTTGTTGGTTTTCGGAACCCCGAGGTAATGATTAATAGGGACAGATGGGGGCATTCGTATTGCGACGTTAGAGGTGAAATTCTTGGATCGTCGCAAGACGGACAGAAGCGAAAGCATTTGCCAAAAATGTTTTCATTAATCAAGAACGAAAGTCAGAGGTTCGAAGGCGATCAGATACCGCCCTAGTTCTGACCATAAACGATGCCAGCTAGCGATCCGCCGACGTTCCTCCGATGACTCGGCGGGCAGCTTCCGGGAAACCAAAGCTTTTGGGTTCCGGGGGAAGTATGGTTGCAAAGCTGAAACTTAAAGGAATTGACGGAAGGGCACCACCAGGAGTGGAGCCTGCGGCTTAATTTGACTCAACACGGGAAACCTCACCAGGCCCGGACACCGGAAGGATTGACAGATTGAGAGCTCTTTCTTGATTCGGTGGGTGGTGGTGCATGGCCGTTCTTAGTTGGTGGTGTGAATTGTCTGGTTAATTCCGTTAACGAACGAGACTCTAGCCAGCTAAATAGGCGTTA-TT-CCGGTATCCTGAAGGCTCGTGTCTCT-CGTTTTCTGGCGTGT-TCTTTT-TGTTATGT-ATTA-TCGTTTAG-GCGGTTTGCATGGCATT--GGAATGCG-TTCAGTGCGGGAGT-TCACGGTTTTTACTACCGGCGTACATAATAAATCTTCTTAGAGGGACAGGCGGCTTCTAGCCGCACGAGAATGAGCAATAACAGGTCTGTAATGCCCTTAGATGTTCTGGGCCGCACGCGCGCTACACTGAAGGAATCAGCGTGTCTTCCCTGGCCGAGCGGCCCGGGTAACCCGCTGAACCTCCTTCGTGCTAGGGATTGGGGCTTGCAATTGTTCCCCATGAACGAGGAATTCCCAGTAAGCGCGAGTCATAAGCTCGCGTTGATTAAGTCCCTGCCCTTTGTACACACCGCCCGTCGCTACTACCGATTGAATGATTTAGTGAgGTCTTcggactggtacgcggcggcgtttcgacgt-tgccgatgtcgctggttagaATTTCCGGTAGACAAATGGAGTCATAAAggTGggAGTATGCATGGAGAATTGAGAGCTTCAAAGCTTAGATGTGAGAAAGTACGGTTGACCTACTCAAAGTGAGAGAGACtaagACCACGAAACGATTTGTGTGCGCGCTTAAGAGGTAAcgTGAAATTTagATTACAAATGAAGTGTTTTCAAAATAacAATATGATACAACTTctGAAAAAGACACaaGTTACTAATGACTCTAAGCAACAATGGTTTCGAAACAatgcGCTCGCAAAGACGACTGCATCGAACAAGGAGAttGGGTCTCCTTGTAACAATgAACGTGCGCGATGCCGCACACAATATTTAATACTAAAGCTCTCCAGAcTgaTTAAGAGACAACATGTTTGGtcGGGTTACGATGGAGTCGTGATTgaTGTGgcgtggtGCtcggattcgaactggCGAAACATatgtaataaaccgAAcgtagacgatagaattcgacgcttattgagaattcttgagtgtatgaattaaattgaaa--------------CGCTcCagTTCGACATGGGAAACtaaGACGTTGAGGgCTCAGGTATGTAGAATCGGAGCAAGAGGGAAAAGCCACACGGAAGGAAAAA--GCAAGCAAATATGGAAAGATCAAGAACAGCGGCA--GACGGGCA--GGAGAAAAAACAAATAGGTTCATTAACCTTAACCGACAAACCCCAGTTAAGATTGTTATTGACCTCCCGGTTTGGAAAAACCAATTGGATGAGGACCAGGAGTTTGAAGAACAGATGGGTGAGGTGGATTATtGTgggaGggTATTACAAGAATGTGTGTGAAGTGGC----CACCCCAAAATGGGGAGTGAACTTGGAACTGACCACGGGATAGTGTTCACCGGTCGTGGGCGTCATGAGGTACCTTAACCTGCTACGAGACATAAAGAATGACAAAGTTCACACTTAAGGCTGAGGGATTAAGGACTTTACCTTACGGATTCAAGAGTCACAAACTATGAGACATTTTTTAAGAGGGACGTTTTCAGCGCAAGCTGCGTTTGCCAGGGCGGGATTTCAAAGAACAAACTTTTGTTGTGAAGAGAGACATTCGTTATTCATCAATGGGGGATTGGCAGTTACGCGTTGTACGCGTAAGAATGAAAAGGTCCTTAGCACAGACGCTGGTTTTACTTTGCCACAATTGGACACGTCGGCTCGTCAATAAGTCCAATTGCGCAAAAGCAATTGAGAGTGCGCAATAAATTCAGTCGGGACCGGGGACAACGAGCGAGGtcctcgatgacaatgattcagaCaaagaggaagatagtgtgtttgattctggAAgaTCATCGTATAAAGAGTCCGTGAAACGGTTTAAAACTCACTTTATGAAAAATCCCGGGAGATTTTGACGTTAAACCAATATAAAACATTAAGATTATGAGGCTACGCAAGTTTCGACTAAAGCtctGACCTCACACACTGAGACTACAAGCGAGAACGTGCGAAAATCTTCTAAACGGCAACGGCGTGCATCTTGAACACACGTCGTCCAAAGCAGCAATCATGAAACTAAGAAAATGACAAACGGACAATACGAGCCAAACAGTAAGAGCCACGGAGCAACAGGAGGTAAGAAAGTGTTAGAAAAAAAAAATCTGACGTTAAGAcaTTATAACTGAGTCAGAACGACGGAGAAAAAGCATGcCTGGACAGAATTAAtattgacccgataggtgctgtgaaaatagagtccatga------------------------actttattattTGGGCtgtcgGAtgTGGACTCTTAGATCTATCGGCGATTGGAACCGGTCTTATGGGAGACAATTAAAGTATGTACGCCAGCTTGTATATTTTTATGTATCCATCTATGGGGTTGGAATGCTGTCCTTATTTGGGCCCGAATGCTTCCCGATAAAAATAGTTTGTTCTCCCCTCTTACTTCTCTATAGTCATGTGAAAGGGCGGACGGTGACGTTACCCCTTTCTCTCATGCCAAGGGGCTCGTGATTGCATTTAGTTCATTGCGGGTTCTCATCTGGGCGTAATTATACACATATAAATCGTCACGGATACTTGACGATCCTTTTGTTGTCGTGGATACGCTTTTCTTTTTTCTTCCGTCTGCGGGCATACATCTTTACGACGAATTAAACTCTTTTGACCGCGGGGGGGacCATTttacacatttttatAtAGTTGATCCAGAYGWAGGGTGGACGAACAATAAGTTATTTACTACTAAATCGAWRAAACGAGTTTATAAAGCCRTTAAYCGCAATAGCAAAGRCTTTTAAaGAAATAYCAACCCTAGAGATTCGTGAYTTATATAATCAGAAAAatCGTATGAATTAGTTAGAACACCACTCTTTACCTTACAAACAGCActTTCACCCTTGtTGCatgTtaaaaaaAAAAAgcYttGatgcacccgttcactaaaataacgttttaaY-------TTTCCAATCTTAGtTCTACCGGGCCTCCTaATCCCATTCTGCCT-CCCCCTCCTCTCCCAAA-ACCT-AAAGGCGTTCAGACCTAGTGAATCGCATTGATGCCCTAGCCGGCCGCGCCACTCTGCCTTCTCTAGTCTaATAGGATTTTAGCG--GCCCGCGTTACtCcTTCATTATTACCTATCCCCGACCACCCCTTAAACAAGAAATCCCGCTTACAGGTCCCAGTCGCGTCAAACCTTCCGCGATTCCGACCCTCTCGACATTCCCTTCAACGCGCCAATCGCGCCGAGATTGAATCTTGAACCTCTAGAAACCCCCTTTCGTCCCCCGACCTCCTACCGCCAGTCCACAGAAATCACCGACCTCTTACTACATcgcccgccagtaaatcggccagctccTGCCCTCCCGGGGAGCGCATGAACGGTAGGCTTACCTACCACGCATGTGGGGCCGCAGCTGTCGtGAGAGGCCGCCCCCCCCCGACGGTTCGCGCCCCCTCTGGCGCGCCGGCGGACGGGTGGAGAACCCCGGAGGCGACCCGCCCTGGGCTCTGGAGGCAAGGagGCGAGGGACCATGTAATGTGATGGTtgcSgctgcgcagcaatta------------aaatttTAAaaAaATAAAAAGTAAAATTTTAATATTATTTTTTTATTTTATCTATAATATAATACAATTAAAAAATATTTAATTATTAAATTAAAGTAATTAAATTATAAACTCTTAATTCTTAATTTTAATTAATAAAGAATTATATTTCATCTAAAAAAATCAATATTAATTTACAATAACAATTTTATTATAATATATTATTTTAAAAcTTacacat
	Bembidion_hokitikense                    agcccagcactgaagcccgtggtcggaaacggctactgggcaatgtagtgtttgggAGAGCccgtttaacccgagtattattagcgtgtccaagtccttcttgaaGGGGGCcactc-gCCcATAGAGGGTGCCAGGCCCGTAGTGACCGTTAGTATGTTCGGGTGGGTTTCTCCTTAGAGTCGGGTTGCTTGAGAGTGCAGCTCTAAGTGGGTGGTAAACTCCATCTAAGGCTAAATATTACCACGAGACCGATAGCGAACAAGTACCGTGAGGGAAAGTTGAAAAGAACTTTGMaGAGAGAGTTCAAGAGTACGTGAAACCGTTCAGGGGTAAACCTGAGAAACCCGAAAGGTCGAACGGGGAGATTCAATTGCTTTACCgRTGGTGATCAATAGTGCAGTATTTGGGACGCATATGG--T-G-TGCAG-TTTCGGCTGTA-TYAT-TGTATACGCTCTGCTGTCTGTTGT----TTATTCATTGTCGGAGGCATGCACTTCTCCCCTTGTAGGACGTCGCGACCCGTTGAGCA-------T--TAAGCCATCTAYGGCCCRTGGTGGAGCCCGTG-TATGA-TT--TA-TTATATG-CGGACCCATGGTGTCCTGATGGCTGCCCGACGGTATTAGCACAGGtaWYgGGTCGCTGTCGCTTCG-CGCGGCGAGCGTTA-CGT-TTGTACGGCAAGTCACTGTATG--TTTAAAT-GTGGAAAT-CGGACTTAGTGCCGGTTCTGCRCATATAgYactgWtCGCTGTA-GGAGCCTCTGA-CCGTCCCCGTTTACCAGTCGGCGACGCTTCAGTTTTGGGTAATCTcaggaccCGTcttgaaaCAcggaccaaggagtctagcaTGTGCGcgagtcattgGgataaaATTcctaaaGGcGCaatgaaagtaaaTGtttaccttgtgtgaacagAGGGAagatgggtggcGCtttgacgctgccCcgcactcccggggcgtcgcgcactcattgcga--------------------------------------------------------------------------------------------------------------------------------------------------------------------------------------------------------------------------------------------------------------------------------------------------------------------------------------------------------------------------------------------------------------------------------------------------------------------------------------------------------------------------------------------------------------------------------------------------------------------------------------------------------------------------------------------------------------------------------------------------------------------------------------------------------------------------------------------------------------------------------------------------------------------------------------------------------------------------------------------------------------------------------------------------------------------------------------------------------------------------------------------------------------------------------------------------------------------------------------------------------------------------------------------------------------------------------------------------------------------------------------------------------------------------------------------------------------------------------------------------------------------------------------------------------------------------------------------------------------------------------------------------------------------------------------------------------------------------------------------------------------------------------------------------------------------------------------------------------------------------------------------------------------------------------------------------------------------------------------------------------------------CTAGAATTTCCGGTAGACAAATgGAGtcataaagGTGGGAGTATGCATGGAGAATTGAGAGCTTCAAAGCTTAGATGTGAGAAAGTACGGTTGACCTACTCAAAGTGAGAGAGACTAAGACCACGAAACGATTTGTGTGCGCGCTTAACAGGTAGCGTGAAATTTAGACTACAAATGAAGTGTTTTCAAAATAACAATATGATAGAACTTCTGACAAAGACACAAGTTACTAACGACTCTAAGCAACAATGGTTTCGAAACAATGCGCTCGTAAAGACGACTGCATCGaacACGGAGATGGggTCTCCTTGTAACAATGAACGTGCGCGATGCCGCACACAATATTTAATACTAAAGCTCTCCAgactGATTAAGAGACAACATGTCTGGTCGGGTTACGATGGAGTCGTgaTTGATGTGGCGTGGTGCTCGGATTCGAACTGGCGAAACATATGTAATAAACCGaaCgtaGACGATAGAATTCGACGTTTATTGAGaattcttgagtgtatGAATTAAATTGAAACCGCGGGTATCTTGCGCTCCAGTTCGacatGGGAAACTAAGACGTTGAGGGCTCAGGTATGTAGAATCGGAGCAAGAGGGAAAAGCCACACGGAAGGAAAAA--GCAagCAAATATGGAAAGATCAAGAACAGCGGCA--GACGGGCA--GGAGAAAAAACAAATAGGTTCATTAACCTTAACCGACAAACCCCAGTTAAGATTGTTATTGACCTCCCGGTTTGGAAAAACCAATTGGATGAGGACCAGGAGTTTGAAGAACAGATGGGTGAGGTGGATTATTGTGGGAGGGTATTACAAGAATGTGTGTGAAGTGGCTGACCACCCCAAAATGGGGAGTGAACTTGGaactgACcacggGATAGTgttcacCGGTCgTGGGCgtcaTGAGgTACCTTAACCTGCtacgagacATAAAGAATGACAAAGTTCacaCTTAAGGCTGAGGGATTAAGGACTTTACCTTACGGATTCAAGAGTCACAAACTATGAGACATTTTTTAAGAGGGACGTTTTCAGCGCAAGCTGCGTTTGCCAGGGCGGGATTTCAAAGAACAAACTTTTGTTGTGAAGAGAGACATTCGTTATTCATCAATGGGGGATTGGCAGTTACGCGTTGTACGCGTAAGAATGAAAAGGTCCTTAGCACAGACGCTGGTTTTACTTTGCCACAATTGGACACGTCGGCTCGTCAATAAGTCCAATTGCGCAAAAGCAATTGAGAGTGCTCAATAAATTCAGTCGGgaccGggGACAAcgagcgagg--------------------------------------------------------------------------------------------------------------------------------------------------------------------------------------------------------------------------------------------------------------------------------------------------------------------------------------------------------------------------------------------------------------------------------------------------------------------------------------------------------------------------------------------------------------------------------------------------------------------------------------------------------------------------------------------------------------------------------------------------------------------------------------------------------------------------------------------------------------------------------------------------------------------------------------------------------------------TATATAGTTGAtCcagaTGGAGGTTGGACGAACAATAAGCTATTTACTACTAAATCGATAAAACGAGTTGATAAAGCCTTTAACARTAATAGCAAAGGTTTTTGTAGAAATATCAATGCTAGAAGTTCGTAAATTATATAATCAgRAGAACYGTATGAATTTRTTAGAACACTACCCCTTAGCYTACAGACAGCGCTTTCACCCTTATTGCGCATTAAAGAAAAAAAGCCTTGatgCACCCGTTCACTAacataaagTTTTAACATCATTTTTTTCGWTCCTAGTTCTATCGGGCCTCTCAATTCTACTCTGCCT-CYCTTTCTTCTTCTAAA-ATTC-AAAGGCGTTTGGACCTAGCAAATCGCATTGATACCCCAGCTGGCCGCGCTACTCTGCATTCTCTAGTTTAATAGGATTTTAGCGTTACTCGGGTTACTCctcCatTATTacCTAtTCccGAcCAcCCCttaaACAAGAAATCcCGCTTACAGGTCCCAGTCGCGTCAAACCTTCCGCGATTCCGACCCTCTCGACATTCCCTTCAACGCGCCAATCGCGCCGAGATTGAATCTTGAACCTCTAGAAACCCCTTTTCGTCCCCCGACCTCCTACCGCCAGCCCACAGAATTCACCGACTtcTTACtacat------------------------------------------------------------------------------------------------------------------------------------------------------------------------------------------------------------------------------------------------------------------------------------------------------------------------------------------------------------------------------------------------------------------------------------------------------------------------------------
[truncated: 11,616,777 more chars]
