# Supplementary material for: An unexpected clade of South American ground beetles (Coleoptera, Carabidae, Bembidion)
Source: Zookeys. 2014 Jun 17;(416):113–55. doi: 10.3897/zookeys.416.7706 (PMC4109512; doi:10.3897/zookeys.416.7706)
Supplement: Supplementary material 2 — NEXUS file containing DNA sequences for Bembidion tetrapholeon [file zookeys-416-113-s002.nex]

#NEXUS
[written Tue May 20 10:12:00 PDT 2014 by Mesquite  version 2.75 (build 566) at cord1065-mac7/10.162.157.113]

BEGIN TAXA;
	TITLE B._tetrapholeon;
	DIMENSIONS NTAX=10;
	TAXLABELS
		'Bembidion tetrapholeon Chile: Rio Pullinque 1752' 'Bembidion tetrapholeon Chile: Rio Puntra 2236' 'Bembidion tetrapholeon Argentina: Arroyo Que�i 2356' 'Bembidion tetrapholeon Argentina: Arroyo Que�i 2566' 'Bembidion tetrapholeon Argentina: Arroyo Que�i 2562' 'Bembidion tetrapholeon Argentina: Arroyo Que�i 2357' 'Bembidion tetrapholeon Argentina: Rip Pichi Traful 2565' 'Bembidion tetrapholeon Argentina: Rip Pichi Traful 2555' 'Bembidion tetrapholeon Argentina: Rip Pichi Traful 2564' 'Bembidion tetrapholeon Argentina: Rio Azul 2563' 
	;

END;


BEGIN CHARACTERS;
	TITLE  COI;
	DIMENSIONS  NCHAR=760;
	FORMAT DATATYPE = DNA GAP = - MISSING = ?;
CHARSTATELABELS 
		1 Bembidion_tetrapholeon_2236 ; 
	MATRIX
	'Bembidion tetrapholeon Chile: Rio Pullinque 1752'       aacattatattttattttcggagcttgatcaggaATAGTTGGTACTtCTTtAAGAATATTAATTCGAGCAGAATTAGGAAACCCTGGATCTTTAATTGGAGATGATCAAATTTATAATGTTATCGTAACTGCTCATGCTTTTGTAATAATTTTTTTTATAGTAATACCAATTTTAATTGGAGGATTTGGAAACTGACTAGTCCCATTAATATTGGGAGCCCCAGATATAGCATTTCCTCGAATGAATAATATAAGATTCTGATTATTACCCCCTTCATTAACATTACTTTTAATAAGATCTATAGTCGAAAGTGGCGCAGGCACAGGATGAACCGTATACCCTCCGCTCTCATCTTCTATTGCCCATAGAGGAGCCTCTGTCGATTTAGCAATTTTTAGATTACATCTCGCTGGTGTATCATCAATTTTGGGGGCAGTAAACTTTATTACCACTATTATTAATATACGGTCAATTGGTATAACATTTGACCGAATACCATTATTTGTATGATCAGTAGGAATTACAGCTTTATTATTATTGTTATCTTTACCAGTTTTAGCAGGTGCAATTACTATGCTCTTAACAGATCGAAATTTAAATACATCATTTTTTGACCCTGCGGGAggaggagaccCAATTTTATATCAACATTTATTT------------------------------------------------------------------------------------------------------
	'Bembidion tetrapholeon Chile: Rio Puntra 2236'          aacattatattttattttcggagcttgatcaGGAATAGTTGGTACTTcttTAAGAATATTAATTCGAGCAGAATTAGGAAACCCTGGATCTTTAATTGGAGATGATCAAATTTATAATGTTATCGTAACTGCTCATGCTTTTGTAATAATTTTTTTTATAGTAATACCAATTTTAATTGGAGGATTTGGAAACTGACTAGTCCCATTAATATTAGGAGCTCCAGATATAGCATTTCCTCGAATGAATAATATAAGATTCTGATTATTACCCCCTTCATTAACATTACTTTTAATAAGATCTATAGTCGAAAATGGCGCAGGCACAGGATGAACCGTATACCCTCCGCTCTCATCTTCTATTGCCCATAGAGGAGCCTCTGTCGATTTAGCAATTTTTAGATTACATCTCGCTGGTGTATCATCAATTTTGGGGGCAGTAAACTTTATTACCACTATTATTAATATACGGTCAATTGGTATAACATTTGACCGAATACCATTATTTGTATGATCAGTAGGAATTACAGCTTTATTATTATTGTTATCTTTACCAGTTTTAGCAGGTGCAATTACTATGCTCTTAACAGATCGAAATTTAAATACATCATTTTTTGAccctGCAGgagGaggagaCCCAATTTTatatcaacatttattt------------------------------------------------------------------------------------------------------
	'Bembidion tetrapholeon Argentina: Arroyo Que�i 2356'    aacattatattttattttcggagcttgATcagGAATagTTGGTACTTctttAAGAATATTAATTCGAGCAGAATTAGGAAACCCTGGATCTTTAATTGGAGATGATCAAATTTATAATGTTATCGTAACTGCTCATGCTTTTGTAATAATTTTTTTTATAGTAATACCAATTTTAATTGGAGGATTTGGAAACTGACTAGTCCCATTAATATTGGGAGCTCCAGATATAGCATTTCCTCGAATGAATAATATAAGATTCTGATTATTACCCCCTTCATTAACATTACTTTTAATAAGATCTATAGTCGAAAGTGGCGCAGGCACAGGATGAACCGTATACCCTCCGCTCTCATCTTCTATTGCCCATAGAGGAGCCTCTGTCGATTTAGCAATTTTTAGATTACATCTCGCTGGTGTATCATCAATTTTGGGGGCAGTAAACTTTATTACCACTATTATTAATATACGGTCAATTGGTATAACATTTGACCGAATACCATTATTTGTATGATCAGTAGGAATTACAGCTTTATTATTATTGTTATCTTTACCAGTTTTAGCAGGTGCAATTACTATGCTCTTAAcAGATCGAAATTTAAATACATCATTTTTTGACCctGCGGGAGGaggagaccCAATTttatatcaacatttattt------------------------------------------------------------------------------------------------------
	'Bembidion tetrapholeon Argentina: Arroyo Que�i 2566'    ----------------ttcggagcttgatcaggaatAGTTGGTACTTCTTTAAGAATATTAATTCGAGCAGAATTAGGAAACCCTGGATCTTTAATTGGAGATGATCAAATTTATAATGTTATCGTAACTGCTCATGCTTTTGTAATAATTTTTTTTATAGTAATACCAATTTTAATTGGAGGATTTGGAAACTGACTAGTCCCATTAATATTGGGAGCTCCAGATATAGCATTTCCTCGAATGAATAATATAAGATTCTGATTATTACCCCCTTCATTAACATTACTTTTAATAAGATCTATAGTCGAAAGTGGCGCAGGCACAGGATGAACCGTATACCCTCCGCTCTCATCTTCTATTGCCCATAGAGGAGCCTCTGTCGATTTAGCAATTTTTAGATTACATCTCGCTGGTGTATCATCAATTTTGGGGGCAGTAAACTTTATTACCACTATTATTAATATACGGTCAATTGGTATAACATTTGACCGAATACCATTATTTGTATGATCAGTAGGAATTACAGCTTTATTATTATTGTTATCTTTACCAGTTTTAGCAGGTGCAATTACTATGCTCTTAACAGATCGAAATTTAAATACATCATTTTTTGACCCTGCGGGAGGAGGAGACCCAATTTTATATCAACATTTATTTTGATTTTTTGGACACCCAGAAGTCTACATTTTAATTTTACCGGGATTTGGAATAATTTCTCATATTATTAgaCaaGaaagaggtaaaaaagaaacttttggt
	'Bembidion tetrapholeon Argentina: Arroyo Que�i 2562'    ----------------ttcggagcttgatcaggaATAGTTGGTACTTCTTTAAgAATATTAATTCGAGCAGAATTAGGAAACCCTGGATCTTTAATTGGAGATGATCAAATTTATAATGTTATCGTAACTGCTCATGCTTTTGTAATAATTTTTTTTATAGTAATACCAATTTTAATTGGAGGATTTGGAAACTGACTAGTCCCATTAATATTGGGAGCTCCAGATATAGCATTTCCTCGAATGAATAATATAAGATTCTGATTATTACCCCCTTCATTAACATTACTTTTAATAAGATCTATAGTCGAAAGTGGCGCAGGCACAGGATGAACCGTATACCCTCCGCTCTCGTCTTCTATTGCCCATAGAGGAGCCTCTGTCGATTTAGCAATTTTTAGATTACATCTCGCTGGTGTATCATCAATTTTGGGGGCAGTAAACTTTATTACCACTATTATTAATATACGGTCAATTGGTATAACATTTGACCGAATACCATTATTTGTATGATCAGTAGGAATTACAGCTTTATTATTATTGTTATCTTTACCAGTTTTAGCAGGTGCAATTACTATGCTCTTAACAGATCGAAATTTAAATACATCATTTTTTGACCCTGCGGGAGGAGGAGACCCAATTTTATATCAACATTTATTTTGATTTTTTGGACACCCAGAAGTCTACATTTTAATTTTACCGGGATTTGGAATAATTTCTCATAttattagacaagaaagaggtaaaaaagaaacttttggt
	'Bembidion tetrapholeon Argentina: Arroyo Que�i 2357'    aacattatattttattttcggagcttgatcaggaATAGTTGGTACTTCTTTAAGAATATTAATTCGAGCAGAATTAGGAAACCCtGGATCTTTAATTGGAGATGATCAAATTTATAATGTTATCGTAACTGCTCATGCTTTTGTAATAATTTTTTTTATAGTAATACCAATTTTAATTGGAGGATTTGGAAACTGACTAGTCCCATTAATATTGGGAGCCCCAGATATAGCATTTCCTCGAATGAATAATATAAGattctgATTATTACCCCCTTCATTAACATTACTTTTAATAAgATCTATAGTCGAAAGTGGCGCAGGCACAGGATGAACCGTATACCCTCCGCTCTCATCTTCTATTGCCCATAGAGGAGCCTCTGTCGATTTAGCAATTTTTAGATTACATCTCGCTGGTGTATCATCAATTTTGGGGGCAGTAAACTTTATTACCACTATTATTAATATACGGTCAATTGGTATAACATTTGACCGAATACCATTATTTGTATGATCAGTAGGAATTACAGCTTTATTATTATTGTTATCTTTACCAGTTTTAGCAGGTGCAATTACTATGCTCTTAAcagATCGaaaTTTAAATACATCATTTTTTGACCCTGCGggaggAggagaccCAATTttatatcaacatttattt------------------------------------------------------------------------------------------------------
	'Bembidion tetrapholeon Argentina: Rip Pichi Traful 2565' ----------------ttcggagcttgatcaggaatAGTTGGTACTTctTTAAgAATATTAATTCGAGCAGAATTAGGAAACCCTGGATCTTTAATTGGAGATGATCAAATTTATAATGTTATCGTAACTGCTCATGCTTTTGTAATAATTTTTTTTATAGTAATACCAATTTTAATTGGAGGATTTGGAAACTGACTAGTCCCATTAATATTGGGAGCCCCAGATATAGCATTTCCTCGAATGAATAATATAAGATTCTGATTATTACCCCCTTCATTAACATTACTTTTAATAAGATCTATAGTCGAAAGTGGCGCAGGCACAGGATGAACCGTATACCCTCCGCTCTCATCTTCTATTGCCCATAGAGGAGCCTCTGTCGATTTAGCAATTTTTAGATTACATCTCGCTGGTGTATCATCAATTTTGGGGGCAGTAAACTTTATTACCACTATTATTAATATACGGTCAATTGGTATAACATTTGACCGAATACCATTATTTGTATGATCAGTAGGAATTACAGCTTTATTATTATTGTTATCTTTACCAGTTTTAGCAGGTGCAATTACTATGCTCTTAACAGATCGAAATTTAAATACATCATTTTTTGACCCTGCGGGAGGAGGAGACCCAATTTTATATCAACATTTATTTTGATTTTTTGGACACCCAGAAGTCTACATTTTAATTTTACCGGGAtttgGAATAATTTCTCATAttattagacaagaaagaggtaaaa--------------
	'Bembidion tetrapholeon Argentina: Rip Pichi Traful 2555' ----------------ttcggagcttgatcaggaATAGTTGGTACTTctTTAAgAATATTAATTCGAGCAGAATTAGGAAACCCTGGATCTTTAATTGGAGATGATCAAATTTATAATGTTATCGTAACTGCTCATGCTTTTGTAATAATTTTTTTTATAGTAATACCAATTTTAATTGGAGGATTTGGAAACTGACTAGTCCCATTAATATTGGGAGCCCCAGATATAGCATTTCCTCGAATGAATAATATAAGATTCTGATTATTACCCCCTTCATTAACATTACTTTTAATAAGATCTATAGTCGAAAGTGGCGCAGGCACAGGATGAACCGTATACCCTCCGCTCTCATCTTCTATTGCCCATAGAGGAGCCTCTGTCGATTTAGCAATTTTTAGATTACATCTCGCTGGTGTATCATCAATTTTGGGAGCAGTAAACTTTATTACCACTATTATTAATATACGGTCAATTGGTATAACATTTGACCGAATACCATTATTTGTATGATCAGTAGGAATTACAGCTTTATTATTATTGTTATCTTTACCAGTTTTAGCAGGTGCAATTACTATGCTCTTAACAGATCGAAATTTAAATACATCATTTTTTGACCCTGCGGGAGGAGGAGACCCAATTTTATATCAACATTTATTTTGATTTTTTGGACACCCAGAAGTCTACATTTTAATTTTACCGGgatttggaaTAATTTCTCATAttattagacaagaaagaggtaaaa--------------
	'Bembidion tetrapholeon Argentina: Rip Pichi Traful 2564' ---------------tttcggagcttgatcaggaATAGTTGGTACTTCTTTAAGAATATTAATTCGAGCAGAATTAGGAAACCCTGGATCTTTAATTGGAGATGATCAAATTTATAATGTTATCGTAACTGCTCATGCTTTTGTAATAATTTTTTTTATAGTAATACCAATTTTAATTGGAGGATTTGGAAACTGACTAGTCCCATTAATATTGGGAGCCCCAGATATAGCATTTCCTCGAATGAATAATATAAGATTCTGATTATTACCCCCTTCATTAACATTACTTTTAATAAGAtcTATAGTCGAAAGTGGCGCAGGCACAGGATGAACCGTATACCCTCCGCTCTCATCTTCTATTGCCCATAGAGGAGCCTCTGTCGATTTAGCAATTTTTAGATTACATCTCGCTGGTGTATCATCAATTTTGGGGGCAGTAAACTTTATTACCACTATTATTAATATACGGTCAATTGGTATAACATTTGACCGAATACCATTATTTGTATGATCAGTAGGAATTACAGCTTTATTATTATTGTTATCTTTACCAGTTTTAGCAGGTGCAATTACTATGCTCTTAACAGATCGAAATTTAAATACATCATTTTTTGACCCTGCGGGAGGAGGAGACCCAATTTTATATCAACATTTATTTTGATTTTTTGGACACCCAGAAGTCTACATTTTAATTTTACCGGGATTTGGAATAATTTCTCATAttattagacaagaaagaggtaaaaa-------------
	'Bembidion tetrapholeon Argentina: Rio Azul 2563'        ----------------ttcggagcttgatcaggaATAGTTGGTACTTcTTTAAGAATATTAATTCGAGCAGAATTAGGAAACCCTGGATCTTTAATTGGAGATGATCAAATTTATAATGTTATCGTAACTGCTCATGCTTTTGTAATAATTTTTTTTATAGTAATACCAATTTTAATTGGAGGATTTGGAAACTGACTAGTCCCATTAATATTGGGAGCCCCAGATATAGCATTTCCTCGAATGAATAATATAAGATTCTGATTATTGCCCCCTTCATTAACATTACTTTTAATAAGATCTATAGTCGAAAGTGGCGCAGGCACAGGATGAACCGTATACCCTCCGCTCTCATCTTCTATTGCCCATAGAGGAGCCTCTGTCGATTTAGCAATTTTTAGATTACATCTCGCTGGTGTATCATCAATTTTGGGGGCAGTAAACTTTATTACCACTATTATTAATATACGGTCAATTGGTATAACATTTGACCGAATACCATTATTTGTATGATCAGTAGGAATTACAGCTTTATTATTATTGTTATCTTTACCAGTTTTAGCAGGTGCAATTACTATACTCTTAACAGATCGAAATTTAAATACATCATTTTTTGACCCTGCGGGAGGAGGAGACCCAATTTTATATCAACATTTATTTTGATTTTTTGGACAccCAGAAGTCTACATTTTAATTTTAccGGGAtttggaATAATTtctcatat-------------------------------------

;


END;

BEGIN CHARACTERS;
	TITLE  28S;
	DIMENSIONS  NCHAR=1013;
	FORMAT DATATYPE = DNA GAP = - MISSING = ?;
	MATRIX
	'Bembidion tetrapholeon Chile: Rio Pullinque 1752'       ------------------------cccagcactgaagcccgtggtcggaaacggctactgggcaatgtagtGtttgggagagcccgtttaacccgagtattgctagcgtgtccaagtccttcttGAAGGGGGCCACTcgcCCATAGAGGGTGCCAGTCCCGTAGTGACCGTTAGCATGTTCGGGTGGGTTTCTCCTTAGAGTCGGGTTGCTTGAGAGTGCAGCTCTAAGTGGGTGGTAAACTCCATCTAAGGCTAAATATTACCACGAGACCGATAGCGAACAAGTACCGTGAGGGAAAGTTGAAAAGAACTTTGAAGAGAGAGTTCAAGAGTACGTGAAACCGTTCAGGGGTAAACCTGAGAAACCCGAAAGTTCGAACGGGGAGATTCAATTGTTTTACCGGTAGTGATCAATGGTGCAGTATTTGGGACGCATATGGTGTGCAGTTTCGGCTGTATTATTGTATACGCCCTGCTGTCTGTTGTTTATTCATTGTCGGAAGCATGCACTTCTCCCCTTGTAGGACGTCGCGACCCGTTGAGCATTTATGCCATCTACGGCCTGTGGTGGAGCCCGTGTATAATTTATTATATGCGGACCCATGGTGTCCTGATGGCTGCCCGACGGTATTAGCACAAGTAGTGGGTCGCTGTCGCTTCGCGCGGCGAGCGTTACGGTTGTATGGCAAGTCACTGTATGTTTAAATGTggacatCGGActtAGTGCCGGTGCTGCGCATatagtactgttcGcTgtagaACCCTCTGACcgtccCCGttactagtCGGCGACGCTTCAGTtTTGGGTaatCTCAGGACCCGTcttGaaacacggaccaaggagtctagcaTGTGCGcgagtcattgGGAAAAAATTcctaaaGGcgcaatgaaagtaaaTGtttacctTGTGtgaacagagggaagatggGTGGCGCtttgacgctgccccgcactcccggggcgtcgcgcactcattgcgag-----------------------------
	'Bembidion tetrapholeon Chile: Rio Puntra 2236'          ----------------------agcccaGCactgAAGCCCGTGGTCGGAAACGGCTACTGGGCAATGTAGTGTTTGGGAGAGCCCGTTTAACCCGAGTATTGCTAGCGTGTCCAAGTCCTTCTTGAAGGGGGCCACTCGCCCATAGAGGGTGCCAGTCCCGTAGTGACCGTTAGCATGTTCGGGTGGGTTTCTCCTTAGAGTCGGGTTGCTTGAGAGTGCAGCTCTAAGTGGGTGGTAAACTCCATCTAAGGCTAAATATTACCACGAGACCGATAGCGAACAAGTACCGTGAGGGAAAGTTGAAAAGAACTTTGAAGAGAGAGTTCAAGAGTACGTGAAACCGTTCAGGGGTAAACCTGAGAAACCCGAAAGTTCGAACGGGGAGATTCAATTGTTTTACCGGTAGTGATCAATGGTGCAGTATTTGGGACGCATATGGTGTGCAGTTTCGGCTGTATTATTGTATACGCCCTGCTGTCTGTTGTTTATTCATTGTCGGAAGCATGCACTTCTCCCCTTGTAGGACGTCGCGACCCGTTGAGCATTTATGCCATCTACGGCCTGTGGTGGAGCCCGTGTATAATTTATTATATGCGGACCCATGGTGTCCTGATGGCTGCCCGACGGTATTAGCACAAGTAGTGGGTCGCTGTCGCTTCGCGCGGCGAGCGTTACGGTTGTATGGCAAGTCACTGTATGTTTAAATGTGGACATCGGACTTAGTGCCGGTGCTGCGCATATAGTACTGTTCGCTGTAGAACCCTCTGACCGTCCCCGTTACTAGTCGGCGACGCTTCAGTTTTGGGTAATCTCAGGACCCGTCTTGAAACACGGACCAAGGAGTCTAGCATGTGCGCGAGTCATTGGGAAAAAATTCCTAAAGGCGCAATGAAAGTAAATGTTTACCTTGTGTGAacagaggGAAGATGGGTGGCGCTTTGACGCTGCCCCGCACTCCCGGGGCGTCGCGCACtcattgcga------------------------------
	'Bembidion tetrapholeon Argentina: Arroyo Que�i 2356'    --------------------atagcccagcactgaagcccgtggtcggaaacggctactgggcaaTGTAGtgtttgGGAGAGCCCGTTTAACCCGAGTATTGCTAGCGTGTCCAAgtcctTCTTGAAGGGGGCCACTCGCCCATAGAGGGTGCCAGTCCCGTAGTGACCGTTAGCATGTTCGGGTGGGTTTCTCCTTAGAGTCGGGTTGCTTGAGAGTGCAGCTCTAAGTGGGTGGTAAACTCCATCTAAGGCTAAATATTACCACGAGACCGATAGCGAACAAGTACCGTGAGGGAAAGTTGAAAAGAACTTTGAAGAGAGAGTTCAAGAGTACGTGAAACCGTTCAGGGGTAAACCTGAGAAACCCGAAAGTTCGAACGGGGAGATTCAATTGTTTTACCGGTAGTGATCAATGGTGCAGTATTTGGGACGCATATGGTGTGCAGTTTCGGCTGTATTATTGTATACGCCCTGCTGTCTGTTGTTTATTCATTGTCGGAAGCATGCACTTCTCCCCTTGTAGGACGTCGCGACCCGTTGAGCATTTATGCCATCTACGGCCTGTGGTGGAGCCCGTGTATAATTTATTATATGCGGACCCATGGTGTCCTGATGGCTGCCCGACGGTATTAGCACAAGTAGTGGGTCGCTGTCGCTTCGCGCGGCGAGCGTTACGGTTGTATGGCAAGTCACTGTATGTTTAAATGTGGACATCGGACTTAGTGCCGGTGCTGCGCATATAGTACTGTTCGCTGTAGAACCCTCTGACCGTCCCCGTTACTAGTCGGCGACGCTTCAGTTTTGGGTAATCTCAGGACCCGTCTTGAAACACGGACCAAGGAGTCTAGCATGTGCGCGAGTCATTGGGAAAAAATTCCTAAAGGCGCAATGAAAGTAAATGTTTACCTTGTGTGAACagagggaagatgggtggcGCtttgacgctgccccgcactcccggggcgtcgcgcactcat-----------------------------------
	'Bembidion tetrapholeon Argentina: Arroyo Que�i 2566'    tagcggcgagcgaacagggaatagcccagcactgaagcccgtggtcggaaACggctactgggCaatgtagtgttTGggagagcccgtttaacCCgagtattgctagcgtgtccaagtcctTCTTGAAGGGGGCcactcGcccatagaGggtgccagtcccgtagtgaccgttagcATgttcGGgtgggTTTCTCCTTAGAGTCGGGTTGCTTGAGAGTGCAGCTCTAAGTGGGTGGTAAACTCCATCTAAGGCTAAATATTACCACGAGACCGATAGCGAACAAGTACCGTGAGGGAAAGTTGAAAAGAACTTTGAAGAGAGAGTTCAAGAGTACGTGAAACCGTTCAGGGGTAAACCTGAGAAACCCGAAAGTTCGAACGGGGAGATTCAATTGTTTTACCGGTAGTGATCAATGGTGCAGTATTTGGGACGCATATGGTGTGCAGTTTCGGCTGTATTATTGTATACGCCCTGCTGTCTGTTGTTTATTCATTGTCGGAAGCATGCACTTCTCCCCTTGTAGGACGTCGCGACCCGTTGAGCATTTATGCCATCTACGGCCTGTGGTGGAGCCCGTGTATAATTTATTATATGCGGACCCATGGTGTCCTGATGGCTGCCCGACGGTATTAGCACAAGTAGTGGGTCGCTGTCGCTTCGCGCGGCGAGCGTTACGGTTGTATGGCAAGTCACTGTATGTTTAAATGTGGACATCGGACTTAGTGCCGGTGCTGCGCATATAGTACTGTTCGCTGTAGAACCCTCTGACCGTCCCCGTTACTAGTCGGCGACGCTTCAGTTTTGGGTAatctcaGGACCCGTCTTGaaacacggaccaagGagtctagcaTGTGCGcgAgtcattgGGAAAAAATTcctaaaggcgcaatgaaagtaaaTGtttacctTGTgtgaacagagggaagatggGTGGCGCTTtgacgcTGCCCcgcactcccGGGGcgtcgCGCActcattgcgaggtgcggcgcaccaagagcgtacacgctgg
	'Bembidion tetrapholeon Argentina: Arroyo Que�i 2562'    tagcggcgagcgaacagggaatagcccagcactgaagCccgtggtcggaaacggctactgggcaatgtagtgttTGggagagcccgtttaacccgagtattgctagcgtgtccaagtccttcttgaaGGGGGCcactCGCCCATAGAGGGTGCCAGTCCCGTAGTGACCGTTAGCATGTTCGGGTGGGTTTCTCCTTAGAGTCGGGTTGCTTGAGAGTGCAGCTCTAAGTGGGTGGTAAACTCCATCTAAGGCTAAATATTACCACGAGACCGATAGCGAACAAGTACCGTGAGGGAAAGTTGAAAAGAACTTTGAAGAGAGAGTTCAAGAGTACGTGAAACCGTTCAGGGGTAAACCTGAGAAACCCGAAAGTTCGAACGGGGAGATTCAATTGTTTTACCGGTAGTGATCAATGGTGCAGTATTTGGGACGCATATGGTGTGCAGTTTCGGCTGTATTATTGTATACGCCCTGCTGTCTGTTGTTTATTCATTGTCGGAAGCATGCACTTCTCCCCTTGTAGGACGTCGCGACCCGTTGAGCATTTATGCCATCTACGGCCTGTGGTGGAGCCCGTGTATAATTTATTATATGCGGACCCATGGTGTCCTGATGGCTGCCCGACGGTATTAGCACAAGTAGTGGGTCGCTGTCGCTTCGCGCGGCGAGCGTTACGGTTGTATGGCAAGTCACTGTATGTTTAAATGTGGACATCGGACTTAGTGCCGGTGCTGCGCATATAGTACTGTTCGCTGTAGAACCCTCTGACCGTCCCCGTTACTAGTCGGCGACGCTTCAGTTTTGGGTAATCTcaGGACCCGTCTTGaaacacgGaccaagGagtctagcATGTGCGcgagtcattgGGAAAAAATTcctaaaggcGcaatgaaagtaaaTGtttacctTGtgtgaacagagggaagatggGTGgcgctttgacgctgcCCcgcactcccGGggcgtcGcgcactcattgcgaggtgcggcgcaccaagagcgtacacgctgg
	'Bembidion tetrapholeon Argentina: Arroyo Que�i 2357'    --------------------atagcccagcactgaagcccgtggtcggaaacggctactgggcaatgtagtgtttgggagagcccgtttaacccgagtattgctagcgtgtccaagtccttcttgaaGGGGGCcactCGCCCATAGAGGGTGCCAGTCCCGTAGTGACCGTTAGCATGTTCGGGTGGGTTTCTCCTTAGAGTCGGGTTGCTTGAGAGTGCAGCTCTAAGTGGGTGGTAAACTCCATCTAAGGCTAAATATTACCACGAGACCGATAGCGAACAAGTACCGTGAGGGAAAGTTGAAAAGAACTTTGAAGAGAGAGTTCAAGAGTACGTGAAACCGTTCAGGGGTAAACCTGAGAAACCCGAAAGTTCGAACGGGGAGATTCAATTGTTTTACCGGTAGTGATCAATGGTGCAGTATTTGGGACGCATATGGTGTGCAGTTTCGGCTGTATTATTGTATACGCCCTGCTGTCTGTTGTTTATTCATTGTCGGAAGCATGCACTTCTCCCCTTGTAGGACGTCGCGACCCGTTGAGCATTTATGCCATCTACGGCCTGTGGTGGAGCCCGTGTATAATTTATTATATGCGGACCCATGGTGTCCTGATGGCTGCCCGACGGTATTAGCACAAGTAGTGGGTCGCTGTCGCTTCGCGCGGCGAGCGTTACGGTTGTATGGCAAGTCACTGTATGTTTAAATGTGGACATCGGACTTAGTGCCGGTGCTGCGCATATAGTACTGTTCGCTGTAGAACCCTCTGACCGTCCCCGTTACTAGTCGgcgacgCTTCAGTTTTGggtaatCTCAGGACCCGTcttGaaacacggaccaagGAGtctagcatgtGCGcgagtcattgGGAAAAAATTcctaaaGGcgcaatgaaagtaaatgtttacctTGTGtgaacagagggaagatgggtggcgctttgacgctgccccgcactcccggggcgtcgcgcactcattgcgag-----------------------------
	'Bembidion tetrapholeon Argentina: Rip Pichi Traful 2565' -agcggcgagcgaacagggaatagcccagcactgaagCccgtggtcggaaacggctactgggCaatgtagtgtttGggagagcccgtttaacccgagtattgctagcgtgtccaagtccttcttgAAGGGGGCcactcgcccatagaGgGTGCcagtcccgtagtgaccgttaGCATGTTCGggtggGTttctccttaGAGTCGGGTTGCTTGAGAGTGCAGCTCTAAGTGGGTGGTAAACTCCATCTAAGGCTAAATATTACCACGAGACCGATAGCGAACAAGTACCGTGAGGGAAAGTTGAAAAGAACTTTGAAGAGAGAGTTCAAGAGTACGTGAAACCGTTCAGGGGTAAACCTGAGAAACCCGAAAGTTCGAACGGGGAGATTCAATTGTTTTACCGGTAGTGATCAATGGTGCAGTATTTGGGACGCATATGGTGTGCAGTTTCGGCTGTATTATTGTATACGCCCTGCTGTCTGTTGTTTATTCATTGTCGGAAGCATGCACTTCTCCCCTTGTAGGACGTCGCGACCCGTTGAGCATTTATGCCATCTACGGCCTGTGGTGGAGCCCGTGTATAATTTATTATATGCGGACCCATGGTGTCCTGATGGCTGCCCGACGGTATTAGCACAAGTAGTGGGTCGCTGTCGCTTCGCGCGGCGAGCGTTACGGTTGTATGGCAAGTCACTGTATGTTTAAATGTGGACATCGGACTTAGTGCCGGTGCTGCGCATATAGTACTGTTCGCTGTAGAACCCTCTGACCGTCCCCGTTACTAGTCGGCGACGCTTCAGTTTTGGGTAATCTcaGGACCCGTCTTGaaacacggaccaagGagtctagcatgTgcgcgagTCattgGGAAAAAATTcctaaaGGcGCAATGaaagtaaaTGtttacctTGTgtgaacagagggaagatggGTGGCGCTTtgacgcTGCCCcgcactcccGGggcgtcGcgcactcattgcgaggtgcggcgcaccaagagcgtacacgctgg
	'Bembidion tetrapholeon Argentina: Rip Pichi Traful 2555' tagcggcgagcgaacagggaatagcccagcactgaagcccgtggtcggaaACggctactgggCaatgtagtgttTGggagagcccgtttaacccgagtattgctagcgtgtccaagtcctTCTTgaagggGGCcactcgcccatagaGggtgccagtcccgtagtgaccgttaGCATGTTCGGGTGGGTTTCTCcttaGAGTCGGGTTGCTTGAGAGTGCAGCTCTAAGTGGGTGGTAAACTCCATCTAAGGCTAAATATTACCACGAGACCGATAGCGAACAAGTACCGTGAGGGAAAGTTGAAAAGAACTTTGAAGAGAGAGTTCAAGAGTACGTGAAACCGTTCAGGGGTAAACCTGAGAAACCCGAAAGTTCGAACGGGGAGATTCAATTGTTTTACCGGTAGTGATCAATGGTGCAGTATTTGGGACGCATATGGTGTGCAGTTTCGGCTGTATTATTGTATACGCCCTGCTGTCTGTTGTTTATTCATTGTCGGAAGCATGCACTTCTCCCCTTGTAGGACGTCGCGACCCGTTGAGCATTTATGCCATCTACGGCCTGTGGTGGAGCCCGTGTATAATTTATTATATGCGGACCCATGGTGTCCTGATGGCTGCCCGACGGTATTAGCACAAGTAGTGGGTCGCTGTCGCTTCGCGCGGCGAGCGTTACGGTTGTATGGCAAGTCACTGTATGTTTAAATGTGGACATCGGACTTAGTGCCGGTGCTGCGCATATAGTACTGTTCGCTGTAGAACcctctGACCGTCCCCGttactagtcggcgacgctTCAGTTTTGGGTAAtctCaggaccCGTCTTGaaaCAcggaccaaggagtctagcatgTgcgcgagtcattgGGAAAAAATTcctaaaGgcGCaatgaaagtaaaTGtttacctTGTgtgaacagagggaagatggGTGGCGCTTtgacgcTGcCCcgcactcccggGgcgtcgcgcactcattgcgaggtgcggcgcaccaagagcgtacacgctgg
	'Bembidion tetrapholeon Argentina: Rip Pichi Traful 2564' -agcggcgagcgaacagggaatagcccagcactgaagCccgtggtcggaaACggctactgggcaatgtagtgttTGggagaGCccgtttaacccgagtattgctagcgtgtccaagtccTTCTTGAAGGGGGCCACTCGcccaTAGAGGGTGCCagtcccgtagTGACCGTTAGCATGTTCGGGTGgGTttctccttaGAGTCGGGTTGCTTGAGAGTGCAGCTCTAAGTGGGTGGTAAACTCCATCTAAGGCTAAATATTACCACGAGACCGATAGCGAACAAGTACCGTGAGGGAAAGTTGAAAAGAACTTTGAAGAGAGAGTTCAAgAGTACGTGAAACCGTTCAGGGGTAAACCTGAGAAACCCGAAAGTTCGAACGGGGAGATTCAATTGTTTTACCGGTAGTGATCAATGGTGCAGTATTTGGGACGCATATGGTGTGCAGTTTCGGCTGTATTATTGTATACGCCCTGCTGTCTGTTGTTTATTCATTGTCGGAAGCATGCACTTCTCCCCTTGTAGGACGTCGCGACCCGTTGAGCATTTATGCCATCTACGGCCTGTGGTGGAGCCCGTGTATAATTTATTATATGCGGACCCATGGTGTCCTGATGGCTGCCCGACGGTATTAGCACAAGTAGTGGGTCGCTGTCGCTTCGCGCGGCGAGCGTTACGGTTGTATGGCAAGTCACTGTATGTTTAAATGTGGACATCGGACTTAGTGCCGGTGCTGCGCATATAGTACTGTTCGCTGTAGAACCCTCTGACCGTCCCCGTTACTAGTCGGCGACGCTTCAGTTTTGGGTAATCTcaGGACCCGTCTTGAAACACGGACCAAGGAGTCTAGCATGTGCGCGAGTCATTGGGAAAAAATTcctaaaggcGcaatgaaagtaaaTGtttacctTGTGTgaacagagggaagatggGTGGCGCTTtgacgcTGCCCcgcactcccGGGgcgtcgcgcactcattgcgaggtgcggcgcaccaagagcgtacacgctgg
	'Bembidion tetrapholeon Argentina: Rio Azul 2563'        -agcggcgagcgaacagggaatagcccagcactgaagCccgtggtcggaaAcggctactgggCaatgtagtgtTTGggagagCccgtttaacccgagtattgctagcgtgtccaagtcctTCTTGAAGGGGGCcactcgCccatagagggtgccagtcccgtagtgaccgttagcatgttcgggtggGTTTCTCCttagAGTCGGGTTGCTTGAGAGTGCAGCTCTAAGTGGGTGGTAAACTCCATCTAAGGCTAAATATTACCACGAGACCGATAGCGAACAAGTACCGTGAGGGAAAGTTGAAAAGAACTTTGAAGAGAGAGTTCAAGAGTACGTGAAACCGTTCAGGGGTAAACCTGAGAAACCCGAAAGTTCGAACGGGGAGATTCAATTGTTTTACCGGTAGTGATCAATGGTGCAGTATTTGGGACGCATATGGTGTGCAGTTTCGGCTGTATTATTGTATACGCCCTGCTGTCTGTTGTTTATTCATTGTCGGAAGCATGCACTTCTCCCCTTGTAGGACGTCGCGACCCGTTGAGCATTTATGCCATCTACGGCCTGTGGTGGAGCCCGTGTATAATTTATTATATGCGGACCCATGGTGTCCTGATGGCTGCCCGACGGTATTAGCACAAGTAGTGGGTCGCTGTCGCTTCGCGCGGCGAGCGTTACGGTTGTATGGCAAGTCACTGTATGTTTAAATGTGGACATCGGACTTAGTGCCGGTGCTGCGCATATAGTACTGTTCGCTGTAGAACCCTCTGACCGTCCCCGTTACTAGTCGGCGACGCTTCAGTTTTGGGTAATCTcaggaccCGTCTTGaaacacgGaccaagGagtctagcaTGTgcgcgagtcattgGGAAAAAATTcctaaaggcGcaatgaaagtaaaTGtttacctTGTgtgaacagagggaagatggGTGGCGCTttgacgcTGCCCcgcactcccGGGGcgtcgcgcactcattgcgaggtgcggcgcaccaagagcgtacacgctgg

;


END;

BEGIN CHARACTERS;
	TITLE  CAD;
	DIMENSIONS  NCHAR=811;
	FORMAT DATATYPE = DNA GAP = - MISSING = ?;
	MATRIX
	'Bembidion tetrapholeon Chile: Rio Pullinque 1752'       ----------------------------aaaattggCAGCTCTAtGAAaAGTGTGGGAGAAGTGATGGCAATTGGGAGGAAGTTTGAAGAAGCTTTCCAAAAAGCTTTGAGAATGGTTGATGAAAATGTTACTGGATTCGATCCATACCTTCGAAAGGTCGATGACGAAGAACTAAAGGAGCCAACAGACAAACGAATGTTTGTTGTAGCAGCTGCATTAAAAGAGGGATACTCTGTTGATAAATTGTACGAGTTAACTAAAATAGATAGATGGTTCTTACAAAAAATGAAGCATATTATCGATTATCAAACTTTATTGGAACAAAAAGATCAACATAGCTTAACATATACAGATCTCTTAAGAGCGAAACAAATTGGTTTTTCTGATAAACAAATTGCTGCCTCTGTTAAAAGTACAGAACTTGCCATACGGAAACAAAGGGAAGAATGTGGCGTTCTTCCATTTGTGAAACAAATTGATACTGTAGCTGCCGAATGGCCAGCAACCACAAACTATTTATACATCACATATAATGCTTCATCTCACGATCTTGAGTTCAAAGATGAGCACACAATGGTCTTAGGGTCTGGTGTTTATCGAATCGGTAGTTCTGTAGAGTTCGATTGGTGTGCTGTTGGCTGTCTCCGAGAATTACGAAAACTTGGCCGCAAAACTATAATGGTTAACTACAACCCGGAAACTGTGAGCACAGACTACGACATGTCTGATCGTTTATactttgAAGAAATtTcatttgaaGTAGtaatggatatttataatttggaaaatcctgctggtata---------
	'Bembidion tetrapholeon Chile: Rio Puntra 2236'          tctcagtaaattttcaagggttagtacaaaaattggCAGCTCtatgaaaagTGTGGGAGAAGTGATGGCAATTGGGAGGAAGTTTGAAGAAGCTTTCCAAAAAGCTTTGAGAATGGTTGATGAAAATGTTACTGGATTCGATCCATACCTTCGAAAGGTCGATGACGAAGAACTAAAGGAGCCAACAGACAAACGAATGTTTGTTGTAGCAGCTGCATTAAAAGAGGGATACTCTGTTGATAAATTGTACGAGTTAACTAAAATAGATAGATGGTTCTTACAAAAAATGAAGCATATTATCGATTATCAAACTTTATTGGAACAAAAAGATCAACATAGCTTAACATATACAGATCTCTTAAGAGCGAAACAAATTGGTTTTTCTGATAAACAAATTGCTGCCTCTGTTAAAAGTACAGAACTTGCCATACGGAAACAAAGGGAAGAATGTGGCGTTCTTCCATTTGTGAAACAAATTGATACTGTAGCTGCCGAATGGCCAGCAACCACAAACTATTTATACATCACATATAATGCTTCATCTCACGATCTTGAGTTCAAAGATGAGCACACAATGGTCTTAGGGTCTGGTGTTTATCGAATCGGTAGTTCTGTAGAGTTCGATTGGTGTGCTGTTGGCTGTCTCCGAGAATTACGAAAACTTGGCCGCAAAACTATAATGGTTAACTACAACCCGGAAACTGTGAGCACAGACTACGACATGTCTGATCGTTTATactttgAAGAAATTTcatttgaaGTAGtaatggatatttataatttggaaaatcctgctggtataattctttgc
	'Bembidion tetrapholeon Argentina: Arroyo Que�i 2356'    -----------------------------aaattggcagcTCtatgaaaagTGTGGGAGAAGTGATGGCAATTGGGAGgAAGTTTGAAGAAGCTTTCCAAAAAGCTTTGAGAATGGTTGATGAAAATGTTACTGGATTCGATCCATACCTTCGAAAGGTCGATGACGAAGAACTAAAGGAGCCAACAGACAAACGAATGTTTGTTGTAGCAGCTGCATTAAAAGAGGGATACTCTGTTGATAAATTGTACGAGTTAACTAAAATAGATAGATGGTTCTTACAAAAAATGAAGCATATTATCGATTATCAAACTTTATTGGAACAAAAAGATCAACATAGCTTAACATATACAGATCTCTTAAGAGCGAAACAAATTGGTTTTTCTGATAAACAAATTGCTGCCTCTGTTAAAAGTACAGAACTTGCCATACGGAAACAAAGGGAAGAATGTGGCGTTCTTCCATTTGTGAAACAAATTGATACTGTAGCTGCCGAATGGCCAGCAACCACAAACTATTTATACATCACATATAATGCTTCATCTCACGATCTTGAGTTCAAAGATGAGCACACAATGGTCTTAGGGTCTGGTGTTTATCGAATCGGTAGTTCTGTAGAGTTCGATTGGTGTGCTGTTGGCTGTCTCCGAGAATTACGAAAACTTGGCCGCAAAACTATAATGGTTAACTACAACCCGGaaaCTGTGAGCACAGACTACGACATGTCTGATCGTTTATACTTTGAAGAAATTTCATtTGAAGTAGTAATggatatttataatttggaaaatcctgctggtataattct----
	'Bembidion tetrapholeon Argentina: Arroyo Que�i 2566'    -----------------------------aaattggcagcTCTAtgaaaagTGTGGGAGAAGTGATGGCAATTGGGAGGAAGTTTGAAGAAGCTTTCCAAAAAGCTTTGAGAATGGTTGATGAAAATGTTACTGGATTCGATCCATACCTTCGAAAGGTCGATGACGAAGAACTAAAGGAGCCAACAGACAAACGAATGTTTGTTGTAGCAGCTGCATTAAAAGAGGGATACTCTGTTGATAAATTGTACGAGTTAACTAAAATAGATAGATGGTTCTTACAAAAAATGAAGCATATTATCGATTATCAAACTTTATTGGAACAAAAAGATCAACATAGCTTAACATATACAGATCTCTTAAGAGCGAAACAAATTGGTTTTTCTGATAAACAAATTGCTGCCTCTGTTAAAAGTACAGAACTTGCCATACGGAAACAAAGGGAAGAATGTGGCGTTCTTCCATTTGTGAAACAAATTGATACTGTAGCTGCCGAATGGCCAGCAACCACAAACTATTTATACATCACATATAATGCTTCATCTCACGATCTTGAGTTCAAAGATGAGCACACAATGGTCTTAGGGTCTGGTGTTTATCGAATCGGTAGTTCTGTAGAGTTCGATTGGTGTGCTGTTGGCTGTCTCCGAGAATTACGAAAACTTGGCCGCAAAACTATAATGGTTAACTACAACCCGGAAACTGTGAGCACAGACTACGACATGTCTGATCGTTTATACTTTGAAGAAATTTcatttgaaGTAGTAATggatatttataatttggaaaatcctgctggtataattctt---
	'Bembidion tetrapholeon Argentina: Arroyo Que�i 2562'    -----------------------------aaattggCAGCTCtatgaaaagTGTGGGAGaAGTGATGGCAATTGGGAGGAAGTTTGAAGAAGCTTTCCAAAAAGCTTTGAGAATGGTTGATGAAAATGTTACTGGATTCGATCCATACCTTCGAAAGGTCGATGACGAAGAACTAAAGGAGCCAACAGACAAACGAATGTTTGTTGTAGCAGCTGCATTAAAAGAGGGATACTCTGTTGATAAATTGTACGAGTTAACTAAAATAGATAGATGGTTCTTACAAAAAATGAAGCATATTATCGATTATCAAACTTTATTGGAACAAAAAGATCAACATAGCTTAACATATACAGATCTCTTAAGAGCGAAACAAATTGGTTTTTCTGATAAACAAATTGCTGCCTCTGTTAAAAGTACAGAACTTGCCATACGGAAACAAAGGGAAGAATGTGGCGTTCTTCCATTTGTGAAACAAATTGATACTGTAGCTGCCGAATGGCCAGCAACCACAAACTATTTATACATCACATATAATGCTTCATCTCACGATCTTGAGTTCAAAGATGAGCACACAATGGTCTTAGGGTCTGGTGTTTATCGAATCGGTAGTTCTGTAGAGTTCGATTGGTGTGCTGTTGGCTGTCTCCGAGAATTACGAAAACTTGGCCGCAAAACTATAATGGTTAACTACAACCCGGAAACTGTGAGCACAGACTACGACATGTCTGATCGTTTATACTTTGAAGAAATTTCATTTGAAGTAGTAaTggaTatttataatttggaaaatcctgctggtataat-------
	'Bembidion tetrapholeon Argentina: Arroyo Que�i 2357'    -----------------------------aaattggCAGCTCTAtgaaaagTGTGGGAGAAGTGATGGCAATTGGGAGGAAGTTTGAAGAAGCTTTCCAAAAAGCTTTGAGAATGGTTGATGAAAATGTTACTGGATTCGATCCATACCTTCGAAAGGTCGATGACGAAGAACTAAAGGAGCCAACAGACAAACGAATGTTTGTTGTAGCAGCTGCATTAAAAGAGGGATACTCTGTTGATAAATTGTACGAGTTAACTAAAATAGATAGATGGTTCTTACAAAAAATGAAGCATATTATCGATTATCAAACTTTATTGGAACAAAAAGATCAACATAGCTTAACATATACAGATCTCTTAAGAGCGAAACAAATTGGTTTTTCTGATAAACAAATTGCTGCCTCTGTTAAAAGTACAGAACTTGCCATACGGAAACAAAGGGAAGAATGTGGCGTTCTTCCATTTGTGAAACAAATTGATACTGTAGCTGCCGAATGGCCAGCAACCACAAACTATTTATACATCACATATAATGCTTCATCTCACGATCTTGAGTTCAAAGATGAGCACACAATGGTCTTAGGGTCTGGTGTTTATCGAATCGGTAGTTCTGTAGAGTTCGATTGGTGTGCTGTTGGCTGTCTCCGAGAATTACGAAAACTTGGCCGCAAAACTATAATGGTTAACTACAACCCGGAAACTGTGAGCACAGACTACGACATGTCTGATCGTTTATACttTGAAGAAATTTCAtttGAAGTAGTAATggatatttataatttggaaaatcctgctggtata---------
	'Bembidion tetrapholeon Argentina: Rip Pichi Traful 2565' -----------------------------aaattggCAGCTCtatgaaaagTGTGGGAGAAGTGATGGCAATTGGGAGGAAGTTTGAAGAAGCTTTCCAAAAAGCTTTGAGAATGGTTGATGAAAATGTTACTGGATTCGATCCATACCTTCGAAAGGTCGATGACGAAGAACTAAAGGAGCCAACAGACAAACGAATGTTTGTTGTAGCAGCTGCATTAAAAGAGGGATACTCTGTTGATAAATTGTACGAGTTAACTAAAATAGATAGATGGTTCTTACAAAAAATGAAGCATATTATCGATTATCAAACTTTATTGGAACAAAAAGATCAACATAGCTTAACATATACAGATCTCTTAAGAGCGAAACAAATTGGTTTTTCTGATAAACAAATTGCTGCCTCTGTTAAAAGTACAGAACTTGCCATACGGAAACAAAGGGAAGAATGTGGCGTTCTTCCATTTGTGAAACAAATTGATACTGTAGCTGCCGAATGGCCAGCAACCACAAACTATTTATACATCACATATAATGCTTCATCTCACGATCTTGAGTTCAAAGATGAGCACACAATGGTCTTAGGGTCTGGTGTTTATCGAATCGGTAGTTCTGTAGAGTTCGATTGGTGTGCTGTTGGCTGTCTCCGAGAATTACGAAAACTTGGCCGCAAAACTATAATGGTTAACTACAACCCGGAAACTGTGAGCACAGACTACGACATGTCTGATCGTTTATACTTTGAAGAAATTTCAtttGAAGTAGTAATggatatttataatttggaaaatcctgctggtataattctt---
	'Bembidion tetrapholeon Argentina: Rip Pichi Traful 2555' ----------------------------aaaattggCAGCTCTAtgaaaagTGTGGGAGAAGTGATGGCAATTGGGAGGAAGTTTGAAGAAGCTttccaaaaagCTTTGAGAATGGTTGATGAAAATGTTACTGGATTCGATCCATACCTTCGAAAGGTCGATGACGAAGAACTAAAGGAGCCAACAGACAAACGAATGTTTGTTGTAGCAGCTGCATTAAAAGAGGGATACTCTGTTGATAAATTGTACGAGTTAACTAAAATAGATAGATGGTTCTTACAAAAAATGAAGCATATTATCGATTATCAAACTTTATTGGAACAAAAAGATCAACATAGCTTAACATATACAGATCTCTTAAGAGCGAAACAAATTGGTTTTTCTGATAAACAAATTGCTGCCTCTGTTAAAAGTACAGAACTTGCCATACGGAAACAAAGGGAAGAATGTGGCGTTCTTCCATTTGTGAAACAAATTGATACTGTAGCTGCCGAATGGCCAGCAACCACAAACTATTTATACATCACATATAATGCTTCATCTCACGATCTTGAGTTCAAAGATGAGCACACAATGGTCTTAGGGTCTGGTGTTTATCGAATCGGTAGTTCTGtagaGTTCGATTGGTGTGCTGTTGGCTGTCTCCGAGAATTACGAAAACTTGGCCGCAAAACTATAATGGTTAACTACAACCCGGAAACTGTGAGCACaGactacgaCATGTCTGATCGTTTATACTTTGAAGAAATTTCAtttgAAGTAGTAaTggatatttataatt-----------------------------
	'Bembidion tetrapholeon Argentina: Rip Pichi Traful 2564' ----------------------------aaaattggCAGCTCTAtgaaaagTGTGGGAGAAGTGATGGCAATTGGGAGGAAGTTTGAAGAAGCTttccaaaaagCTTTGAGAATGGTTGATGAAAATGTTACTGGATTCGATCCATACCTTCGAAAGGTCGATGACGAAGAACTAAAGGAGCCAACAGACAAACGAATGTTTGTTGTAGCAGCTGCATTAAAAGAGGGATACTCTGTTGATAAATTGTACGAGTTAACTAAAATAGATAGATGGTTCTTACAAAAAATGAAGCATATTATCGATTATCAAACTTTATTGGAACAAAAAGATCAACATAGCTTAACATATACAGATCTCTTAAGAGCGAAACAAATTGGTTTTTCTGATAAACAAATTGCTGCCTCTGTTAAAAGTACAGAACTTGCCATACGGAAACAAAGGGAAGAATGTGGCGTTCTTCCATTTGTGAAACAAATTGATACTGTAGCTGCCGAATGGCCAGCAACCACAAACTATTTATACATCACATATAATGCTTCATCTCACGATCTTGAGTTCAAAGATGAGCACACAATGGTCTTAGGGTCTGGTGTTTATCGAATCGGTAGTTCTGTAGAGTTCGATTGGTGTGCTGTTGGCTGTCTCCGAGAATTACGAAAACTTGGCCGCAAAACTATAATGGTTAACTACAACCCGGAAACTGTGAGCACAGACTACGACATGTCTGATCGTTTATACTtTGAaGAAAtttcaTTTGAAGTAGTAaTggatatttataatttgga-------------------------
	'Bembidion tetrapholeon Argentina: Rio Azul 2563'        ----------------------------aaaattggCAGCTCTAtgaaaagTGTGGGAGaAGTGATGGCAATTGGGAGGAAGTTTGAAGAAGCtttccaaaaagCTTTGAGAATGGTTGATGAAAATGTTACTGGATTCGATCCATACCTTCGAAAGGTCGATGACGAAGAACTAAAGGAGCCAACAGACAAACGAATGTTTGTTGTAGCAGCTGCATTAAAAGAGGGATACTCTGTTGATAAATTGTACGAGTTAACTAAAATAGATAGATGGTTCTTACAAAAAATGAAGCATATTATCGATTATCAAACTTTATTGGAACAAAAAGATCAACATAGCTTAACATATACAGATCTCTTAAGAGCGAAACAAATTGGTTTTTCTGATAAACAAATTGCTGCCTCTGTTAAAAGTACAGAACTTGCCATACGGAAACAAAGGGAAGAATGTGGCGTTCTTCCATTTGTGAAACAAATTGATACTGTAGCTGCCGAATGGCCAGCAACCACAAACTATTTATACATCACATATAATGCTTCATCTCACGATCTTGAGTTCAAAGATGAGCACACAATGGTCTTAGGGTCTGGTGTTTATCGAATCGGTAGTTCTGTAGAGTTCGATTGGTGTGCTGTTGGCTGTCTCCGAGAATTACGAAAACTTGGCCGCAAAACTATAATGGTTAACTACAACCCGGAAACTGTGAGCACAGACTACGACATGTCTGATCGTTTATACTTTGAAGAAATTTCATTTGAAGTAGTAATggatatttataatttggaaaatcctgctggtataattctttgc

;


END;

BEGIN CHARACTERS;
	TITLE  Topo;
	DIMENSIONS  NCHAR=820;
	FORMAT DATATYPE = DNA GAP = - MISSING = ?;
	MATRIX
	'Bembidion tetrapholeon Chile: Rio Pullinque 1752'       ------------------------------------------------------------------------------ttcgctccgcgttgagcACATCGAACTGCACGAGCAGAAAGACGGCAAAGAATAcGTCGTTGTGTTCGACTTCCTCGGTAAGGATTCCATCCGCtaYtaCAACGAGGTGCCCGTCGAGAAGCGCGTCTTCAAAAACCTGCAACTATTCATGGAAAACAAATCGCCAGGCGATGATCTGTTCGACCGCCTGAACACCCAGATCATGAACAAACACTTGAATGAACTGATGGAGGGCCTAACGGCGAAAGTGTTCCGTACGTACAACGCGTCCTGGACGCTTCAGCAGCAGCTCGACCAACTCACAAACGCCGACGACACCGTCGCCGAGAAGATCCTGTCGTACAACCGCGCGAACCGTGCCGTCGCCATTCTCTGCAACCATCAGCGTTCCGTGCCGAAGAGCCACGCCAAGTCCATGGAGAAACTCAAGGAGAAGATCGAACAAAAGCGGGAGCAGATCACCGACGCCCAGAAGCAGGTGAAGGACGCGCAGCGCGACgCCAagCACGGCAGCGTCAAGGAGAAGGTCGTGTACGACAAAAAGAAAAAGATGCTCGAACGACTGAAGGAACAACTGATCAAGCTGGAGGTGCAGGAGACGGACCGCGACGAGAACAaGTCCATTGCACTTGGCACGAGTAAGTTAAATTATTTGGatccgcggatcagYgtgGCCTGGTGCAAAAAGTAcgatgtacctattgAaaagatctataataAaacgcaacgagacaaattccga
	'Bembidion tetrapholeon Chile: Rio Puntra 2236'          ------------------------------------------------------------------------------ttcgctccgcgttgagcacatcgaactgcacgagcagaaAGACGGCAAAGAATACGTCGTTGTGTTCGACTTCCTCGGTAAGGATTCCATCCGCTACTACAACGAGGTGCCCGTCGAGAAGCGCGTCTTCAAAAACCTGCAACTATTCATGGAAAACAAATCGCCAGGCGATGATCTGTTCGACCGCCTGAACACCCAGATCATGAACAAACACTTGAATGAACTGATGGAGGGCCTAACGGCGAAAGTGTTCCGTACGTACAACGCGTCCTGGACGCTTCAGCAGCAGCTCGACCAACTCACAAACGCCGACGACACCGTCGCCGAGAAGATCCTGTCGTACAACCGCGCGAACCGTGCCGTCGCCATTCTCTGCAACCATCAGCGTTCCGTGCCGAAGAGCCACGCCAAGTCCATGGAGAAACTCAAGGAGAAGATCGAACAAAAGCGGGAGCAGATCACCGACGCCCAGAAGCAGGTGAAGGACGCGCAGCGCGACGCCAAGCACGGCAGCGTCAAGGAGAAGGTCGTGTACGACAAAAAGAAAAAGATGCTCGAACGACTGAAGGAACAACTGATCAAGCTGGAGGTGCAGGAGACGGACCGCGACGAGAACAAGTCCATTGCACTTGGCACGAGTAAGTTAAATTATTTGGATCCGCGGATCagtGTGGCCTGGTGCAAAAAGTAcgatgtacctattgaaaagatctataataaaacgcaac--------------
	'Bembidion tetrapholeon Argentina: Arroyo Que�i 2356'    ------------------------------------------------------------------------------ttcgctccgcgttgagcACATCGAACTGCACGAGCAGAAAGACGGCAAAGAatacGTCGTTGTGTTCGACTTCCTCGGTAAGGATTCCATCCGCTACTACAACGAGGTGCCCGTCGAGAAGCGCGTCTTCAAAAACCTGCAACTATTCATGGAAAACAAATCGCCAGGCGATGATCTGTTCGACCGCCTGAACACCCAGATCATGAACAAACACTTGAATGAACTGATGGAGGGCCTAACGGCGAAAGTGTTCCGTACGTACAACGCGTCCTGGACGCTTCAGCAGCAGCTCGACCAACTCACAAACGCCGACGACACCGTCGCCGAGAAGATCCTGTCGTACAACCGCGCGAACCGTGCCGTCGCCATTCTCTGCAACCATCAGCGTTCCGTGCCGAAGAGCCACGCCAAGTCCATGGAGAAACTCAAGGAGAAGATCGAACAAAAGCGGGAGCAGATCACCGACGCCCAGAAGCAGGTGAAGGACGCGCAGCGCGACgCCAagCACGGCAGCGTCAAGGAGAAGGTCGTGTACGACAAAAAGAAAAAGATGCTCGAACGACTGAAGGAACAACTGATCAAGCTGGAGGTGCAGGAGACGGACCGCGACGAGAACAAGTCCATTGCACTTGGCACGAGTAAGTTAAATTatttggatccgcggatcagtGTGGCCTGGTGCAAAAAGTAcgatgtacctattgaaaagatctataataaaacgcaacg-------------
	'Bembidion tetrapholeon Argentina: Arroyo Que�i 2566'    ------------------------------------------------------------------------------ttcgctccgcgttgagcacatcgAACTGCACGAGCAGAAAGACGGCAAAGAATACGTCGTTGTGTTCGACTTCCTCGGTAAGGATTCCATCCGCTACTACAACGAGGTGCCCGTCGAGAAGCGCGTCTTCAAAAACCTGCAACTATTCATGGAAAACAAATCGCCAGGCGATGATCTGTTCGACCGCCTGAACACCCAGATCATGAACAAACACTTGAATGAACTGATGGAGGGCCTAACGGCGAAAGTGTTCCGTACGTACAACGCGTCCTGGACGCTTCAGCAGCAGCTCGACCAACTCACAAACGCCGACGACACCGTCGCCGAGAAGATCCTGTCGTACAACCGCGCGAACCGTGCCGTCGCCATTCTCTGCAACCATCAGCGTTCCGTGCCGAAGAGCCACGCCAAGTCCATGGAGAAACTCAAGGAGAAGATCGAACAAAAGCGGGAGCAGATCACCGACGCCCAGAAGCAGGTGAAGGACGCGCAGCGCGACGCCAAGCACGGCAGCGTCAAGGAGAAGGTCGTGTACGACAAAAAGAAAAAGATGCTCGAACGACTGAAGGAACAACTGATCAAGCTGGAGGTGCAGGAGACGGACCGCGACGAGAACAAGTCCATTGCACTTGGCACGAGTAAGTTAAATTATTTGGATCCGCGGATCAGTGTGGCCTGGTGCAAAAAGTACGATGTACCTATtgaaaAGatcTAtaataAAACGCAacgagacaaattccga
	'Bembidion tetrapholeon Argentina: Arroyo Que�i 2562'    --------tcattgatCgcctggcACTCAggGCTgGCAaCGAAAAAGACGAGGACCAAGCGGACACGGTCGGCTGTTGTTCGCTCCGCgttGAGCACATCGAACTGCACGAGCAGAAAGACGGCAAAGAATACGTCGTTGTGTTCGACTTCCTCGGTAAGGATTCCATCCGCTACTACAACGAGGTGCCCGTCGAGAAGCGCGTCTTCAAAAACCTGCAACTATTCATGGAAAACAAATCGCCAGGCGATGATCTGTTCGACCGCCTGAACACCCAGATCATGAACAAACACTTGAATGAACTGATGGAGGGCCTAACGGCGAAAGTGTTCCGTACGTACAACGCGTCCTGGACGCTTCAGCAGCAGCTCGACCAACTCACAAACGCCGACGACACCGTCGCCGAGAAGATCCTGTCGTACAACCGCGCGAACCGTGCCGTCGCCATTCTCTGCAACCATCAGCGTTCCGTGCCGAAGAGCCACGCCAAGTCCATGGAGAAACTCAAGGAGAAGATCGAACAAAAGCGGGAGCAGATCACCGACGCCCAGAAGCAGGTGAAGGACGCGCAGCGCGACGCCAAGCACGGCAGCGTCAAGGAGAAGGTCGTGTACGACAAAAAGAAAAAGATGCTCGAACGACTGAAGGAACAACTGATCAAGCTGGAGGTGCAGGAGACGGACCGCGACGAGAACAAGTcMaTTGCACTTGGCACGAGTAAGTTAAATTATTTGGATCCGCGGATCAGTGTGGCCTGGTGCAAAAAGTACGATGTAcctattgaaa-----------------------------------
	'Bembidion tetrapholeon Argentina: Arroyo Que�i 2357'    cttatacttcattgatcgcctggcaCTcaggGCTGGCAACGAAAAAGACGAGGACCAAGCGGACACGGTCGGCTGTTGTTCGCTCCGCGTTGAGCACATCGAACTGCACGAGCAGAAAGACGGCAAAGAATACGTCGTTGTGTTCGACTTCCTCGGTAAGGATTCCATCCGCTACTACAACGAGGTGCCCGTCGAGAAGCGCGTCTTCAAAAACCTGCAACTATTCATGGAAAACAAATCGCCAGGCGATGATCTGTTCGACCGCCTGAACACCCAGATCATGAACAAACACTTGAATGAACTGATGGAGGGCCTAACGGCGAAAGTGTTCCGTACGTACAACGCGTCCTGGACGCTTCAGCAGCAGCTCGACCAACTCACAAACGCCGACGACACCGTCGCCGAGAAGATCCTGTCGTACAACCGCGCGAACCGTGCCGTCGCCATTCTCTGCAACCATCAGCGTTCCGTGCCGAAGAGCCACGCCAAGTCCATGGAGAAACTCAAGGAGAAGATCGAACAAAAGCGGGAGCAGATCACCGACGCCCAGAAGCAGGTGAAGGACGCGCAGCGCGACGCCAAGCACGGCAGCGTCAAGGAGAAGGTCGTGTACGACAAAAAGAAAAAGATGCTCGAACGACTGAAGGAACAACTGATCAAGCTGGAGGTGCAGGAGACGGACCGCGACGAGAACAAGTCCATTGCACTTGGCACGAGTAAGTTAAATTATTTGGATCCGCGGATCAGTGTGGCCTGGTGCAAAAAGTACGATGTACCTattgaaaagatctataataa----------------------
	'Bembidion tetrapholeon Argentina: Rip Pichi Traful 2565' --------tcattgatcgcctggcaCtcagggcTGGCAaCGAAAAAGACGAGGACCAAGCGGACACGGTCGGCTGTTGTTCgctccgcgtTGAGCACATCGAACTGCACGAGCAGAAAGACGGCAAAGAATACGTCGTTGTGTTCGACTTCCTCGGTAAGGATTCCAtYcGCTACTACAACGAGGTGCCCGTCGAGAAGCGCGTCTTCAAAAACCTGCAACTATTCATGGAAAACAAATCGCCAGGCGATGATCTGTTCGACCGCCTGAACACCCAGATCATGAACAAACACTTGAATGAACTGATGGAGGGCCTAACGGCGAAAGTGTTCCGTACGTACAACGCGTCCTGGACGCTTCAGCAGCAGCTCGACCAACTCACAAACGCCGACGACACCGTCGCCGAGAAGATCCTGTCGTACAACCGCGCGAACCGTGCCGTCGCCATTCTCTGCAACCATCAGCGTTCCGTGCCGAAGAGCCACGCCAAGTCCATGGAGAAACTCAAGGAGAAGATCGAACAAAAGCGGGAGCAGATCACCGACGCCCAGAAGCAGGTGAAGGACGCGCAGCGCGACGCCAAGCACGGCAGCGTCAAGGAGAAGGTCGTGTACGACAAAAAGAAAAAGATGCTCGAACGACTGAAGGAACAACTGATCAAGCTGGAGGTGCAGGAGACGGACCGCGACGAGAACAAGTCCATTGCacTTGGCACGAGTAAGTTAAATTATTTGGATCCGCGGatcagYgtgGcCTGGTGCAAAAAGTACGatgtacctat----------------------------------------
	'Bembidion tetrapholeon Argentina: Rip Pichi Traful 2555' --------tcattgaTCGcctggcACTcagGGCTGGCAacGAAAAAGACGAGGACCaAGCGGACACGGTCGGCTGTTGTTCGCTCCGCGTTGAGCACATCGAACTGCACGAGCAGAAAGACGGCAAAGAATACGTCGTTGTGTTCGACTTCCTCGGTAAGGATTCCATCCGCTACTACAACGAGGTGCCCGTCGAGAAGCGCGTCTTCAAAAACCTGCAACTATTCATGGAAAACAAATCGCCAGGCGATGATCTGTTCGACCGCCTGAACACCCAGATCATGAACAAACACTTGAATGAACTGATGGAGGGCCTAACGGCGAAAGTGTTCCGTACGTACAACGCGTCCTGGACGCTTCAGCAGCAGCTCGACCAACTCACAAACGCCGACGACACCGTCGCCGAGAAGATCCTGTCGTACAACCGCGCGAACCGTGCCGTCGCCATTCTCTGCAACCATCAGCGTTCCGTGCCGAAGAGCCACGCCAAGTCCATGGAGAAACTCAAGGAGAAGATCGAACAAAAGCGGGAGCAGATCACCGACGCCCAGAAGCAGGTGAAGGACGCGCAGCGCGACGCCAAGCACGGCAGCGTCAAGGAGAAGGTCGTGTACGACAAAAAGAAAAAGATGCTCGAACGACTGAAGGAACAACTGATCAAGCTGGAGGTGCAGGAGACGGACCGCGACGAGAACAAGTCCATTGCACTTGGCACGAGTAAGTTAAATTATTTGGATCCGCGGATCAGTGTGGCCTGGTGCAAAAAGTACGATGTAcctattgaaaagatctataataa----------------------
	'Bembidion tetrapholeon Argentina: Rip Pichi Traful 2564' --------tcattgatcgcctggcACTcagGGCTGGCAACGAAAAAGACGAGGACCAAGCGGACACGGTCGGCTGTTGTTCGCTCCGCGTTGAGCACATCGAACTGCACGAGCAGAAAGACGGCAAAGAATACGTCGTTGTGTTCGACTTCCTCGGTAAGGATTCCAtYcGCTACTACAACGAGGTGCCCGTCGAGAAGCGCGTCTTCAAAAACCTGCAACTATTCATGGAAAACAAATCGCCAGGCGATGATCTGTTCGACCGCCTGAACACCCAGATCATGAACAAACACTTGAATGAACTGATGGAGGGCCTAACGGCGAAAGTGTTCCGTACGTACAACGCGTCCTGGACGCTTCAGCAGCAGCTCGACCAACTCACAAACGCCGACGACACCGTCGCCGAGAAGATCCTGTCGTACAACCGCGCGAACCGTGCCGTCGCCATTCTCTGCAACCATCAGCGTTCCGTGCCGAAGAGCCACGCCAAGTCCATGGAGAAACTCAAGGAGAAGATCGAACAAAAGCGGGAGCAGATCACCGACGCCCAGAAGCAGGTGAAGGACGCGCAGCGCGACGCCAAGCACGGCAGCGTCAAGGAGAAGGTCGTGTACGACAAAAAGAAAAAGATGCTCGAACGACTGAAGGAACAACTGATCAAGCTGGAGGTGCAGGAGACGGACCGCGACGAGAACAAGTCCATTGCACTTGGCACGAGTAAGTTAAATTATTTGGATCCGCGGATCAGTGTGGCCTGGTGCAAAAAGTACGatgtacctattgaaaagatctataataaa---------------------
	'Bembidion tetrapholeon Argentina: Rio Azul 2563'        -------------gatcgcctggCACTCagGGCTGgCaACGAAAAAGACGAGGACCAAGCGGACACGGTCGGCTGTTGTTCGCTCCGCGTTGAGCACATCGAACTGCACGAGCAGAAAGACGGCAAAGAATACGTCGTTGTGTTCGACTTCCTCGGTAAGGATTCCATCCGCTACTACAACGAGGTGCCCGTCGAGAAGCGCGTCTTCAAAAACCTGCAACTATTCATGGAAAACAAATCGCCAGGCGATGATCTGTTCGACCGCCTGAACACCCAGATCATGAACAAACACTTGAATGAACTGATGGAGGGCCTAACGGCGAAAGTGTTCCGTACGTACAACGCGTCCTGGACGCTTCAGCAGCAGCTCGACCAACTCACAAACGCCGACGACACCGTCGCCGAGAAGATCCTGTCGTACAACCGCGCGAACCGTGCCGTCGCCATTCTCTGCAACCATCAGCGTTCCGTGCCGAAGAGCCACGCCAAGTCCATGGAGAAACTCAAGGAGAAGATCGAACAAAAGCGGGAGCAGATCACCGACGCCCAGAAGCAGGTGAAGGACGCGCAGCGCGACGCCAAGCACGGCAGCGTCAAGGAGAAGGTCGTGTACGACAAAAAGAAAAAGATGCTCGAACGACTGAAGGAACAACTGATCAAGCTGGAGGTGCAGGAGACGGACCGCGACGAGAACAAGTCCATTGCACTTGGCACGAGTAAGTTAAATTATTTGGATCCGCGGATCAGTGTGGCCTGGTGCAAAAAGTACGATGTAcctattgaaaagatctataataaa---------------------

;


END;

BEGIN CHARACTERS;
	TITLE  Wg;
	DIMENSIONS  NCHAR=487;
	FORMAT DATATYPE = DNA GAP = - MISSING = ?;
	MATRIX
	'Bembidion tetrapholeon Chile: Rio Pullinque 1752'       -------------------------------cgtcttccgagcttccgaacaatTGGCGACAATCTAAAGGATCGTTTCGATGGAGCttcCAGGGTAATGGTCAGTAATTCCGGCAGCCAAAGAAGTGGTAATAATGCAcaYYaTCGCGATAGGGACAATAGTGCCAACGCAAACATAATTGGCAACAGTATCCACAGTAACCACGCTGGCCAAGAGCGTGGACATGGACGAAAAAAGAAACATAAGTACGGTTTTCAATTGAAACCCTTCAATCCAGAGCACAAACCKCCAAGCTTCAAGGACTTAGTTTATTTGGAACCCTCACCCGGCTTCTGCGAAAAGAACCCGAAGCTGGGCATCGAGGGTACGCACGGCAGATTTTGTAACGATACCAGCATAGGTGTTGACGGTTGCGATTTGATGTGTTGTGGTAGAGGAtATTTAACGAAGGAAATTGTtgttgttgaaaggtgcgcgtgtact---
	'Bembidion tetrapholeon Chile: Rio Puntra 2236'          -------------------------------CGTCTTCCGAGCTTCCGAACAATTGGCGACAATCTAAAGGATCGTTtcgATGGAGCTTCCAGGGTAATGGTCAGTAATTCCGGCAGCCAAAGAAGTGGTAATAATGCACATCATCGCGATAGGGACAATAGTGCCAACGCAAACATAATTGGCAACAGTATCCAYAGTAACCACGCTGGCCAAGAGCGTGGACATGGACGAAAAAAGAAACATAAGTACGGTTTTCAATTGAAACCCTTCAATCCAGAGCACAAACCTCCAAGCTTCAAGGACTTAGTTTATTTGGAACCCTCACCCGGCTTCTGCGAAAAGAACCCGAAGCTGGGCATCGAGGGTACGCACGGCAGATTTTGTAACGATACCAGCATAGGTGTTGACGGTTGCGATTTGATGTGTTGTGGTAGAGGATATTTAACGAAGGAAattgttgttgttgaaaggtgcgcgtgtact---
	'Bembidion tetrapholeon Argentina: Arroyo Que�i 2356'    aggttcctgcacagttaaaacttgctggATGCGTCTTCCGAGCTTCCGAACAATTGGCGACAATCTAAAGGATCGTTTCGATGGAGCTTCCAGGGTAATGGTCAGTAATTCCGGCAGCCAAAGAAGTGGTAATAATGCACaYcATCGCGATAGGGACAATAGTGCCAACGCAAACATAATTGGCAACAGTATCCACAGTAACCACGCTGGCCAAGAGcgYggaCATGGACGAAAAAAGAAACATAAGTACGGTTTTCAATTGAAACCCTTCAATCCAGAGCACAAACCGCCAAGCTTCAAGGACTTAGTTTATTTGGAACCCTCACCCGGCTTCTGCGAAAAGAACCCGAAGCTGGGCATCGAGGGTACGCACGGCAGATTTTGTAACGATACCAGCATAGGTGTTGACGGTTGCGATTTGATGTGTTGTGGTAGAGGATATTTAACGAAGGAAATtgttgttgttgaaaggtgcgcgtgtactttc
	'Bembidion tetrapholeon Argentina: Arroyo Que�i 2566'    aggttcctgcacagttaaaacttgctggaTgcgtcttccgagcttcCGAACAATTGGCGACAATCTAAAGGATCGTTTCGATGGAGCTTCCAGGGTAATGGTCAGTAATTCCGGCAGCCAAAGAAGTGGTAATAATGCACaYcATCGCGATAGGGACAATAGTGCCAACGCAAACATAATTGGCAACAGTATCCACAGTAACCACGCTGGCCAAGAGcgYggaCATGGACGAAAAAAGAAACATAAGTACGgYtTTCAATTGAAACcYtTCAATCCAGAGCACAAACCTCCAAGCTtYaAGGACTTAGTTTATTTGGAACCCTCACCCGGCTTCTGCGAAAAGAACCCGAAGCTGGGCATCGAGGGTACGCACGGCAGATTTTGTAACGATACCAGCATAGGTGTTGACGGTTGCGATTTGATGTGTTGTGGTAGAGGATATTTAAcgaaggaaattgttgttgttgaaaggtgcgcgtgtactttc
	'Bembidion tetrapholeon Argentina: Arroyo Que�i 2562'    aggttcctgcacagttaaaacttgctggaTgcgtcttcCGAGCTTCCGAACAATTGGCGACAATCTAAAGGATCGTTTCGATGGAGCTTCCAGGGTAATGGTCAGTAATTCCGGCAGCCAAAGAAGTGGTAATAATGCACATCATCGCGATAGGGACAATAGTGCCAACGCAAACATAATTGGCAACAGTATCCACAGTAACCACGCTGGCCAAGAGCGTGGACATGGACGAAAAAAGAAACATAAGTACGGTTTTCAATTGAAACCCTTCAATCCAGAGCACAAACCTCCAAGCTTCAAGGACTTAGTTTATTTGGAACCCTCACCCGGCTTCTGCGAAAAGAACCCGAAGCTGGGCATCGAGGGTACGCACGGCAGATTTTGTAACGATACCAGCATAGGTGTTGACGGTTGCGATTTGATGTGTTGTGGTAGAGGATATTTAACGAAGGAaATtgttgttgttgaaaggtgcgcgtgtactttc
	'Bembidion tetrapholeon Argentina: Arroyo Que�i 2357'    aggttcctgcacagttaaaacttgctggaTgcgtcttccgagcttcCGAACAATTGGCGACAATCTAAAGGATCGTTTCGATGGAGCTTCCAGGGTAATGGTCAGTAATTCCGGCAGCCAAAGAAGTGGTAATAATGCACACCATCGCGATAGGGACAATAGTGCCAACGCAAACATAATTGGCAACAGTATCCACAGTAACCACGCTGGCCAAGAGCGCGGACATGGACGAAAAAAGAAACATAAGTACGGTTTTCAATTGAAACCCTTCAATCCAGAGCACAAACCGCCAAGCTTCAAGGACTTAGTTTATTTGGAACCCTCACCCGGCTTCTGCGAAAAGAACCCGAAGCTGGGCATCGAGGGTACGCACGGCAGATTTTGTAACGATACCAGCATAGGTGTTGACGGTTGCGATTTGATGTGTTGTGGTAGAGGATATTTAACGAAGGAAATTGTtgttgttgaaaggtgcgcgtgtactttc
	'Bembidion tetrapholeon Argentina: Rip Pichi Traful 2565' -------------------------------------------------------------------------------------------------------------------------------------------------------------------------------------------------------------------------------------------------------------------------------------------------------------------------------------------------------------------------------------------------------------------------------------------------------------------------------------------------------
	'Bembidion tetrapholeon Argentina: Rip Pichi Traful 2555' -------------------------------------------------------------------------------------------------------------------------------------------------------------------------------------------------------------------------------------------------------------------------------------------------------------------------------------------------------------------------------------------------------------------------------------------------------------------------------------------------------
	'Bembidion tetrapholeon Argentina: Rip Pichi Traful 2564' -------------------------------------------------------------------------------------------------------------------------------------------------------------------------------------------------------------------------------------------------------------------------------------------------------------------------------------------------------------------------------------------------------------------------------------------------------------------------------------------------------
	'Bembidion tetrapholeon Argentina: Rio Azul 2563'        -------------------------------------------------------------------------------------------------------------------------------------------------------------------------------------------------------------------------------------------------------------------------------------------------------------------------------------------------------------------------------------------------------------------------------------------------------------------------------------------------------

;


END;

BEGIN CHARACTERS;
	TITLE  ArgK;
	DIMENSIONS  NCHAR=745;
	FORMAT DATATYPE = DNA GAP = - MISSING = ?;
	MATRIX
	'Bembidion tetrapholeon Chile: Rio Pullinque 1752'       -------------------------------------------------------------------------------------------------------------------------------------------------------------------------------------------------------------------------------------------------------------------------------------------------------------------------------------------------------------------------------------------------------------------------------------------------------------------------------------------------------------------------------------------------------------------------------------------------------------------------------------------------------------------------------------------------------------------------------------------------------------------------
	'Bembidion tetrapholeon Chile: Rio Puntra 2236'          ------------------------------------------------------------------------------acaccctcccaagaactggGGTGatGTAGAtactttcggcAACCttgACCCAactggTGAATATGTTgtatccaCCCGTGTACGTTGCGGCCgttccaTGGAAGGCTACCCATTcAACccctgccttactgaagaacaaTACAAAGAAATGGAACAAAAAGTTTCCACCACTTTGAACGGtctTGAaggcgaatTGAAGGGTACCTtctacCCATTGActggCATGTCCAAGGATGTCCAACAAAaactcatcgaTGACCAcTTcTTATTCAAGGAAGGTGATCGCTTCTTGCAAGCCGCCAACGCTTGCCGTTTCTGGCCAAGCggAcGTGGTATCTTCCACAATGATACCAAAACATTCTTGGTCTGGTGCAacgAAGAGGATCACTTGCGcTTGATCTCCATGCAAATGGGCGGTGATTTGGGACAAGTTTACCGTCGTTTGGTAACAGCCGTCAATGACAtTGAAAAGAGAGTACCATTCAGCCACCACGATCGTCTTGGTTTCTTAACTTTCTGCCCCACCAACTTGGGAACCACCGTTCGCGCCTCTGTACACATCAAGGTCCCCAAATTGGCCGCCAACAAAGCTAAATTGGAAGAAGTTGCTGCCAAATACAACTTGCAAGTCCGCGgtacccgtggtgaacatactgaagccgaaggt
	'Bembidion tetrapholeon Argentina: Arroyo Que�i 2356'    ---------------------tgatttgttcgacCCAATCATTGAAGATTACCACACTGGCTtcAAGAAGACTGACAAACACCCTCCCAAGAACTGGGGTGATGTAGATACTTTCGGCAACCTTGACCCAACTGGTGAATATGTTGTATCCACCCGTGTACGTTGCGGCCGTTCCATGGAAGGCTACCCATTCAACCCCTGCCTTACTGAAGAACAATACAAAGAAATGGAACAAAAAGTTtCCACCACTTTGAACGGTCTTGAAGGCGAATTGAAGGGTACCTTCTACCCATTGACTGGCATGTCCAAGGATGTCCAACAAAAACTCATCGATGACCACTTCTTATTCAAGGAAGGTGATCGCTTCTTGCAAGCCGCCAACGCTTGCCGTTTCTGGCCAAGCGGACGTGGTATCTTCCACAATGATACCAAAACATTCTTGGTCTGGTGCAACGAAGAGGATCACTTGCGCTTGATCTCCATGCAAATGGGCGGTGATTTGGGACAAGTTTACCGTCGTTTGGTAACAGCCGTCAATGACATTGAAAAGAGAGTACCATTCAGCCACCACGATCGTCTTGGTTTCTTAACTTTCTGCCCCACCAACTTGGGAACCACCGTTCGCGCCTCTGTACACATCAaggtccccaaattggccgccaacaaagctaaat-----------------------------------------------------------------------
	'Bembidion tetrapholeon Argentina: Arroyo Que�i 2566'    tgaggcctactccgtattctctgattTgttcgACCcaatcatTGAAGATTACCACACTGGCTTCAAGAAGACTGACAAACACCCTCCCAAGAACTGGGGTGATGTAGATACTTTCGGCAACCTTGACCCAACTGGTGAATATGTTGTATCCACCCGTGTACGTTGCGGCCGTTCCATGGAAGGCTACCCATTCAACCCCTGCCTTACTGAAGAACAATACAAAGAAATGGAACAAAAAGTTTCCACCACTTTGAACGGTCTTGAAGGCGAATTGAAGGGTACCTTCTACCCATTGACTGGCATGTCCAAGGATGTCCAACAAAAACTCATCGATGACCACTTCTTATTCAAGGAAGGTGATCGCTTCTTGCAAGCCGCCAACGCTTGCCGTTTCTGGCCAAGCGGACGTGGTATCTTCCACAATGATACCAAAACATTCTTGGTCTGGTGCAACGAAGAGGATCACTTGCGCTTGATCTCCATGCAAATGGGCGGTGATTTGGGACAAGTTTACCGTCGTTTGGTAACAGCCGTCAATGACATTGAAAAGAGAGTACCATTCAGCCACCACGATCGTCTTGGTTTCTTAACTTTCTGCCCCACCAACTTGGGAACCACCGTTCGCGCCTCTGTACACATCAAGGTCCCCAAATTGGCCgccaacaaagctaaattggaagaagt-------------------------------------------------------------
	'Bembidion tetrapholeon Argentina: Arroyo Que�i 2562'    tgaggcctactccgtattctctgattTGTTCGACccaatcaTTGAAGATTACCACACTGGCTtcAAGAAGACTGACAAACACCCTCCCAAGAACTGGGGTGATGTAGATACTTTCGGCAACCTTGACCCAACTGGTGAATATGTTGTATCCACCCGTGTACGTTGCGGCCGTTCCATGGAAGGCTACCCATTCAACCCCTGCCTTACTGAAGAACAATACAAAGAAATGGAACAAAAAGTTTCCACCACTTTGAACGGTCTTGAAGGCGAATTGAAGGGTACCTTCTACCCATTGACTGGCATGTCCAAGGATGTCCAACAAAAACTCATCGATGACCACTTCTTATTCAAGGAAGGTGATCGCTTCTTGCAAGCCGCCAACGCTTGCCGTTTCTGGCCAAGCGGACGTGGTATCTTCCACAATGATACCAAAACATTCTTGGTCTGGTGCAacgaagAGGATCACTTGCGCTTGATCTCCATGCAAATGGGCGgtGATTTGGGACAAGtttaccGTCGTTTggtaacagcCgtcaatgacattgaaaagagagtaccATTCAgccaccaCgaTcgtcttggtTTcttaacTTTctGCCccaccaacttGGgaaccaccgttcgCgcctctgtacacatcaaggtccccaaattggccgccaacaaagctaaat-----------------------------------------------------------------------
	'Bembidion tetrapholeon Argentina: Arroyo Que�i 2357'    tgaggcctactccgtattctctGattTgttCGACCCAATCATTGAAGATTACCACACTGGCTtcAAGAAGACTGACAAACACCCTCCCAAGAACTGGGGTGATGTAGATACTTTCGGCAACCTTGACCCAACTGGTGAATATGTTGTATCCACCCGTGTACGTTGCGGCCGTTCCATGGAAGGCTACCCATTCAACCCCTGCCTTACTGAAGAACAATACAAAGAAATGGAACAAAAAGTTTCCACCACTTTGAACGGTCTTGAAGGCGAATTGAAGGGTACCTTCTACCCATTGACTGGCATGTCCAAGGATGTCCAACAAAAACTCATCGATGACCACTTCTTATTCAAGGAAGGTGATCGCTTCTTGCAAGCCGCCAACGCTTGCCGTTTCTGGCCAAGCGGACGTGGTATCTTCCACAATGATACCAAAACATTCTTGGTCTGGTGCAACGAAGAGGATCACTTGCGCTTGATCTCCATGCAAATGGGCGGTGATTTGGGACAAGTTTACCGTCGTTTGGTAACAGCCGTCAATGACATTGAAAAGAGAGTACCATTCAGCCACCACGATCGTCTTGGTTTCTTAACTTTCTGCCCCACCAACTTGGGAACCACCGTTCGCGCCTCTGTACACATCAAGGTCCCCAAATTGGCCGCCAACAAAGCtaaattggaaGaagttgctgc-------------------------------------------------------
	'Bembidion tetrapholeon Argentina: Rip Pichi Traful 2565' -------------------------------------------------------------------------------------------------------------------------------------------------------------------------------------------------------------------------------------------------------------------------------------------------------------------------------------------------------------------------------------------------------------------------------------------------------------------------------------------------------------------------------------------------------------------------------------------------------------------------------------------------------------------------------------------------------------------------------------------------------------------------
	'Bembidion tetrapholeon Argentina: Rip Pichi Traful 2555' -------------------------------------------------------------------------------------------------------------------------------------------------------------------------------------------------------------------------------------------------------------------------------------------------------------------------------------------------------------------------------------------------------------------------------------------------------------------------------------------------------------------------------------------------------------------------------------------------------------------------------------------------------------------------------------------------------------------------------------------------------------------------
	'Bembidion tetrapholeon Argentina: Rip Pichi Traful 2564' -------------------------------------------------------------------------------------------------------------------------------------------------------------------------------------------------------------------------------------------------------------------------------------------------------------------------------------------------------------------------------------------------------------------------------------------------------------------------------------------------------------------------------------------------------------------------------------------------------------------------------------------------------------------------------------------------------------------------------------------------------------------------
	'Bembidion tetrapholeon Argentina: Rio Azul 2563'        -------------------------------------------------------------------------------------------------------------------------------------------------------------------------------------------------------------------------------------------------------------------------------------------------------------------------------------------------------------------------------------------------------------------------------------------------------------------------------------------------------------------------------------------------------------------------------------------------------------------------------------------------------------------------------------------------------------------------------------------------------------------------

;


END;

BEGIN LABELS;
	TAXAGROUPLABEL Orange_spot COLOR = (RGB 1.0 0.62745098 0.06666667) ;


END;

BEGIN SETS;
	TAXPARTITION * UNTITLED  =  Orange_spot :  6 8 -  9;

END;

BEGIN ASSUMPTIONS;
	TYPESET * UNTITLED  (CHARACTERS = COI)  =  unord:  1 -  760;
TYPESET * UNTITLED  (CHARACTERS = 28S)  =  unord:  1 -  1013;
TYPESET * UNTITLED  (CHARACTERS = CAD)  =  unord:  1 -  811;
TYPESET * UNTITLED  (CHARACTERS = Topo)  =  unord:  1 -  820;
TYPESET * UNTITLED  (CHARACTERS = Wg)  =  unord:  1 -  487;
TYPESET * UNTITLED  (CHARACTERS = ArgK)  =  unord:  1 -  745;

END;

BEGIN NOTES;

	SUT   TAXA = B._tetrapholeon TAXON = 1 NAME = VoucherCode STRING = 1752;
	SUT   TAXA = B._tetrapholeon TAXON = 1 NAME = origName STRING = Bembidion_tetrapholeon_1752;
	SUT   TAXA = B._tetrapholeon TAXON = 3 NAME = VoucherCode STRING = 2356;
	SUT   TAXA = B._tetrapholeon TAXON = 3 NAME = origName STRING = Bembidion_tetrapholeon_2356;
	SUT   TAXA = B._tetrapholeon TAXON = 4 NAME = VoucherCode STRING = 2566;
	SUT   TAXA = B._tetrapholeon TAXON = 4 NAME = origName STRING = Bembidion_tetrapholeon_2566;
	SUT   TAXA = B._tetrapholeon TAXON = 5 NAME = VoucherCode STRING = 2562;
	SUT   TAXA = B._tetrapholeon TAXON = 5 NAME = origName STRING = Bembidion_tetrapholeon_2562;
	SUT   TAXA = B._tetrapholeon TAXON = 6 NAME = VoucherCode STRING = 2357;
	SUT   TAXA = B._tetrapholeon TAXON = 6 NAME = origName STRING = Bembidion_tetrapholeon_2357;
	SUT   TAXA = B._tetrapholeon TAXON = 7 NAME = VoucherCode STRING = 2565;
	SUT   TAXA = B._tetrapholeon TAXON = 7 NAME = origName STRING = Bembidion_tetrapholeon_2565;
	SUT   TAXA = B._tetrapholeon TAXON = 8 NAME = VoucherCode STRING = 2555;
	SUT   TAXA = B._tetrapholeon TAXON = 8 NAME = origName STRING = Bembidion_tetrapholeon_2555;
	SUT   TAXA = B._tetrapholeon TAXON = 9 NAME = VoucherCode STRING = 2564;
	SUT   TAXA = B._tetrapholeon TAXON = 9 NAME = origName STRING = Bembidion_tetrapholeon_2564;
	SUT   TAXA = B._tetrapholeon TAXON = 10 NAME = VoucherCode STRING = 2563;
	SUT   TAXA = B._tetrapholeon TAXON = 10 NAME = origName STRING = Bembidion_tetrapholeon_2563;

	CHARACTERS = COI TAXA = B._tetrapholeon;
	SU  T = 6 C = 85 N = chromaseqStatus I = 2;

	SU  T = 6 C = 297 N = chromaseqStatus I = 2;

	SU  T = 10 C = 722 N = chromaseqStatus I = 2;

	CHARACTERS = 28S TAXA = B._tetrapholeon;

	CHARACTERS = CAD TAXA = B._tetrapholeon;

	CHARACTERS = Topo TAXA = B._tetrapholeon;

	CHARACTERS = Wg TAXA = B._tetrapholeon;

	CHARACTERS = ArgK TAXA = B._tetrapholeon;

END;

BEGIN CODONS;
	CODONPOSSET * UNTITLED  (CHARACTERS = COI) =  1: 2 - 758\3, 2: 3 - 759\3, 3: 1 - 760\3;
	CODONPOSSET * UNTITLED  (CHARACTERS = CAD) =  1: 2 - 809\3, 2: 3 - 810\3, 3: 1 - 811\3;
	CODONPOSSET * UNTITLED  (CHARACTERS = Topo) =  1: 2 - 818\3, 2: 3 - 819\3, 3: 1 - 820\3;
	CODONPOSSET * UNTITLED  (CHARACTERS = Wg) =  1: 2 - 485\3, 2: 3 - 486\3, 3: 1 - 487\3;
	CODONPOSSET * UNTITLED  (CHARACTERS = ArgK) =  1: 2 - 743\3, 2: 3 - 744\3, 3: 1 - 745\3;

	CODESET * UNTITLED  (CHARACTERS = COI)  =  mtdna.dros:  1 -  760;
	CODESET * UNTITLED  (CHARACTERS = 28S)  =  universal:  1 -  1013;
	CODESET * UNTITLED  (CHARACTERS = CAD)  =  universal:  1 -  811;
	CODESET * UNTITLED  (CHARACTERS = Topo)  =  universal:  1 -  820;
	CODESET * UNTITLED  (CHARACTERS = Wg)  =  universal:  1 -  487;
	CODESET * UNTITLED  (CHARACTERS = ArgK)  =  universal:  1 -  745;


END;

BEGIN MESQUITECHARMODELS;
	ProbModelSet * UNTITLED  (CHARACTERS = COI)  =  'Jukes-Cantor':  1 -  760;
ProbModelSet * UNTITLED  (CHARACTERS = 28S)  =  'Jukes-Cantor':  1 -  1013;
ProbModelSet * UNTITLED  (CHARACTERS = CAD)  =  'Jukes-Cantor':  1 -  811;
ProbModelSet * UNTITLED  (CHARACTERS = Topo)  =  'Jukes-Cantor':  1 -  820;
ProbModelSet * UNTITLED  (CHARACTERS = Wg)  =  'Jukes-Cantor':  1 -  487;
ProbModelSet * UNTITLED  (CHARACTERS = ArgK)  =  'Jukes-Cantor':  1 -  745;
END;

Begin MESQUITE;
		MESQUITESCRIPTVERSION 2;
		TITLE AUTO;
		tell ProjectCoordinator;
		timeSaved 1400605921121;
		getEmployee #mesquite.minimal.ManageTaxa.ManageTaxa;
		tell It;
			setID 0 3455817029472696242;
			tell It;
				setDefaultOrder  0 10 1 8 4 2 7 3 6 5;
				attachments ;
			endTell;
		endTell;
		getEmployee #mesquite.charMatrices.ManageCharacters.ManageCharacters;
		tell It;
			setID 0 2899301616862488624;
			mqVersion 275;
			checksumv 0 3 3563395107 null  getNumChars 760 numChars 760 getNumTaxa 10 numTaxa 10   short true   bits 1152921504606846991   states 15   sumSquaresStatesOnly 188369.0 sumSquares -3.6432319545576364E20 longCompressibleToShort false usingShortMatrix true   NumFiles 1 NumMatrices 6;
			mqVersion;
			setID 1 7266388460139977557;
			mqVersion 275;
			checksumv 1 3 1804118510 null  getNumChars 1013 numChars 1013 getNumTaxa 10 numTaxa 10   short true   bits 1152921504606846991   states 15   sumSquaresStatesOnly 219228.0 sumSquares -2.416523473655951E21 longCompressibleToShort false usingShortMatrix true   NumFiles 1 NumMatrices 6;
			mqVersion;
			setID 2 8760285784657256961;
			mqVersion 275;
			checksumv 2 3 3447896252 null  getNumChars 811 numChars 811 getNumTaxa 10 numTaxa 10   short true   bits 1152921504606846991   states 15   sumSquaresStatesOnly 176247.0 sumSquares -3.2281802128991715E20 longCompressibleToShort false usingShortMatrix true   NumFiles 1 NumMatrices 6;
			mqVersion;
			setID 3 3226875324312570398;
			mqVersion 275;
			checksumv 3 3 3270027184 null  getNumChars 820 numChars 820 getNumTaxa 10 numTaxa 10   short true   bits 3458764513820540943   states 15   sumSquaresStatesOnly 124171.0 sumSquares -1.3143305152518056E20 longCompressibleToShort false usingShortMatrix true   NumFiles 1 NumMatrices 6;
			mqVersion;
			setID 4 3484190110810082542;
			mqVersion 275;
			checksumv 4 3 3625080735 null  getNumChars 487 numChars 487 getNumTaxa 10 numTaxa 10   short true   bits 3458764513820540943   states 15   sumSquaresStatesOnly 58782.0 sumSquares -5.810724383218509E20 longCompressibleToShort false usingShortMatrix true   NumFiles 1 NumMatrices 6;
			mqVersion;
			setID 5 5648896643323746366;
			mqVersion 275;
			checksumv 5 3 2320792866 null  getNumChars 745 numChars 745 getNumTaxa 10 numTaxa 10   short true   bits 1152921504606846991   states 15   sumSquaresStatesOnly 69224.0 sumSquares 3.91993311566328E19 longCompressibleToShort false usingShortMatrix true   NumFiles 1 NumMatrices 6;
			mqVersion;
		endTell;
		getWindow;
		tell It;
			suppress;
			setResourcesState false false 222;
			setPopoutState 321;
			setExplanationSize 0;
			setAnnotationSize 0;
			setFontIncAnnot 0;
			setFontIncExp 0;
			setSize 1783 693;
			setLocation 51 68;
			setFont SanSerif;
			setFontSize 10;
			getToolPalette;
			tell It;
			endTell;
			desuppress;
		endTell;
		getEmployee  #mesquite.minimal.ManageTaxa.ManageTaxa;
		tell It;
			showTaxa #3455817029472696242 #mesquite.lists.TaxonList.TaxonList;
			tell It;
				setTaxa #3455817029472696242;
				getWindow;
				tell It;
					newAssistant  #mesquite.lists.DefaultTaxaOrder.DefaultTaxaOrder;
					newAssistant  #mesquite.lists.TaxonListCurrPartition.TaxonListCurrPartition;
					newAssistant  #mesquite.lists.NumForTaxaList.NumForTaxaList;
				tell It;
					suppress;
					setValueTask  #mesquite.molec.SequenceLength.SequenceLength;
					tell It;
						getEmployee #mesquite.charMatrices.CharMatrixCoordIndep.CharMatrixCoordIndep;
						tell It;
							setCharacterSource #mesquite.charMatrices.StoredMatrices.StoredMatrices;
							tell It;
								setDataSet #2899301616862488624;
							endTell;
						endTell;
					endTell;
					toggleShadeCells off;
					desuppress;
				endTell;
					setExplanationSize 30;
					setAnnotationSize 20;
					setFontIncAnnot 0;
					setFontIncExp 0;
					setSize 1240 626;
					setLocation 51 68;
					setFont SanSerif;
					setFontSize 10;
					getToolPalette;
					tell It;
						setTool mesquite.lists.ColorTaxon.ColorTaxon.sort;
					endTell;
				endTell;
				showWindow;
				getEmployee #mesquite.lists.ColorTaxon.ColorTaxon;
				tell It;
					setColor Red;
					removeColor off;
				endTell;
				getEmployee #mesquite.lists.TaxonListAnnotPanel.TaxonListAnnotPanel;
				tell It;
					togglePanel off;
				endTell;
			endTell;
		endTell;
		getEmployee  #mesquite.charMatrices.BasicDataWindowCoord.BasicDataWindowCoord;
		tell It;
			showDataWindow #2899301616862488624 #mesquite.charMatrices.BasicDataWindowMaker.BasicDataWindowMaker;
			tell It;
				getWindow;
				tell It;
					getTable;
					tell It;
						rowNamesWidth 290;
					endTell;
					setExplanationSize 30;
					setAnnotationSize 20;
					setFontIncAnnot 0;
					setFontIncExp 0;
					setSize 1240 626;
					setLocation 51 68;
					setFont SanSerif;
					setFontSize 10;
					getToolPalette;
					tell It;
						setTool mesquite.charMatrices.BasicDataWindowMaker.BasicDataWindow.ibeam;
					endTell;
					setActive;
					setTool mesquite.charMatrices.BasicDataWindowMaker.BasicDataWindow.ibeam;
					colorCells  #mesquite.charMatrices.ColorByState.ColorByState;
				tell It;
					setStateLimit 9;
					toggleUniformMaximum on;
				endTell;
					colorRowNames  #mesquite.charMatrices.TaxonGroupColor.TaxonGroupColor;
					colorColumnNames  #mesquite.charMatrices.CharGroupColor.CharGroupColor;
					colorText  #mesquite.charMatrices.ColorCells.ColorCells;
				tell It;
					setColor Orange;
					removeColor off;
				endTell;
					setBackground White;
					toggleShowNames on;
					toggleShowTaxonNames on;
					toggleTight off;
					toggleThinRows off;
					toggleShowChanges off;
					toggleSeparateLines off;
					toggleShowStates on;
					toggleAutoWCharNames off;
					toggleAutoTaxonNames on;
					toggleShowDefaultCharNames off;
					toggleConstrainCW on;
					toggleBirdsEye off;
					toggleShowPaleGrid off;
					toggleShowPaleCellColors off;
					togglePaleInapplicable on;
					toggleShowBoldCellText off;
					toggleAllowAutosize off;
					toggleColorsPanel off;
					toggleLinkedScrolling on;
					toggleScrollLinkedTables off;
					hireDataInfoStrip  #mesquite.charMatrices.BooleanForCharInfoStrip.BooleanForCharInfoStrip;
				tell It;
					setValueTask  #mesquite.categ.CategVariable.CategVariable;
					toggleDirection on;
				endTell;
				endTell;
				showWindow;
				getWindow;
				tell It;
					forceAutosize;
				endTell;
				getEmployee #mesquite.categ.StateNamesStrip.StateNamesStrip;
				tell It;
					showStrip off;
				endTell;
				getEmployee #mesquite.charMatrices.AnnotPanel.AnnotPanel;
				tell It;
					togglePanel off;
				endTell;
				getEmployee #mesquite.charMatrices.CharReferenceStrip.CharReferenceStrip;
				tell It;
					showStrip off;
				endTell;
				getEmployee #mesquite.charMatrices.QuickKeySelector.QuickKeySelector;
				tell It;
					autotabOff;
				endTell;
				getEmployee #mesquite.charMatrices.SelSummaryStrip.SelSummaryStrip;
				tell It;
					showStrip off;
				endTell;
				getEmployee #mesquite.align.AlignToDropped.AlignToDropped;
				tell It;
					gapCosts 8 3 2 2;
					subCosts  10 5 10 10 10 5 5 10 10 10 5 10;
				endTell;
				getEmployee #mesquite.molec.ColorByAA.ColorByAA;
				tell It;
					emphasizeDegeneracy off;
				endTell;
				getEmployee #mesquite.molec.SequenceInfoEditor.SequenceInfoEditor;
				tell It;
					panelOpen false;
				endTell;
			endTell;
			showDataWindow #7266388460139977557 #mesquite.charMatrices.BasicDataWindowMaker.BasicDataWindowMaker;
			tell It;
				getWindow;
				tell It;
					getTable;
					tell It;
						rowNamesWidth 295;
					endTell;
					setExplanationSize 30;
					setAnnotationSize 20;
					setFontIncAnnot 0;
					setFontIncExp 0;
					setSize 1240 626;
					setLocation 51 68;
					setFont SanSerif;
					setFontSize 10;
					getToolPalette;
					tell It;
					endTell;
					setTool mesquite.charMatrices.BasicDataWindowMaker.BasicDataWindow.arrow;
					colorCells  #mesquite.charMatrices.ColorByState.ColorByState;
				tell It;
					setStateLimit 9;
					toggleUniformMaximum on;
				endTell;
					colorRowNames  #mesquite.charMatrices.TaxonGroupColor.TaxonGroupColor;
					colorColumnNames  #mesquite.charMatrices.CharGroupColor.CharGroupColor;
					colorText  #mesquite.charMatrices.NoColor.NoColor;
					setBackground White;
					toggleShowNames on;
					toggleShowTaxonNames on;
					toggleTight off;
					toggleThinRows off;
					toggleShowChanges off;
					toggleSeparateLines off;
					toggleShowStates on;
					toggleAutoWCharNames off;
					toggleAutoTaxonNames off;
					toggleShowDefaultCharNames off;
					toggleConstrainCW on;
					toggleBirdsEye off;
					toggleShowPaleGrid off;
					toggleShowPaleCellColors off;
					togglePaleInapplicable on;
					toggleShowBoldCellText off;
					toggleAllowAutosize off;
					toggleColorsPanel off;
					toggleLinkedScrolling on;
					toggleScrollLinkedTables off;
				endTell;
				showWindow;
				getWindow;
				tell It;
					forceAutosize;
				endTell;
				getEmployee #mesquite.charMatrices.ColorCells.ColorCells;
				tell It;
					setColor Red;
					removeColor off;
				endTell;
				getEmployee #mesquite.categ.StateNamesStrip.StateNamesStrip;
				tell It;
					showStrip off;
				endTell;
				getEmployee #mesquite.charMatrices.AnnotPanel.AnnotPanel;
				tell It;
					togglePanel off;
				endTell;
				getEmployee #mesquite.charMatrices.CharReferenceStrip.CharReferenceStrip;
				tell It;
					showStrip off;
				endTell;
				getEmployee #mesquite.charMatrices.QuickKeySelector.QuickKeySelector;
				tell It;
					autotabOff;
				endTell;
				getEmployee #mesquite.charMatrices.SelSummaryStrip.SelSummaryStrip;
				tell It;
					showStrip off;
				endTell;
				getEmployee #mesquite.align.AlignToDropped.AlignToDropped;
				tell It;
					gapCosts 8 3 2 2;
					subCosts  10 5 10 10 10 5 5 10 10 10 5 10;
				endTell;
				getEmployee #mesquite.molec.ColorByAA.ColorByAA;
				tell It;
					emphasizeDegeneracy off;
				endTell;
				getEmployee #mesquite.molec.SequenceInfoEditor.SequenceInfoEditor;
				tell It;
					panelOpen false;
				endTell;
			endTell;
			showDataWindow #8760285784657256961 #mesquite.charMatrices.BasicDataWindowMaker.BasicDataWindowMaker;
			tell It;
				getWindow;
				tell It;
					getTable;
					tell It;
						rowNamesWidth 292;
					endTell;
					setExplanationSize 30;
					setAnnotationSize 20;
					setFontIncAnnot 0;
					setFontIncExp 0;
					setSize 1240 626;
					setLocation 51 68;
					setFont SanSerif;
					setFontSize 10;
					getToolPalette;
					tell It;
						setTool mesquite.charMatrices.BasicDataWindowMaker.BasicDataWindow.arrow;
					endTell;
					setTool mesquite.charMatrices.BasicDataWindowMaker.BasicDataWindow.arrow;
					colorCells  #mesquite.charMatrices.ColorByState.ColorByState;
				tell It;
					setStateLimit 9;
					toggleUniformMaximum on;
				endTell;
					colorRowNames  #mesquite.charMatrices.TaxonGroupColor.TaxonGroupColor;
					colorColumnNames  #mesquite.charMatrices.CharGroupColor.CharGroupColor;
					colorText  #mesquite.charMatrices.NoColor.NoColor;
					setBackground White;
					toggleShowNames on;
					toggleShowTaxonNames on;
					toggleTight off;
					toggleThinRows off;
					toggleShowChanges off;
					toggleSeparateLines off;
					toggleShowStates on;
					toggleAutoWCharNames off;
					toggleAutoTaxonNames off;
					toggleShowDefaultCharNames off;
					toggleConstrainCW on;
					toggleBirdsEye off;
					toggleShowPaleGrid off;
					toggleShowPaleCellColors off;
					togglePaleInapplicable on;
					toggleShowBoldCellText off;
					toggleAllowAutosize off;
					toggleColorsPanel off;
					toggleLinkedScrolling on;
					toggleScrollLinkedTables off;
				endTell;
				showWindow;
				getWindow;
				tell It;
					forceAutosize;
				endTell;
				getEmployee #mesquite.charMatrices.ColorCells.ColorCells;
				tell It;
					setColor Red;
					removeColor off;
				endTell;
				getEmployee #mesquite.categ.StateNamesStrip.StateNamesStrip;
				tell It;
					showStrip off;
				endTell;
				getEmployee #mesquite.charMatrices.AnnotPanel.AnnotPanel;
				tell It;
					togglePanel off;
				endTell;
				getEmployee #mesquite.charMatrices.CharReferenceStrip.CharReferenceStrip;
				tell It;
					showStrip off;
				endTell;
				getEmployee #mesquite.charMatrices.QuickKeySelector.QuickKeySelector;
				tell It;
					autotabOff;
				endTell;
				getEmployee #mesquite.charMatrices.SelSummaryStrip.SelSummaryStrip;
				tell It;
					showStrip off;
				endTell;
				getEmployee #mesquite.align.AlignToDropped.AlignToDropped;
				tell It;
					gapCosts 8 3 2 2;
					subCosts  10 5 10 10 10 5 5 10 10 10 5 10;
				endTell;
				getEmployee #mesquite.molec.ColorByAA.ColorByAA;
				tell It;
					emphasizeDegeneracy off;
				endTell;
				getEmployee #mesquite.molec.SequenceInfoEditor.SequenceInfoEditor;
				tell It;
					panelOpen false;
				endTell;
			endTell;
			showDataWindow #3226875324312570398 #mesquite.charMatrices.BasicDataWindowMaker.BasicDataWindowMaker;
			tell It;
				getWindow;
				tell It;
					getTable;
					tell It;
						rowNamesWidth 300;
					endTell;
					setExplanationSize 30;
					setAnnotationSize 20;
					setFontIncAnnot 0;
					setFontIncExp 0;
					setSize 1240 626;
					setLocation 51 68;
					setFont SanSerif;
					setFontSize 10;
					getToolPalette;
					tell It;
					endTell;
					setTool mesquite.charMatrices.BasicDataWindowMaker.BasicDataWindow.arrow;
					colorCells  #mesquite.charMatrices.ColorByState.ColorByState;
				tell It;
					setStateLimit 9;
					toggleUniformMaximum on;
				endTell;
					colorRowNames  #mesquite.charMatrices.TaxonGroupColor.TaxonGroupColor;
					colorColumnNames  #mesquite.charMatrices.CharGroupColor.CharGroupColor;
					colorText  #mesquite.charMatrices.NoColor.NoColor;
					setBackground White;
					toggleShowNames on;
					toggleShowTaxonNames on;
					toggleTight off;
					toggleThinRows off;
					toggleShowChanges off;
					toggleSeparateLines off;
					toggleShowStates on;
					toggleAutoWCharNames off;
					toggleAutoTaxonNames off;
					toggleShowDefaultCharNames off;
					toggleConstrainCW on;
					toggleBirdsEye off;
					toggleShowPaleGrid off;
					toggleShowPaleCellColors off;
					togglePaleInapplicable on;
					toggleShowBoldCellText off;
					toggleAllowAutosize off;
					toggleColorsPanel off;
					toggleLinkedScrolling on;
					toggleScrollLinkedTables off;
				endTell;
				showWindow;
				getWindow;
				tell It;
					forceAutosize;
				endTell;
				getEmployee #mesquite.charMatrices.ColorCells.ColorCells;
				tell It;
					setColor Red;
					removeColor off;
				endTell;
				getEmployee #mesquite.categ.StateNamesStrip.StateNamesStrip;
				tell It;
					showStrip off;
				endTell;
				getEmployee #mesquite.charMatrices.AnnotPanel.AnnotPanel;
				tell It;
					togglePanel off;
				endTell;
				getEmployee #mesquite.charMatrices.CharReferenceStrip.CharReferenceStrip;
				tell It;
					showStrip off;
				endTell;
				getEmployee #mesquite.charMatrices.QuickKeySelector.QuickKeySelector;
				tell It;
					autotabOff;
				endTell;
				getEmployee #mesquite.charMatrices.SelSummaryStrip.SelSummaryStrip;
				tell It;
					showStrip off;
				endTell;
				getEmployee #mesquite.align.AlignToDropped.AlignToDropped;
				tell It;
					gapCosts 8 3 2 2;
					subCosts  10 5 10 10 10 5 5 10 10 10 5 10;
				endTell;
				getEmployee #mesquite.molec.ColorByAA.ColorByAA;
				tell It;
					emphasizeDegeneracy off;
				endTell;
				getEmployee #mesquite.molec.SequenceInfoEditor.SequenceInfoEditor;
				tell It;
					panelOpen false;
				endTell;
			endTell;
			showDataWindow #3484190110810082542 #mesquite.charMatrices.BasicDataWindowMaker.BasicDataWindowMaker;
			tell It;
				getWindow;
				tell It;
					getTable;
					tell It;
						rowNamesWidth 285;
					endTell;
					setExplanationSize 30;
					setAnnotationSize 20;
					setFontIncAnnot 0;
					setFontIncExp 0;
					setSize 1240 626;
					setLocation 51 68;
					setFont SanSerif;
					setFontSize 10;
					getToolPalette;
					tell It;
					endTell;
					setTool mesquite.charMatrices.BasicDataWindowMaker.BasicDataWindow.arrow;
					colorCells  #mesquite.charMatrices.ColorByState.ColorByState;
				tell It;
					setStateLimit 9;
					toggleUniformMaximum on;
				endTell;
					colorRowNames  #mesquite.charMatrices.TaxonGroupColor.TaxonGroupColor;
					colorColumnNames  #mesquite.charMatrices.CharGroupColor.CharGroupColor;
					colorText  #mesquite.charMatrices.NoColor.NoColor;
					setBackground White;
					toggleShowNames on;
					toggleShowTaxonNames on;
					toggleTight off;
					toggleThinRows off;
					toggleShowChanges off;
					toggleSeparateLines off;
					toggleShowStates on;
					toggleAutoWCharNames off;
					toggleAutoTaxonNames off;
					toggleShowDefaultCharNames off;
					toggleConstrainCW on;
					toggleBirdsEye off;
					toggleShowPaleGrid off;
					toggleShowPaleCellColors off;
					togglePaleInapplicable on;
					toggleShowBoldCellText off;
					toggleAllowAutosize off;
					toggleColorsPanel off;
					toggleLinkedScrolling on;
					toggleScrollLinkedTables off;
				endTell;
				showWindow;
				getWindow;
				tell It;
					forceAutosize;
				endTell;
				getEmployee #mesquite.charMatrices.ColorCells.ColorCells;
				tell It;
					setColor Red;
					removeColor off;
				endTell;
				getEmployee #mesquite.categ.StateNamesStrip.StateNamesStrip;
				tell It;
					showStrip off;
				endTell;
				getEmployee #mesquite.charMatrices.AnnotPanel.AnnotPanel;
				tell It;
					togglePanel off;
				endTell;
				getEmployee #mesquite.charMatrices.CharReferenceStrip.CharReferenceStrip;
				tell It;
					showStrip off;
				endTell;
				getEmployee #mesquite.charMatrices.QuickKeySelector.QuickKeySelector;
				tell It;
					autotabOff;
				endTell;
				getEmployee #mesquite.charMatrices.SelSummaryStrip.SelSummaryStrip;
				tell It;
					showStrip off;
				endTell;
				getEmployee #mesquite.align.AlignToDropped.AlignToDropped;
				tell It;
					gapCosts 8 3 2 2;
					subCosts  10 5 10 10 10 5 5 10 10 10 5 10;
				endTell;
				getEmployee #mesquite.molec.ColorByAA.ColorByAA;
				tell It;
					emphasizeDegeneracy off;
				endTell;
				getEmployee #mesquite.molec.SequenceInfoEditor.SequenceInfoEditor;
				tell It;
					panelOpen false;
				endTell;
			endTell;
			showDataWindow #5648896643323746366 #mesquite.charMatrices.BasicDataWindowMaker.BasicDataWindowMaker;
			tell It;
				getWindow;
				tell It;
					getTable;
					tell It;
						rowNamesWidth 289;
					endTell;
					setExplanationSize 30;
					setAnnotationSize 20;
					setFontIncAnnot 0;
					setFontIncExp 0;
					setSize 1240 626;
					setLocation 51 68;
					setFont SanSerif;
					setFontSize 10;
					getToolPalette;
					tell It;
					endTell;
					setTool mesquite.charMatrices.BasicDataWindowMaker.BasicDataWindow.arrow;
					colorCells  #mesquite.charMatrices.ColorByState.ColorByState;
				tell It;
					setStateLimit 9;
					toggleUniformMaximum on;
				endTell;
					colorRowNames  #mesquite.charMatrices.TaxonGroupColor.TaxonGroupColor;
					colorColumnNames  #mesquite.charMatrices.CharGroupColor.CharGroupColor;
					colorText  #mesquite.charMatrices.NoColor.NoColor;
					setBackground White;
					toggleShowNames on;
					toggleShowTaxonNames on;
					toggleTight off;
					toggleThinRows off;
					toggleShowChanges off;
					toggleSeparateLines off;
					toggleShowStates on;
					toggleAutoWCharNames off;
					toggleAutoTaxonNames off;
					toggleShowDefaultCharNames off;
					toggleConstrainCW on;
					toggleBirdsEye off;
					toggleShowPaleGrid off;
					toggleShowPaleCellColors off;
					togglePaleInapplicable on;
					toggleShowBoldCellText off;
					toggleAllowAutosize off;
					toggleColorsPanel off;
					toggleLinkedScrolling on;
					toggleScrollLinkedTables off;
				endTell;
				showWindow;
				getWindow;
				tell It;
					forceAutosize;
				endTell;
				getEmployee #mesquite.charMatrices.ColorCells.ColorCells;
				tell It;
					setColor Red;
					removeColor off;
				endTell;
				getEmployee #mesquite.categ.StateNamesStrip.StateNamesStrip;
				tell It;
					showStrip off;
				endTell;
				getEmployee #mesquite.charMatrices.AnnotPanel.AnnotPanel;
				tell It;
					togglePanel off;
				endTell;
				getEmployee #mesquite.charMatrices.CharReferenceStrip.CharReferenceStrip;
				tell It;
					showStrip off;
				endTell;
				getEmployee #mesquite.charMatrices.QuickKeySelector.QuickKeySelector;
				tell It;
					autotabOff;
				endTell;
				getEmployee #mesquite.charMatrices.SelSummaryStrip.SelSummaryStrip;
				tell It;
					showStrip off;
				endTell;
				getEmployee #mesquite.align.AlignToDropped.AlignToDropped;
				tell It;
					gapCosts 8 3 2 2;
					subCosts  10 5 10 10 10 5 5 10 10 10 5 10;
				endTell;
				getEmployee #mesquite.molec.ColorByAA.ColorByAA;
				tell It;
					emphasizeDegeneracy off;
				endTell;
				getEmployee #mesquite.molec.SequenceInfoEditor.SequenceInfoEditor;
				tell It;
					panelOpen false;
				endTell;
			endTell;
		endTell;
		newAssistant  #mesquite.basic.TextWindowMaker.TextWindowMaker;
		tell It;
			setText '2356 is holotype^n^n28S: done^nArgK: done^nCAD: done^nCOI: done^ntopo: done^nwg: done';
			getWindow;
			tell It;
				popAsTile true;
				popOut;
				setExplanationSize 0;
				setAnnotationSize 0;
				setFontIncAnnot 0;
				setFontIncExp 0;
				setSize 315 676;
				setLocation 51 68;
				setFont SanSerif;
				setFontSize 10;
				getToolPalette;
				tell It;
				endTell;
			endTell;
			hideWindow;
		endTell;
		newAssistant  #mesquite.basic.TextWindowMaker.TextWindowMaker;
		tell It;
			setText 'The three specimens marked in orange have a large orange spot on the elytra; all other specimens are uniformly dark.';
			getWindow;
			tell It;
				popAsTile true;
				popOut;
				setExplanationSize 0;
				setAnnotationSize 0;
				setFontIncAnnot 0;
				setFontIncExp 0;
				setSize 315 676;
				setLocation 51 68;
				setFont SanSerif;
				setFontSize 10;
				getToolPalette;
				tell It;
				endTell;
			endTell;
			showWindow;
		endTell;
		endTell;
end;
